# Supplementary material for: EffectorK, a comprehensive resource to mine for Ralstonia, Xanthomonas, and other published effector interactors in the Arabidopsis proteome
Source: Mol Plant Pathol. 2020 Aug 15;21(10):1257–70. doi: 10.1111/mpp.12965 (PMC7488465; doi:10.1111/mpp.12965)
Supplement: Supplementary file 8 — TABLE S1 List of Rps and Xcc effector–Ath protein interactions detected experimentally in this study and composition of the Ath‐cDNA screening libraries [file MPP-21-1257-s008.xlsx]

## Sheet: Table_S1
Table S1. List of Rps and Xcc effector-Ath protein interactions detected experimentally in this study and composition of the Ath-cDNA screening libraries.
Worksheet	Details
Rps_8K	Results from Y2H screening of 21 T3Es from Rps strain GMI1000 against a 8,000-Ath-cDNA collection (8K space).
Rps_12K	Results from Y2H screening of 32 T3Es from Rps strain GMI1000 against a 12,000-Ath-cDNA collection (12K space).
Xcc_12K	Results from Y2H screening of 18 T3Es from Xcc strain 8004 against a 12,000-Ath-cDNA collection (12K space).
Composition	Composition of the 8K and 12K space Ath-cDNA libraries screened.

## Sheet: Rps_8K
Effector	Accession	Organism	Strain	Interactor	Host	Ecotype
RipAD	RSp1601	Ralstonia pseudosolanacearum	GMI1000	AT4G27060	Arabidopsis thaliana	Col-0
RipAD	RSp1601	Ralstonia pseudosolanacearum	GMI1000	AT1G26480	Arabidopsis thaliana	Col-0
RipAE	RSc0321	Ralstonia pseudosolanacearum	GMI1000	AT3G18680	Arabidopsis thaliana	Col-0
RipAE	RSc0321	Ralstonia pseudosolanacearum	GMI1000	AT3G02150	Arabidopsis thaliana	Col-0
RipAF1	RSp0822	Ralstonia pseudosolanacearum	GMI1000	AT5G13810	Arabidopsis thaliana	Col-0
RipAJ	RSc2101	Ralstonia pseudosolanacearum	GMI1000	AT5G10450	Arabidopsis thaliana	Col-0
RipAK	RSc2359	Ralstonia pseudosolanacearum	GMI1000	AT5G08330	Arabidopsis thaliana	Col-0
RipAT	RSp1388	Ralstonia pseudosolanacearum	GMI1000	AT5G13220	Arabidopsis thaliana	Col-0
RipAT	RSp1388	Ralstonia pseudosolanacearum	GMI1000	AT4G39900	Arabidopsis thaliana	Col-0
RipAV	RSp0732	Ralstonia pseudosolanacearum	GMI1000	AT4G38060	Arabidopsis thaliana	Col-0
RipAW	RSp1475	Ralstonia pseudosolanacearum	GMI1000	AT1G06060	Arabidopsis thaliana	Col-0
RipAW	RSp1475	Ralstonia pseudosolanacearum	GMI1000	AT1G78040	Arabidopsis thaliana	Col-0
RipAW	RSp1475	Ralstonia pseudosolanacearum	GMI1000	AT2G36640	Arabidopsis thaliana	Col-0
RipAX1	RSc3290	Ralstonia pseudosolanacearum	GMI1000	AT5G08330	Arabidopsis thaliana	Col-0
RipAX1	RSc3290	Ralstonia pseudosolanacearum	GMI1000	AT1G69690	Arabidopsis thaliana	Col-0
RipAY	RSp1022	Ralstonia pseudosolanacearum	GMI1000	AT4G39900	Arabidopsis thaliana	Col-0
RipBJ	RSp0213	Ralstonia pseudosolanacearum	GMI1000	AT2G31070	Arabidopsis thaliana	Col-0
RipBJ	RSp0213	Ralstonia pseudosolanacearum	GMI1000	AT1G52240	Arabidopsis thaliana	Col-0
RipBJ	RSp0213	Ralstonia pseudosolanacearum	GMI1000	AT1G33290	Arabidopsis thaliana	Col-0
RipBJ	RSp0213	Ralstonia pseudosolanacearum	GMI1000	AT3G48150	Arabidopsis thaliana	Col-0
RipBJ	RSp0213	Ralstonia pseudosolanacearum	GMI1000	AT2G19650	Arabidopsis thaliana	Col-0
RipBJ	RSp0213	Ralstonia pseudosolanacearum	GMI1000	AT3G01670	Arabidopsis thaliana	Col-0
RipBJ	RSp0213	Ralstonia pseudosolanacearum	GMI1000	AT3G02150	Arabidopsis thaliana	Col-0
RipBJ	RSp0213	Ralstonia pseudosolanacearum	GMI1000	AT5G61010	Arabidopsis thaliana	Col-0
RipBJ	RSp0213	Ralstonia pseudosolanacearum	GMI1000	AT1G71230	Arabidopsis thaliana	Col-0
RipC1	RSp1239	Ralstonia pseudosolanacearum	GMI1000	AT5G08330	Arabidopsis thaliana	Col-0
RipC1	RSp1239	Ralstonia pseudosolanacearum	GMI1000	AT1G55260	Arabidopsis thaliana	Col-0
RipC1	RSp1239	Ralstonia pseudosolanacearum	GMI1000	AT5G09810	Arabidopsis thaliana	Col-0
RipC1	RSp1239	Ralstonia pseudosolanacearum	GMI1000	AT4G29820	Arabidopsis thaliana	Col-0
RipD	RSp0304	Ralstonia pseudosolanacearum	GMI1000	AT5G16840	Arabidopsis thaliana	Col-0
RipD	RSp0304	Ralstonia pseudosolanacearum	GMI1000	AT1G14340	Arabidopsis thaliana	Col-0
RipD	RSp0304	Ralstonia pseudosolanacearum	GMI1000	AT1G55190	Arabidopsis thaliana	Col-0
RipG2	RSp0672	Ralstonia pseudosolanacearum	GMI1000	AT4G39050	Arabidopsis thaliana	Col-0
RipG5	RSc1801	Ralstonia pseudosolanacearum	GMI1000	AT2G46170	Arabidopsis thaliana	Col-0
RipG5	RSc1801	Ralstonia pseudosolanacearum	GMI1000	AT5G08330	Arabidopsis thaliana	Col-0
RipG6	RSc1356	Ralstonia pseudosolanacearum	GMI1000	AT5G42190	Arabidopsis thaliana	Col-0
RipH1	RSc1386	Ralstonia pseudosolanacearum	GMI1000	AT3G08530	Arabidopsis thaliana	Col-0
RipP2	RSc0868	Ralstonia pseudosolanacearum	GMI1000	AT3G58630	Arabidopsis thaliana	Col-0
RipP2	RSc0868	Ralstonia pseudosolanacearum	GMI1000	AT5G61010	Arabidopsis thaliana	Col-0
RipP2	RSc0868	Ralstonia pseudosolanacearum	GMI1000	AT4G01090	Arabidopsis thaliana	Col-0
RipP2	RSc0868	Ralstonia pseudosolanacearum	GMI1000	AT3G08530	Arabidopsis thaliana	Col-0
RipP2	RSc0868	Ralstonia pseudosolanacearum	GMI1000	AT4G33510	Arabidopsis thaliana	Col-0
RipP2	RSc0868	Ralstonia pseudosolanacearum	GMI1000	AT5G22630	Arabidopsis thaliana	Col-0
RipP2	RSc0868	Ralstonia pseudosolanacearum	GMI1000	AT1G34430	Arabidopsis thaliana	Col-0
RipP2	RSc0868	Ralstonia pseudosolanacearum	GMI1000	AT5G66560	Arabidopsis thaliana	Col-0
RipP2	RSc0868	Ralstonia pseudosolanacearum	GMI1000	AT3G54230	Arabidopsis thaliana	Col-0
RipP2	RSc0868	Ralstonia pseudosolanacearum	GMI1000	AT2G33550	Arabidopsis thaliana	Col-0
RipU	RSp1212	Ralstonia pseudosolanacearum	GMI1000	AT3G05580	Arabidopsis thaliana	Col-0
RipV1	RSc1349	Ralstonia pseudosolanacearum	GMI1000	AT5G08330	Arabidopsis thaliana	Col-0
RipW	RSc2775	Ralstonia pseudosolanacearum	GMI1000	AT3G02540	Arabidopsis thaliana	Col-0

## Sheet: Rps_12K
Effector	Accession	Organism	Strain	Interactor	Host	Ecotype
RipA1	RSc2139	Ralstonia pseudosolanacearum	GMI1000	AT1G04260	Arabidopsis thaliana	Col-0
RipA1	RSc2139	Ralstonia pseudosolanacearum	GMI1000	AT3G50910	Arabidopsis thaliana	Col-0
RipA1	RSc2139	Ralstonia pseudosolanacearum	GMI1000	AT4G19030	Arabidopsis thaliana	Col-0
RipA1	RSc2139	Ralstonia pseudosolanacearum	GMI1000	AT5G66480	Arabidopsis thaliana	Col-0
RipA1	RSc2139	Ralstonia pseudosolanacearum	GMI1000	AT5G28900	Arabidopsis thaliana	Col-0
RipA1	RSc2139	Ralstonia pseudosolanacearum	GMI1000	AT1G14340	Arabidopsis thaliana	Col-0
RipA1	RSc2139	Ralstonia pseudosolanacearum	GMI1000	AT4G26455	Arabidopsis thaliana	Col-0
RipA1	RSc2139	Ralstonia pseudosolanacearum	GMI1000	AT3G07780	Arabidopsis thaliana	Col-0
RipA1	RSc2139	Ralstonia pseudosolanacearum	GMI1000	AT5G24170	Arabidopsis thaliana	Col-0
RipA1	RSc2139	Ralstonia pseudosolanacearum	GMI1000	AT3G50940	Arabidopsis thaliana	Col-0
RipA1	RSc2139	Ralstonia pseudosolanacearum	GMI1000	AT3G12920	Arabidopsis thaliana	Col-0
RipA1	RSc2139	Ralstonia pseudosolanacearum	GMI1000	AT4G31430	Arabidopsis thaliana	Col-0
RipA1	RSc2139	Ralstonia pseudosolanacearum	GMI1000	AT5G42480	Arabidopsis thaliana	Col-0
RipA1	RSc2139	Ralstonia pseudosolanacearum	GMI1000	AT5G06560	Arabidopsis thaliana	Col-0
RipA1	RSc2139	Ralstonia pseudosolanacearum	GMI1000	AT2G39450	Arabidopsis thaliana	Col-0
RipA1	RSc2139	Ralstonia pseudosolanacearum	GMI1000	AT1G55190	Arabidopsis thaliana	Col-0
RipA1	RSc2139	Ralstonia pseudosolanacearum	GMI1000	AT3G49580	Arabidopsis thaliana	Col-0
RipA1	RSc2139	Ralstonia pseudosolanacearum	GMI1000	AT1G27300	Arabidopsis thaliana	Col-0
RipA1	RSc2139	Ralstonia pseudosolanacearum	GMI1000	AT3G13720	Arabidopsis thaliana	Col-0
RipA1	RSc2139	Ralstonia pseudosolanacearum	GMI1000	AT3G27960	Arabidopsis thaliana	Col-0
RipA1	RSc2139	Ralstonia pseudosolanacearum	GMI1000	AT4G25660	Arabidopsis thaliana	Col-0
RipA1	RSc2139	Ralstonia pseudosolanacearum	GMI1000	AT3G16310	Arabidopsis thaliana	Col-0
RipA1	RSc2139	Ralstonia pseudosolanacearum	GMI1000	AT5G16550	Arabidopsis thaliana	Col-0
RipA2	RSp0099	Ralstonia pseudosolanacearum	GMI1000	AT2G46550	Arabidopsis thaliana	Col-0
RipA2	RSp0099	Ralstonia pseudosolanacearum	GMI1000	AT4G00270	Arabidopsis thaliana	Col-0
RipA2	RSp0099	Ralstonia pseudosolanacearum	GMI1000	AT5G26751	Arabidopsis thaliana	Col-0
RipA2	RSp0099	Ralstonia pseudosolanacearum	GMI1000	AT3G49580	Arabidopsis thaliana	Col-0
RipA2	RSp0099	Ralstonia pseudosolanacearum	GMI1000	AT3G27960	Arabidopsis thaliana	Col-0
RipA2	RSp0099	Ralstonia pseudosolanacearum	GMI1000	AT1G07350	Arabidopsis thaliana	Col-0
RipA2	RSp0099	Ralstonia pseudosolanacearum	GMI1000	AT4G01090	Arabidopsis thaliana	Col-0
RipA3	RSp0846	Ralstonia pseudosolanacearum	GMI1000	AT1G06390	Arabidopsis thaliana	Col-0
RipA3	RSp0846	Ralstonia pseudosolanacearum	GMI1000	AT5G28900	Arabidopsis thaliana	Col-0
RipA3	RSp0846	Ralstonia pseudosolanacearum	GMI1000	AT3G07780	Arabidopsis thaliana	Col-0
RipA3	RSp0846	Ralstonia pseudosolanacearum	GMI1000	AT5G53060	Arabidopsis thaliana	Col-0
RipA3	RSp0846	Ralstonia pseudosolanacearum	GMI1000	AT4G26750	Arabidopsis thaliana	Col-0
RipA3	RSp0846	Ralstonia pseudosolanacearum	GMI1000	AT1G07350	Arabidopsis thaliana	Col-0
RipA3	RSp0846	Ralstonia pseudosolanacearum	GMI1000	AT3G43590	Arabidopsis thaliana	Col-0
RipA4	RSp0847	Ralstonia pseudosolanacearum	GMI1000	AT5G44090	Arabidopsis thaliana	Col-0
RipA4	RSp0847	Ralstonia pseudosolanacearum	GMI1000	AT1G04260	Arabidopsis thaliana	Col-0
RipA4	RSp0847	Ralstonia pseudosolanacearum	GMI1000	AT3G07780	Arabidopsis thaliana	Col-0
RipA4	RSp0847	Ralstonia pseudosolanacearum	GMI1000	AT1G55190	Arabidopsis thaliana	Col-0
RipA4	RSp0847	Ralstonia pseudosolanacearum	GMI1000	AT3G49580	Arabidopsis thaliana	Col-0
RipA4	RSp0847	Ralstonia pseudosolanacearum	GMI1000	AT3G13720	Arabidopsis thaliana	Col-0
RipA4	RSp0847	Ralstonia pseudosolanacearum	GMI1000	AT3G27960	Arabidopsis thaliana	Col-0
RipA5	RSp1042	Ralstonia pseudosolanacearum	GMI1000	AT5G16550	Arabidopsis thaliana	Col-0
RipA5	RSp1042	Ralstonia pseudosolanacearum	GMI1000	AT3G07780	Arabidopsis thaliana	Col-0
RipA5	RSp1042	Ralstonia pseudosolanacearum	GMI1000	AT4G08150	Arabidopsis thaliana	Col-0
RipA5	RSp1042	Ralstonia pseudosolanacearum	GMI1000	AT3G27960	Arabidopsis thaliana	Col-0
RipA5	RSp1042	Ralstonia pseudosolanacearum	GMI1000	AT2G17990	Arabidopsis thaliana	Col-0
RipAD	RSp1601	Ralstonia pseudosolanacearum	GMI1000	AT3G08530	Arabidopsis thaliana	Col-0
RipAD	RSp1601	Ralstonia pseudosolanacearum	GMI1000	AT3G02520	Arabidopsis thaliana	Col-0
RipAD	RSp1601	Ralstonia pseudosolanacearum	GMI1000	AT1G72210	Arabidopsis thaliana	Col-0
RipAD	RSp1601	Ralstonia pseudosolanacearum	GMI1000	AT4G15930	Arabidopsis thaliana	Col-0
RipAD	RSp1601	Ralstonia pseudosolanacearum	GMI1000	AT3G07780	Arabidopsis thaliana	Col-0
RipAD	RSp1601	Ralstonia pseudosolanacearum	GMI1000	AT2G23290	Arabidopsis thaliana	Col-0
RipAD	RSp1601	Ralstonia pseudosolanacearum	GMI1000	AT5G53330	Arabidopsis thaliana	Col-0
RipAD	RSp1601	Ralstonia pseudosolanacearum	GMI1000	AT3G49580	Arabidopsis thaliana	Col-0
RipAD	RSp1601	Ralstonia pseudosolanacearum	GMI1000	AT1G05410	Arabidopsis thaliana	Col-0
RipAD	RSp1601	Ralstonia pseudosolanacearum	GMI1000	AT3G27960	Arabidopsis thaliana	Col-0
RipAD	RSp1601	Ralstonia pseudosolanacearum	GMI1000	AT5G61010	Arabidopsis thaliana	Col-0
RipAD	RSp1601	Ralstonia pseudosolanacearum	GMI1000	AT4G17680	Arabidopsis thaliana	Col-0
RipAD	RSp1601	Ralstonia pseudosolanacearum	GMI1000	AT4G39050	Arabidopsis thaliana	Col-0
RipAD	RSp1601	Ralstonia pseudosolanacearum	GMI1000	AT2G17990	Arabidopsis thaliana	Col-0
RipAE	RSc0321	Ralstonia pseudosolanacearum	GMI1000	AT5G48370	Arabidopsis thaliana	Col-0
RipAE	RSc0321	Ralstonia pseudosolanacearum	GMI1000	AT5G57210	Arabidopsis thaliana	Col-0
RipAE	RSc0321	Ralstonia pseudosolanacearum	GMI1000	AT3G11590	Arabidopsis thaliana	Col-0
RipAE	RSc0321	Ralstonia pseudosolanacearum	GMI1000	AT4G09060	Arabidopsis thaliana	Col-0
RipAE	RSc0321	Ralstonia pseudosolanacearum	GMI1000	AT5G44160	Arabidopsis thaliana	Col-0
RipAE	RSc0321	Ralstonia pseudosolanacearum	GMI1000	AT3G54230	Arabidopsis thaliana	Col-0
RipAE	RSc0321	Ralstonia pseudosolanacearum	GMI1000	AT1G68810	Arabidopsis thaliana	Col-0
RipAE	RSc0321	Ralstonia pseudosolanacearum	GMI1000	AT4G10750	Arabidopsis thaliana	Col-0
RipAE	RSc0321	Ralstonia pseudosolanacearum	GMI1000	AT4G26455	Arabidopsis thaliana	Col-0
RipAE	RSc0321	Ralstonia pseudosolanacearum	GMI1000	AT3G07780	Arabidopsis thaliana	Col-0
RipAE	RSc0321	Ralstonia pseudosolanacearum	GMI1000	AT4G08150	Arabidopsis thaliana	Col-0
RipAE	RSc0321	Ralstonia pseudosolanacearum	GMI1000	AT5G51440	Arabidopsis thaliana	Col-0
RipAE	RSc0321	Ralstonia pseudosolanacearum	GMI1000	AT2G34090	Arabidopsis thaliana	Col-0
RipAE	RSc0321	Ralstonia pseudosolanacearum	GMI1000	AT3G12920	Arabidopsis thaliana	Col-0
RipAE	RSc0321	Ralstonia pseudosolanacearum	GMI1000	AT4G17220	Arabidopsis thaliana	Col-0
RipAE	RSc0321	Ralstonia pseudosolanacearum	GMI1000	AT2G23290	Arabidopsis thaliana	Col-0
RipAE	RSc0321	Ralstonia pseudosolanacearum	GMI1000	AT3G01670	Arabidopsis thaliana	Col-0
RipAE	RSc0321	Ralstonia pseudosolanacearum	GMI1000	AT5G42480	Arabidopsis thaliana	Col-0
RipAE	RSc0321	Ralstonia pseudosolanacearum	GMI1000	AT3G48550	Arabidopsis thaliana	Col-0
RipAE	RSc0321	Ralstonia pseudosolanacearum	GMI1000	AT1G24590	Arabidopsis thaliana	Col-0
RipAE	RSc0321	Ralstonia pseudosolanacearum	GMI1000	AT5G08070	Arabidopsis thaliana	Col-0
RipAE	RSc0321	Ralstonia pseudosolanacearum	GMI1000	AT2G27820	Arabidopsis thaliana	Col-0
RipAE	RSc0321	Ralstonia pseudosolanacearum	GMI1000	AT2G37630	Arabidopsis thaliana	Col-0
RipAE	RSc0321	Ralstonia pseudosolanacearum	GMI1000	AT4G00270	Arabidopsis thaliana	Col-0
RipAE	RSc0321	Ralstonia pseudosolanacearum	GMI1000	AT1G06510	Arabidopsis thaliana	Col-0
RipAE	RSc0321	Ralstonia pseudosolanacearum	GMI1000	AT2G21380	Arabidopsis thaliana	Col-0
RipAE	RSc0321	Ralstonia pseudosolanacearum	GMI1000	AT5G53330	Arabidopsis thaliana	Col-0
RipAE	RSc0321	Ralstonia pseudosolanacearum	GMI1000	AT5G22570	Arabidopsis thaliana	Col-0
RipAE	RSc0321	Ralstonia pseudosolanacearum	GMI1000	AT4G32570	Arabidopsis thaliana	Col-0
RipAE	RSc0321	Ralstonia pseudosolanacearum	GMI1000	AT3G49580	Arabidopsis thaliana	Col-0
RipAE	RSc0321	Ralstonia pseudosolanacearum	GMI1000	AT1G80940	Arabidopsis thaliana	Col-0
RipAE	RSc0321	Ralstonia pseudosolanacearum	GMI1000	AT3G11410	Arabidopsis thaliana	Col-0
RipAE	RSc0321	Ralstonia pseudosolanacearum	GMI1000	AT1G22300	Arabidopsis thaliana	Col-0
RipAE	RSc0321	Ralstonia pseudosolanacearum	GMI1000	AT1G05410	Arabidopsis thaliana	Col-0
RipAE	RSc0321	Ralstonia pseudosolanacearum	GMI1000	AT2G23760	Arabidopsis thaliana	Col-0
RipAE	RSc0321	Ralstonia pseudosolanacearum	GMI1000	AT5G02150	Arabidopsis thaliana	Col-0
RipAE	RSc0321	Ralstonia pseudosolanacearum	GMI1000	AT4G29780	Arabidopsis thaliana	Col-0
RipAE	RSc0321	Ralstonia pseudosolanacearum	GMI1000	AT3G27960	Arabidopsis thaliana	Col-0
RipAE	RSc0321	Ralstonia pseudosolanacearum	GMI1000	AT5G13810	Arabidopsis thaliana	Col-0
RipAE	RSc0321	Ralstonia pseudosolanacearum	GMI1000	AT2G44950	Arabidopsis thaliana	Col-0
RipAE	RSc0321	Ralstonia pseudosolanacearum	GMI1000	AT3G25710	Arabidopsis thaliana	Col-0
RipAE	RSc0321	Ralstonia pseudosolanacearum	GMI1000	AT4G19700	Arabidopsis thaliana	Col-0
RipAE	RSc0321	Ralstonia pseudosolanacearum	GMI1000	AT5G19390	Arabidopsis thaliana	Col-0
RipAE	RSc0321	Ralstonia pseudosolanacearum	GMI1000	AT3G21810	Arabidopsis thaliana	Col-0
RipAE	RSc0321	Ralstonia pseudosolanacearum	GMI1000	AT5G58720	Arabidopsis thaliana	Col-0
RipAE	RSc0321	Ralstonia pseudosolanacearum	GMI1000	AT5G41410	Arabidopsis thaliana	Col-0
RipAE	RSc0321	Ralstonia pseudosolanacearum	GMI1000	AT5G28300	Arabidopsis thaliana	Col-0
RipAE	RSc0321	Ralstonia pseudosolanacearum	GMI1000	AT4G23050	Arabidopsis thaliana	Col-0
RipAE	RSc0321	Ralstonia pseudosolanacearum	GMI1000	AT5G61010	Arabidopsis thaliana	Col-0
RipAE	RSc0321	Ralstonia pseudosolanacearum	GMI1000	AT4G17680	Arabidopsis thaliana	Col-0
RipAE	RSc0321	Ralstonia pseudosolanacearum	GMI1000	AT1G09660	Arabidopsis thaliana	Col-0
RipAE	RSc0321	Ralstonia pseudosolanacearum	GMI1000	AT3G44720	Arabidopsis thaliana	Col-0
RipAE	RSc0321	Ralstonia pseudosolanacearum	GMI1000	AT4G01090	Arabidopsis thaliana	Col-0
RipAE	RSc0321	Ralstonia pseudosolanacearum	GMI1000	AT3G48150	Arabidopsis thaliana	Col-0
RipAE	RSc0321	Ralstonia pseudosolanacearum	GMI1000	AT2G36410	Arabidopsis thaliana	Col-0
RipAE	RSc0321	Ralstonia pseudosolanacearum	GMI1000	AT1G07350	Arabidopsis thaliana	Col-0
RipAE	RSc0321	Ralstonia pseudosolanacearum	GMI1000	AT3G05545	Arabidopsis thaliana	Col-0
RipAE	RSc0321	Ralstonia pseudosolanacearum	GMI1000	AT1G72340	Arabidopsis thaliana	Col-0
RipAE	RSc0321	Ralstonia pseudosolanacearum	GMI1000	AT4G26660	Arabidopsis thaliana	Col-0
RipAE	RSc0321	Ralstonia pseudosolanacearum	GMI1000	AT2G17990	Arabidopsis thaliana	Col-0
RipAE	RSc0321	Ralstonia pseudosolanacearum	GMI1000	AT5G06780	Arabidopsis thaliana	Col-0
RipAE	RSc0321	Ralstonia pseudosolanacearum	GMI1000	AT3G17310	Arabidopsis thaliana	Col-0
RipAE	RSc0321	Ralstonia pseudosolanacearum	GMI1000	AT3G08530	Arabidopsis thaliana	Col-0
RipAE	RSc0321	Ralstonia pseudosolanacearum	GMI1000	AT3G22960	Arabidopsis thaliana	Col-0
RipAE	RSc0321	Ralstonia pseudosolanacearum	GMI1000	AT4G25920	Arabidopsis thaliana	Col-0
RipAE	RSc0321	Ralstonia pseudosolanacearum	GMI1000	AT4G24840	Arabidopsis thaliana	Col-0
RipAE	RSc0321	Ralstonia pseudosolanacearum	GMI1000	AT3G52890	Arabidopsis thaliana	Col-0
RipAE	RSc0321	Ralstonia pseudosolanacearum	GMI1000	AT1G30860	Arabidopsis thaliana	Col-0
RipAE	RSc0321	Ralstonia pseudosolanacearum	GMI1000	AT5G59210	Arabidopsis thaliana	Col-0
RipAE	RSc0321	Ralstonia pseudosolanacearum	GMI1000	AT5G22310	Arabidopsis thaliana	Col-0
RipAE	RSc0321	Ralstonia pseudosolanacearum	GMI1000	AT4G32190	Arabidopsis thaliana	Col-0
RipAE	RSc0321	Ralstonia pseudosolanacearum	GMI1000	AT2G45680	Arabidopsis thaliana	Col-0
RipAE	RSc0321	Ralstonia pseudosolanacearum	GMI1000	AT5G56140	Arabidopsis thaliana	Col-0
RipAE	RSc0321	Ralstonia pseudosolanacearum	GMI1000	AT3G12140	Arabidopsis thaliana	Col-0
RipAE	RSc0321	Ralstonia pseudosolanacearum	GMI1000	AT3G43590	Arabidopsis thaliana	Col-0
RipAE	RSc0321	Ralstonia pseudosolanacearum	GMI1000	AT5G58960	Arabidopsis thaliana	Col-0
RipAE	RSc0321	Ralstonia pseudosolanacearum	GMI1000	AT2G41350	Arabidopsis thaliana	Col-0
RipAE	RSc0321	Ralstonia pseudosolanacearum	GMI1000	AT2G42790	Arabidopsis thaliana	Col-0
RipAE	RSc0321	Ralstonia pseudosolanacearum	GMI1000	AT4G28640	Arabidopsis thaliana	Col-0
RipAE	RSc0321	Ralstonia pseudosolanacearum	GMI1000	AT3G21140	Arabidopsis thaliana	Col-0
RipAJ	RSc2101	Ralstonia pseudosolanacearum	GMI1000	AT4G04020	Arabidopsis thaliana	Col-0
RipAJ	RSc2101	Ralstonia pseudosolanacearum	GMI1000	AT5G06530	Arabidopsis thaliana	Col-0
RipAJ	RSc2101	Ralstonia pseudosolanacearum	GMI1000	AT3G02520	Arabidopsis thaliana	Col-0
RipAJ	RSc2101	Ralstonia pseudosolanacearum	GMI1000	AT4G03415	Arabidopsis thaliana	Col-0
RipAJ	RSc2101	Ralstonia pseudosolanacearum	GMI1000	AT5G65410	Arabidopsis thaliana	Col-0
RipAJ	RSc2101	Ralstonia pseudosolanacearum	GMI1000	AT5G26720	Arabidopsis thaliana	Col-0
RipAJ	RSc2101	Ralstonia pseudosolanacearum	GMI1000	AT4G09000	Arabidopsis thaliana	Col-0
RipAJ	RSc2101	Ralstonia pseudosolanacearum	GMI1000	AT2G34090	Arabidopsis thaliana	Col-0
RipAJ	RSc2101	Ralstonia pseudosolanacearum	GMI1000	AT3G25800	Arabidopsis thaliana	Col-0
RipAJ	RSc2101	Ralstonia pseudosolanacearum	GMI1000	AT5G08070	Arabidopsis thaliana	Col-0
RipAJ	RSc2101	Ralstonia pseudosolanacearum	GMI1000	AT1G22920	Arabidopsis thaliana	Col-0
RipAJ	RSc2101	Ralstonia pseudosolanacearum	GMI1000	AT5G20130	Arabidopsis thaliana	Col-0
RipAJ	RSc2101	Ralstonia pseudosolanacearum	GMI1000	AT1G22550	Arabidopsis thaliana	Col-0
RipAJ	RSc2101	Ralstonia pseudosolanacearum	GMI1000	AT3G21175	Arabidopsis thaliana	Col-0
RipAJ	RSc2101	Ralstonia pseudosolanacearum	GMI1000	AT3G11410	Arabidopsis thaliana	Col-0
RipAJ	RSc2101	Ralstonia pseudosolanacearum	GMI1000	AT1G22300	Arabidopsis thaliana	Col-0
RipAJ	RSc2101	Ralstonia pseudosolanacearum	GMI1000	AT5G47790	Arabidopsis thaliana	Col-0
RipAJ	RSc2101	Ralstonia pseudosolanacearum	GMI1000	AT5G38110	Arabidopsis thaliana	Col-0
RipAJ	RSc2101	Ralstonia pseudosolanacearum	GMI1000	AT5G58690	Arabidopsis thaliana	Col-0
RipAJ	RSc2101	Ralstonia pseudosolanacearum	GMI1000	AT5G08330	Arabidopsis thaliana	Col-0
RipAJ	RSc2101	Ralstonia pseudosolanacearum	GMI1000	AT1G78300	Arabidopsis thaliana	Col-0
RipAJ	RSc2101	Ralstonia pseudosolanacearum	GMI1000	AT4G18910	Arabidopsis thaliana	Col-0
RipAJ	RSc2101	Ralstonia pseudosolanacearum	GMI1000	AT2G35330	Arabidopsis thaliana	Col-0
RipAJ	RSc2101	Ralstonia pseudosolanacearum	GMI1000	AT1G25490	Arabidopsis thaliana	Col-0
RipAJ	RSc2101	Ralstonia pseudosolanacearum	GMI1000	AT3G18490	Arabidopsis thaliana	Col-0
RipAJ	RSc2101	Ralstonia pseudosolanacearum	GMI1000	AT5G38480	Arabidopsis thaliana	Col-0
RipAJ	RSc2101	Ralstonia pseudosolanacearum	GMI1000	AT2G45680	Arabidopsis thaliana	Col-0
RipAJ	RSc2101	Ralstonia pseudosolanacearum	GMI1000	AT1G17720	Arabidopsis thaliana	Col-0
RipAJ	RSc2101	Ralstonia pseudosolanacearum	GMI1000	AT2G31070	Arabidopsis thaliana	Col-0
RipAJ	RSc2101	Ralstonia pseudosolanacearum	GMI1000	AT4G23870	Arabidopsis thaliana	Col-0
RipAJ	RSc2101	Ralstonia pseudosolanacearum	GMI1000	AT1G71230	Arabidopsis thaliana	Col-0
RipAJ	RSc2101	Ralstonia pseudosolanacearum	GMI1000	AT1G05960	Arabidopsis thaliana	Col-0
RipAJ	RSc2101	Ralstonia pseudosolanacearum	GMI1000	AT1G13320	Arabidopsis thaliana	Col-0
RipAK	RSc2359	Ralstonia pseudosolanacearum	GMI1000	AT3G54000	Arabidopsis thaliana	Col-0
RipAK	RSc2359	Ralstonia pseudosolanacearum	GMI1000	AT5G28900	Arabidopsis thaliana	Col-0
RipAK	RSc2359	Ralstonia pseudosolanacearum	GMI1000	AT5G51440	Arabidopsis thaliana	Col-0
RipAK	RSc2359	Ralstonia pseudosolanacearum	GMI1000	AT3G49760	Arabidopsis thaliana	Col-0
RipAK	RSc2359	Ralstonia pseudosolanacearum	GMI1000	AT5G08070	Arabidopsis thaliana	Col-0
RipAK	RSc2359	Ralstonia pseudosolanacearum	GMI1000	AT1G79070	Arabidopsis thaliana	Col-0
RipAK	RSc2359	Ralstonia pseudosolanacearum	GMI1000	AT4G35090	Arabidopsis thaliana	Col-0
RipAK	RSc2359	Ralstonia pseudosolanacearum	GMI1000	AT2G23760	Arabidopsis thaliana	Col-0
RipAK	RSc2359	Ralstonia pseudosolanacearum	GMI1000	AT4G19700	Arabidopsis thaliana	Col-0
RipAK	RSc2359	Ralstonia pseudosolanacearum	GMI1000	AT5G41410	Arabidopsis thaliana	Col-0
RipAK	RSc2359	Ralstonia pseudosolanacearum	GMI1000	AT4G17680	Arabidopsis thaliana	Col-0
RipAK	RSc2359	Ralstonia pseudosolanacearum	GMI1000	AT3G48150	Arabidopsis thaliana	Col-0
RipAK	RSc2359	Ralstonia pseudosolanacearum	GMI1000	AT5G17490	Arabidopsis thaliana	Col-0
RipAK	RSc2359	Ralstonia pseudosolanacearum	GMI1000	AT2G45680	Arabidopsis thaliana	Col-0
RipAK	RSc2359	Ralstonia pseudosolanacearum	GMI1000	AT3G21140	Arabidopsis thaliana	Col-0
RipAM	RSc3272	Ralstonia pseudosolanacearum	GMI1000	AT1G71230	Arabidopsis thaliana	Col-0
RipAO	RSp0879	Ralstonia pseudosolanacearum	GMI1000	AT3G54230	Arabidopsis thaliana	Col-0
RipAO	RSp0879	Ralstonia pseudosolanacearum	GMI1000	AT4G26750	Arabidopsis thaliana	Col-0
RipAV	RSp0732	Ralstonia pseudosolanacearum	GMI1000	AT3G49580	Arabidopsis thaliana	Col-0
RipAW	RSp1475	Ralstonia pseudosolanacearum	GMI1000	AT5G51440	Arabidopsis thaliana	Col-0
RipAW	RSp1475	Ralstonia pseudosolanacearum	GMI1000	AT5G42480	Arabidopsis thaliana	Col-0
RipAW	RSp1475	Ralstonia pseudosolanacearum	GMI1000	AT3G49580	Arabidopsis thaliana	Col-0
RipAW	RSp1475	Ralstonia pseudosolanacearum	GMI1000	AT2G45680	Arabidopsis thaliana	Col-0
RipAW	RSp1475	Ralstonia pseudosolanacearum	GMI1000	AT4G29790	Arabidopsis thaliana	Col-0
RipAX2	RSp0572	Ralstonia pseudosolanacearum	GMI1000	AT4G00270	Arabidopsis thaliana	Col-0
RipAX2	RSp0572	Ralstonia pseudosolanacearum	GMI1000	AT5G48370	Arabidopsis thaliana	Col-0
RipB	RSc0245	Ralstonia pseudosolanacearum	GMI1000	AT5G42480	Arabidopsis thaliana	Col-0
RipD	RSp0304	Ralstonia pseudosolanacearum	GMI1000	AT1G04260	Arabidopsis thaliana	Col-0
RipD	RSp0304	Ralstonia pseudosolanacearum	GMI1000	AT3G13720	Arabidopsis thaliana	Col-0
RipG1	RSp0914	Ralstonia pseudosolanacearum	GMI1000	AT5G42190	Arabidopsis thaliana	Col-0
RipG1	RSp0914	Ralstonia pseudosolanacearum	GMI1000	AT1G26660	Arabidopsis thaliana	Col-0
RipG1	RSp0914	Ralstonia pseudosolanacearum	GMI1000	AT2G03190	Arabidopsis thaliana	Col-0
RipG1	RSp0914	Ralstonia pseudosolanacearum	GMI1000	AT1G75950	Arabidopsis thaliana	Col-0
RipG1	RSp0914	Ralstonia pseudosolanacearum	GMI1000	AT4G39050	Arabidopsis thaliana	Col-0
RipG1	RSp0914	Ralstonia pseudosolanacearum	GMI1000	AT1G20140	Arabidopsis thaliana	Col-0
RipG1	RSp0914	Ralstonia pseudosolanacearum	GMI1000	AT4G32190	Arabidopsis thaliana	Col-0
RipG1	RSp0914	Ralstonia pseudosolanacearum	GMI1000	AT2G25700	Arabidopsis thaliana	Col-0
RipG3	RSp0028	Ralstonia pseudosolanacearum	GMI1000	AT2G26560	Arabidopsis thaliana	Col-0
RipG4	RSc1800	Ralstonia pseudosolanacearum	GMI1000	AT1G04260	Arabidopsis thaliana	Col-0
RipG4	RSc1800	Ralstonia pseudosolanacearum	GMI1000	AT1G72210	Arabidopsis thaliana	Col-0
RipG4	RSc1800	Ralstonia pseudosolanacearum	GMI1000	AT1G68810	Arabidopsis thaliana	Col-0
RipG4	RSc1800	Ralstonia pseudosolanacearum	GMI1000	AT1G14340	Arabidopsis thaliana	Col-0
RipG4	RSc1800	Ralstonia pseudosolanacearum	GMI1000	AT5G42480	Arabidopsis thaliana	Col-0
RipG4	RSc1800	Ralstonia pseudosolanacearum	GMI1000	AT3G49580	Arabidopsis thaliana	Col-0
RipG4	RSc1800	Ralstonia pseudosolanacearum	GMI1000	AT3G27960	Arabidopsis thaliana	Col-0
RipG4	RSc1800	Ralstonia pseudosolanacearum	GMI1000	AT3G25710	Arabidopsis thaliana	Col-0
RipG4	RSc1800	Ralstonia pseudosolanacearum	GMI1000	AT2G45680	Arabidopsis thaliana	Col-0
RipG5	RSc1801	Ralstonia pseudosolanacearum	GMI1000	AT5G42190	Arabidopsis thaliana	Col-0
RipG5	RSc1801	Ralstonia pseudosolanacearum	GMI1000	AT1G75950	Arabidopsis thaliana	Col-0
RipG5	RSc1801	Ralstonia pseudosolanacearum	GMI1000	AT1G26470	Arabidopsis thaliana	Col-0
RipG6	RSc1356	Ralstonia pseudosolanacearum	GMI1000	AT1G04260	Arabidopsis thaliana	Col-0
RipG6	RSc1356	Ralstonia pseudosolanacearum	GMI1000	AT3G50940	Arabidopsis thaliana	Col-0
RipG6	RSc1356	Ralstonia pseudosolanacearum	GMI1000	AT1G55190	Arabidopsis thaliana	Col-0
RipG6	RSc1356	Ralstonia pseudosolanacearum	GMI1000	AT3G13720	Arabidopsis thaliana	Col-0
RipG6	RSc1356	Ralstonia pseudosolanacearum	GMI1000	AT4G25660	Arabidopsis thaliana	Col-0
RipG7	RSc1357	Ralstonia pseudosolanacearum	GMI1000	AT5G59730	Arabidopsis thaliana	Col-0
RipG7	RSc1357	Ralstonia pseudosolanacearum	GMI1000	AT2G25700	Arabidopsis thaliana	Col-0
RipG7	RSc1357	Ralstonia pseudosolanacearum	GMI1000	AT1G73500	Arabidopsis thaliana	Col-0
RipG7	RSc1357	Ralstonia pseudosolanacearum	GMI1000	AT5G63510	Arabidopsis thaliana	Col-0
RipG7	RSc1357	Ralstonia pseudosolanacearum	GMI1000	AT1G75950	Arabidopsis thaliana	Col-0
RipG7	RSc1357	Ralstonia pseudosolanacearum	GMI1000	AT5G55620	Arabidopsis thaliana	Col-0
RipH2	RSp0215	Ralstonia pseudosolanacearum	GMI1000	AT3G11590	Arabidopsis thaliana	Col-0
RipH2	RSp0215	Ralstonia pseudosolanacearum	GMI1000	AT3G21330	Arabidopsis thaliana	Col-0
RipH2	RSp0215	Ralstonia pseudosolanacearum	GMI1000	AT5G42480	Arabidopsis thaliana	Col-0
RipH2	RSp0215	Ralstonia pseudosolanacearum	GMI1000	AT1G73030	Arabidopsis thaliana	Col-0
RipH2	RSp0215	Ralstonia pseudosolanacearum	GMI1000	AT4G10480	Arabidopsis thaliana	Col-0
RipH2	RSp0215	Ralstonia pseudosolanacearum	GMI1000	AT3G16310	Arabidopsis thaliana	Col-0
RipH2	RSp0215	Ralstonia pseudosolanacearum	GMI1000	AT5G22310	Arabidopsis thaliana	Col-0
RipH3	RSp0160	Ralstonia pseudosolanacearum	GMI1000	AT1G72210	Arabidopsis thaliana	Col-0
RipH3	RSp0160	Ralstonia pseudosolanacearum	GMI1000	AT5G63310	Arabidopsis thaliana	Col-0
RipH3	RSp0160	Ralstonia pseudosolanacearum	GMI1000	AT5G51440	Arabidopsis thaliana	Col-0
RipH3	RSp0160	Ralstonia pseudosolanacearum	GMI1000	AT3G54390	Arabidopsis thaliana	Col-0
RipH3	RSp0160	Ralstonia pseudosolanacearum	GMI1000	AT5G42480	Arabidopsis thaliana	Col-0
RipH3	RSp0160	Ralstonia pseudosolanacearum	GMI1000	AT5G19390	Arabidopsis thaliana	Col-0
RipH3	RSp0160	Ralstonia pseudosolanacearum	GMI1000	AT3G21810	Arabidopsis thaliana	Col-0
RipH3	RSp0160	Ralstonia pseudosolanacearum	GMI1000	AT4G23050	Arabidopsis thaliana	Col-0
RipH3	RSp0160	Ralstonia pseudosolanacearum	GMI1000	AT4G24840	Arabidopsis thaliana	Col-0
RipH3	RSp0160	Ralstonia pseudosolanacearum	GMI1000	AT1G30860	Arabidopsis thaliana	Col-0
RipO1	RSp0323	Ralstonia pseudosolanacearum	GMI1000	AT4G09060	Arabidopsis thaliana	Col-0
RipO1	RSp0323	Ralstonia pseudosolanacearum	GMI1000	AT5G57210	Arabidopsis thaliana	Col-0
RipO1	RSp0323	Ralstonia pseudosolanacearum	GMI1000	AT1G04260	Arabidopsis thaliana	Col-0
RipO1	RSp0323	Ralstonia pseudosolanacearum	GMI1000	AT1G72210	Arabidopsis thaliana	Col-0
RipO1	RSp0323	Ralstonia pseudosolanacearum	GMI1000	AT1G68810	Arabidopsis thaliana	Col-0
RipO1	RSp0323	Ralstonia pseudosolanacearum	GMI1000	AT2G05260	Arabidopsis thaliana	Col-0
RipO1	RSp0323	Ralstonia pseudosolanacearum	GMI1000	AT3G27010	Arabidopsis thaliana	Col-0
RipO1	RSp0323	Ralstonia pseudosolanacearum	GMI1000	AT3G54000	Arabidopsis thaliana	Col-0
RipO1	RSp0323	Ralstonia pseudosolanacearum	GMI1000	AT3G21330	Arabidopsis thaliana	Col-0
RipO1	RSp0323	Ralstonia pseudosolanacearum	GMI1000	AT4G25680	Arabidopsis thaliana	Col-0
RipO1	RSp0323	Ralstonia pseudosolanacearum	GMI1000	AT5G22920	Arabidopsis thaliana	Col-0
RipO1	RSp0323	Ralstonia pseudosolanacearum	GMI1000	AT5G28900	Arabidopsis thaliana	Col-0
RipO1	RSp0323	Ralstonia pseudosolanacearum	GMI1000	AT4G08150	Arabidopsis thaliana	Col-0
RipO1	RSp0323	Ralstonia pseudosolanacearum	GMI1000	AT5G51440	Arabidopsis thaliana	Col-0
RipO1	RSp0323	Ralstonia pseudosolanacearum	GMI1000	AT2G34090	Arabidopsis thaliana	Col-0
RipO1	RSp0323	Ralstonia pseudosolanacearum	GMI1000	AT1G22070	Arabidopsis thaliana	Col-0
RipO1	RSp0323	Ralstonia pseudosolanacearum	GMI1000	AT1G80040	Arabidopsis thaliana	Col-0
RipO1	RSp0323	Ralstonia pseudosolanacearum	GMI1000	AT3G12920	Arabidopsis thaliana	Col-0
RipO1	RSp0323	Ralstonia pseudosolanacearum	GMI1000	AT5G42480	Arabidopsis thaliana	Col-0
RipO1	RSp0323	Ralstonia pseudosolanacearum	GMI1000	AT3G48550	Arabidopsis thaliana	Col-0
RipO1	RSp0323	Ralstonia pseudosolanacearum	GMI1000	AT1G24590	Arabidopsis thaliana	Col-0
RipO1	RSp0323	Ralstonia pseudosolanacearum	GMI1000	AT4G36930	Arabidopsis thaliana	Col-0
RipO1	RSp0323	Ralstonia pseudosolanacearum	GMI1000	AT5G08070	Arabidopsis thaliana	Col-0
RipO1	RSp0323	Ralstonia pseudosolanacearum	GMI1000	AT1G22920	Arabidopsis thaliana	Col-0
RipO1	RSp0323	Ralstonia pseudosolanacearum	GMI1000	AT4G32570	Arabidopsis thaliana	Col-0
RipO1	RSp0323	Ralstonia pseudosolanacearum	GMI1000	AT3G49580	Arabidopsis thaliana	Col-0
RipO1	RSp0323	Ralstonia pseudosolanacearum	GMI1000	AT3G11410	Arabidopsis thaliana	Col-0
RipO1	RSp0323	Ralstonia pseudosolanacearum	GMI1000	AT4G35090	Arabidopsis thaliana	Col-0
RipO1	RSp0323	Ralstonia pseudosolanacearum	GMI1000	AT1G05410	Arabidopsis thaliana	Col-0
RipO1	RSp0323	Ralstonia pseudosolanacearum	GMI1000	AT2G23760	Arabidopsis thaliana	Col-0
RipO1	RSp0323	Ralstonia pseudosolanacearum	GMI1000	AT5G02150	Arabidopsis thaliana	Col-0
RipO1	RSp0323	Ralstonia pseudosolanacearum	GMI1000	AT3G27960	Arabidopsis thaliana	Col-0
RipO1	RSp0323	Ralstonia pseudosolanacearum	GMI1000	AT5G13810	Arabidopsis thaliana	Col-0
RipO1	RSp0323	Ralstonia pseudosolanacearum	GMI1000	AT3G25710	Arabidopsis thaliana	Col-0
RipO1	RSp0323	Ralstonia pseudosolanacearum	GMI1000	AT4G25660	Arabidopsis thaliana	Col-0
RipO1	RSp0323	Ralstonia pseudosolanacearum	GMI1000	AT4G19700	Arabidopsis thaliana	Col-0
RipO1	RSp0323	Ralstonia pseudosolanacearum	GMI1000	AT1G50710	Arabidopsis thaliana	Col-0
RipO1	RSp0323	Ralstonia pseudosolanacearum	GMI1000	AT5G41410	Arabidopsis thaliana	Col-0
RipO1	RSp0323	Ralstonia pseudosolanacearum	GMI1000	AT4G23050	Arabidopsis thaliana	Col-0
RipO1	RSp0323	Ralstonia pseudosolanacearum	GMI1000	AT4G17680	Arabidopsis thaliana	Col-0
RipO1	RSp0323	Ralstonia pseudosolanacearum	GMI1000	AT1G09660	Arabidopsis thaliana	Col-0
RipO1	RSp0323	Ralstonia pseudosolanacearum	GMI1000	AT3G44720	Arabidopsis thaliana	Col-0
RipO1	RSp0323	Ralstonia pseudosolanacearum	GMI1000	AT1G26470	Arabidopsis thaliana	Col-0
RipO1	RSp0323	Ralstonia pseudosolanacearum	GMI1000	AT3G48150	Arabidopsis thaliana	Col-0
RipO1	RSp0323	Ralstonia pseudosolanacearum	GMI1000	AT5G53620	Arabidopsis thaliana	Col-0
RipO1	RSp0323	Ralstonia pseudosolanacearum	GMI1000	AT5G17490	Arabidopsis thaliana	Col-0
RipO1	RSp0323	Ralstonia pseudosolanacearum	GMI1000	AT4G04890	Arabidopsis thaliana	Col-0
RipO1	RSp0323	Ralstonia pseudosolanacearum	GMI1000	AT1G72340	Arabidopsis thaliana	Col-0
RipO1	RSp0323	Ralstonia pseudosolanacearum	GMI1000	AT2G17990	Arabidopsis thaliana	Col-0
RipO1	RSp0323	Ralstonia pseudosolanacearum	GMI1000	AT4G24840	Arabidopsis thaliana	Col-0
RipO1	RSp0323	Ralstonia pseudosolanacearum	GMI1000	AT2G45680	Arabidopsis thaliana	Col-0
RipO1	RSp0323	Ralstonia pseudosolanacearum	GMI1000	AT2G31070	Arabidopsis thaliana	Col-0
RipO1	RSp0323	Ralstonia pseudosolanacearum	GMI1000	AT5G48370	Arabidopsis thaliana	Col-0
RipO1	RSp0323	Ralstonia pseudosolanacearum	GMI1000	AT1G71230	Arabidopsis thaliana	Col-0
RipO1	RSp0323	Ralstonia pseudosolanacearum	GMI1000	AT5G02020	Arabidopsis thaliana	Col-0
RipO1	RSp0323	Ralstonia pseudosolanacearum	GMI1000	AT3G60630	Arabidopsis thaliana	Col-0
RipO1	RSp0323	Ralstonia pseudosolanacearum	GMI1000	AT4G02590	Arabidopsis thaliana	Col-0
RipO1	RSp0323	Ralstonia pseudosolanacearum	GMI1000	AT5G51110	Arabidopsis thaliana	Col-0
RipO1	RSp0323	Ralstonia pseudosolanacearum	GMI1000	AT2G42790	Arabidopsis thaliana	Col-0
RipO1	RSp0323	Ralstonia pseudosolanacearum	GMI1000	AT5G66770	Arabidopsis thaliana	Col-0
RipO1	RSp0323	Ralstonia pseudosolanacearum	GMI1000	AT3G21140	Arabidopsis thaliana	Col-0
RipP1	RSc0826	Ralstonia pseudosolanacearum	GMI1000	AT2G37630	Arabidopsis thaliana	Col-0
RipP2	RSc0868	Ralstonia pseudosolanacearum	GMI1000	AT5G07380	Arabidopsis thaliana	Col-0
RipP2	RSc0868	Ralstonia pseudosolanacearum	GMI1000	AT5G59610	Arabidopsis thaliana	Col-0
RipP2	RSc0868	Ralstonia pseudosolanacearum	GMI1000	AT4G00270	Arabidopsis thaliana	Col-0
RipP2	RSc0868	Ralstonia pseudosolanacearum	GMI1000	AT1G79070	Arabidopsis thaliana	Col-0
RipP2	RSc0868	Ralstonia pseudosolanacearum	GMI1000	AT2G36410	Arabidopsis thaliana	Col-0
RipP2	RSc0868	Ralstonia pseudosolanacearum	GMI1000	AT2G45680	Arabidopsis thaliana	Col-0
RipP2	RSc0868	Ralstonia pseudosolanacearum	GMI1000	AT2G42790	Arabidopsis thaliana	Col-0
RipS3	RSp0930	Ralstonia pseudosolanacearum	GMI1000	AT3G11590	Arabidopsis thaliana	Col-0
RipS3	RSp0930	Ralstonia pseudosolanacearum	GMI1000	AT3G07780	Arabidopsis thaliana	Col-0
RipS3	RSp0930	Ralstonia pseudosolanacearum	GMI1000	AT4G08150	Arabidopsis thaliana	Col-0
RipS3	RSp0930	Ralstonia pseudosolanacearum	GMI1000	AT3G01670	Arabidopsis thaliana	Col-0
RipS3	RSp0930	Ralstonia pseudosolanacearum	GMI1000	AT3G54390	Arabidopsis thaliana	Col-0
RipS3	RSp0930	Ralstonia pseudosolanacearum	GMI1000	AT5G42480	Arabidopsis thaliana	Col-0
RipS3	RSp0930	Ralstonia pseudosolanacearum	GMI1000	AT2G27820	Arabidopsis thaliana	Col-0
RipS3	RSp0930	Ralstonia pseudosolanacearum	GMI1000	AT4G00270	Arabidopsis thaliana	Col-0
RipS3	RSp0930	Ralstonia pseudosolanacearum	GMI1000	AT5G26751	Arabidopsis thaliana	Col-0
RipS3	RSp0930	Ralstonia pseudosolanacearum	GMI1000	AT5G53330	Arabidopsis thaliana	Col-0
RipS3	RSp0930	Ralstonia pseudosolanacearum	GMI1000	AT3G49580	Arabidopsis thaliana	Col-0
RipS3	RSp0930	Ralstonia pseudosolanacearum	GMI1000	AT3G27960	Arabidopsis thaliana	Col-0
RipS3	RSp0930	Ralstonia pseudosolanacearum	GMI1000	AT5G19390	Arabidopsis thaliana	Col-0
RipS3	RSp0930	Ralstonia pseudosolanacearum	GMI1000	AT3G21810	Arabidopsis thaliana	Col-0
RipS3	RSp0930	Ralstonia pseudosolanacearum	GMI1000	AT5G61010	Arabidopsis thaliana	Col-0
RipS3	RSp0930	Ralstonia pseudosolanacearum	GMI1000	AT4G01090	Arabidopsis thaliana	Col-0
RipS3	RSp0930	Ralstonia pseudosolanacearum	GMI1000	AT3G48150	Arabidopsis thaliana	Col-0
RipS3	RSp0930	Ralstonia pseudosolanacearum	GMI1000	AT1G07350	Arabidopsis thaliana	Col-0
RipS3	RSp0930	Ralstonia pseudosolanacearum	GMI1000	AT1G72340	Arabidopsis thaliana	Col-0
RipS3	RSp0930	Ralstonia pseudosolanacearum	GMI1000	AT2G17990	Arabidopsis thaliana	Col-0
RipS3	RSp0930	Ralstonia pseudosolanacearum	GMI1000	AT1G30860	Arabidopsis thaliana	Col-0
RipS3	RSp0930	Ralstonia pseudosolanacearum	GMI1000	AT5G58960	Arabidopsis thaliana	Col-0
RipS3	RSp0930	Ralstonia pseudosolanacearum	GMI1000	AT1G06390	Arabidopsis thaliana	Col-0
RipS3	RSp0930	Ralstonia pseudosolanacearum	GMI1000	AT2G42790	Arabidopsis thaliana	Col-0
RipS6	RSc2130	Ralstonia pseudosolanacearum	GMI1000	AT3G27960	Arabidopsis thaliana	Col-0
RipV1	RSc1349	Ralstonia pseudosolanacearum	GMI1000	AT3G11590	Arabidopsis thaliana	Col-0
RipV1	RSc1349	Ralstonia pseudosolanacearum	GMI1000	AT3G50910	Arabidopsis thaliana	Col-0
RipV1	RSc1349	Ralstonia pseudosolanacearum	GMI1000	AT5G66480	Arabidopsis thaliana	Col-0
RipV1	RSc1349	Ralstonia pseudosolanacearum	GMI1000	AT3G07780	Arabidopsis thaliana	Col-0
RipV1	RSc1349	Ralstonia pseudosolanacearum	GMI1000	AT4G08150	Arabidopsis thaliana	Col-0
RipV1	RSc1349	Ralstonia pseudosolanacearum	GMI1000	AT3G12920	Arabidopsis thaliana	Col-0
RipV1	RSc1349	Ralstonia pseudosolanacearum	GMI1000	AT2G23290	Arabidopsis thaliana	Col-0
RipV1	RSc1349	Ralstonia pseudosolanacearum	GMI1000	AT3G23220	Arabidopsis thaliana	Col-0
RipV1	RSc1349	Ralstonia pseudosolanacearum	GMI1000	AT2G27820	Arabidopsis thaliana	Col-0
RipV1	RSc1349	Ralstonia pseudosolanacearum	GMI1000	AT5G06560	Arabidopsis thaliana	Col-0
RipV1	RSc1349	Ralstonia pseudosolanacearum	GMI1000	AT4G00270	Arabidopsis thaliana	Col-0
RipV1	RSc1349	Ralstonia pseudosolanacearum	GMI1000	AT2G21380	Arabidopsis thaliana	Col-0
RipV1	RSc1349	Ralstonia pseudosolanacearum	GMI1000	AT5G53330	Arabidopsis thaliana	Col-0
RipV1	RSc1349	Ralstonia pseudosolanacearum	GMI1000	AT3G49580	Arabidopsis thaliana	Col-0
RipV1	RSc1349	Ralstonia pseudosolanacearum	GMI1000	AT1G80940	Arabidopsis thaliana	Col-0
RipV1	RSc1349	Ralstonia pseudosolanacearum	GMI1000	AT1G05410	Arabidopsis thaliana	Col-0
RipV1	RSc1349	Ralstonia pseudosolanacearum	GMI1000	AT5G53060	Arabidopsis thaliana	Col-0
RipV1	RSc1349	Ralstonia pseudosolanacearum	GMI1000	AT3G27960	Arabidopsis thaliana	Col-0
RipV1	RSc1349	Ralstonia pseudosolanacearum	GMI1000	AT4G19700	Arabidopsis thaliana	Col-0
RipV1	RSc1349	Ralstonia pseudosolanacearum	GMI1000	AT5G19390	Arabidopsis thaliana	Col-0
RipV1	RSc1349	Ralstonia pseudosolanacearum	GMI1000	AT3G21810	Arabidopsis thaliana	Col-0
RipV1	RSc1349	Ralstonia pseudosolanacearum	GMI1000	AT5G58720	Arabidopsis thaliana	Col-0
RipV1	RSc1349	Ralstonia pseudosolanacearum	GMI1000	AT4G23050	Arabidopsis thaliana	Col-0
RipV1	RSc1349	Ralstonia pseudosolanacearum	GMI1000	AT5G61010	Arabidopsis thaliana	Col-0
RipV1	RSc1349	Ralstonia pseudosolanacearum	GMI1000	AT4G01090	Arabidopsis thaliana	Col-0
RipV1	RSc1349	Ralstonia pseudosolanacearum	GMI1000	AT3G48150	Arabidopsis thaliana	Col-0
RipV1	RSc1349	Ralstonia pseudosolanacearum	GMI1000	AT2G36410	Arabidopsis thaliana	Col-0
RipV1	RSc1349	Ralstonia pseudosolanacearum	GMI1000	AT1G07350	Arabidopsis thaliana	Col-0
RipV1	RSc1349	Ralstonia pseudosolanacearum	GMI1000	AT3G05545	Arabidopsis thaliana	Col-0
RipV1	RSc1349	Ralstonia pseudosolanacearum	GMI1000	AT1G72340	Arabidopsis thaliana	Col-0
RipV1	RSc1349	Ralstonia pseudosolanacearum	GMI1000	AT2G17990	Arabidopsis thaliana	Col-0
RipV1	RSc1349	Ralstonia pseudosolanacearum	GMI1000	AT3G22960	Arabidopsis thaliana	Col-0
RipV1	RSc1349	Ralstonia pseudosolanacearum	GMI1000	AT4G24840	Arabidopsis thaliana	Col-0
RipV1	RSc1349	Ralstonia pseudosolanacearum	GMI1000	AT1G30860	Arabidopsis thaliana	Col-0
RipV1	RSc1349	Ralstonia pseudosolanacearum	GMI1000	AT5G22310	Arabidopsis thaliana	Col-0
RipV1	RSc1349	Ralstonia pseudosolanacearum	GMI1000	AT5G56140	Arabidopsis thaliana	Col-0
RipV1	RSc1349	Ralstonia pseudosolanacearum	GMI1000	AT5G58960	Arabidopsis thaliana	Col-0
RipV1	RSc1349	Ralstonia pseudosolanacearum	GMI1000	AT4G28640	Arabidopsis thaliana	Col-0
RipW	RSc2775	Ralstonia pseudosolanacearum	GMI1000	AT3G49760	Arabidopsis thaliana	Col-0
RipW	RSc2775	Ralstonia pseudosolanacearum	GMI1000	AT5G38470	Arabidopsis thaliana	Col-0
RipY	RSc0257	Ralstonia pseudosolanacearum	GMI1000	AT1G07350	Arabidopsis thaliana	Col-0

## Sheet: Xcc_12K
Effector	Accession	Organism	Strain	Interactor	Host	Ecotype
AvrBs1	XC_2081	Xanthomonas campestris	8004	AT1G71230	Arabidopsis thaliana	Col-0
AvrBs1	XC_2081	Xanthomonas campestris	8004	AT1G58100	Arabidopsis thaliana	Col-0
AvrXccA1	XC_4318	Xanthomonas campestris	8004	AT1G11090	Arabidopsis thaliana	Col-0
AvrXccA1	XC_4318	Xanthomonas campestris	8004	AT1G54060	Arabidopsis thaliana	Col-0
AvrXccA1	XC_4318	Xanthomonas campestris	8004	AT1G58100	Arabidopsis thaliana	Col-0
XopA	XC_3002	Xanthomonas campestris	8004	AT2G24020	Arabidopsis thaliana	Col-0
XopA	XC_3002	Xanthomonas campestris	8004	AT1G58100	Arabidopsis thaliana	Col-0
XopAC	XC_1553	Xanthomonas campestris	8004	AT3G02870	Arabidopsis thaliana	Col-0
XopAC	XC_1553	Xanthomonas campestris	8004	AT1G71230	Arabidopsis thaliana	Col-0
XopAC	XC_1553	Xanthomonas campestris	8004	AT3G12920	Arabidopsis thaliana	Col-0
XopAC	XC_1553	Xanthomonas campestris	8004	AT3G25800	Arabidopsis thaliana	Col-0
XopAC	XC_1553	Xanthomonas campestris	8004	AT3G27960	Arabidopsis thaliana	Col-0
XopAC	XC_1553	Xanthomonas campestris	8004	AT4G17680	Arabidopsis thaliana	Col-0
XopAC	XC_1553	Xanthomonas campestris	8004	AT5G26720	Arabidopsis thaliana	Col-0
XopAC	XC_1553	Xanthomonas campestris	8004	AT5G51440	Arabidopsis thaliana	Col-0
XopAC	XC_1553	Xanthomonas campestris	8004	AT5G08070	Arabidopsis thaliana	Col-0
XopAC	XC_1553	Xanthomonas campestris	8004	AT1G22920	Arabidopsis thaliana	Col-0
XopAC	XC_1553	Xanthomonas campestris	8004	AT3G51090	Arabidopsis thaliana	Col-0
XopAC	XC_1553	Xanthomonas campestris	8004	AT1G25490	Arabidopsis thaliana	Col-0
XopAC	XC_1553	Xanthomonas campestris	8004	AT2G19650	Arabidopsis thaliana	Col-0
XopAC	XC_1553	Xanthomonas campestris	8004	AT2G17290	Arabidopsis thaliana	Col-0
XopAC	XC_1553	Xanthomonas campestris	8004	AT1G13320	Arabidopsis thaliana	Col-0
XopAC	XC_1553	Xanthomonas campestris	8004	AT3G58040	Arabidopsis thaliana	Col-0
XopAC	XC_1553	Xanthomonas campestris	8004	AT5G13890	Arabidopsis thaliana	Col-0
XopAC	XC_1553	Xanthomonas campestris	8004	AT1G58100	Arabidopsis thaliana	Col-0
XopAC	XC_1553	Xanthomonas campestris	8004	AT3G53990	Arabidopsis thaliana	Col-0
XopAC	XC_1553	Xanthomonas campestris	8004	AT5G42270	Arabidopsis thaliana	Col-0
XopAC	XC_1553	Xanthomonas campestris	8004	AT5G63790	Arabidopsis thaliana	Col-0
XopAC	XC_1553	Xanthomonas campestris	8004	AT1G60990	Arabidopsis thaliana	Col-0
XopAC	XC_1553	Xanthomonas campestris	8004	AT5G42050	Arabidopsis thaliana	Col-0
XopAC	XC_1553	Xanthomonas campestris	8004	AT1G78040	Arabidopsis thaliana	Col-0
XopAC	XC_1553	Xanthomonas campestris	8004	AT3G15950	Arabidopsis thaliana	Col-0
XopAC	XC_1553	Xanthomonas campestris	8004	AT1G52200	Arabidopsis thaliana	Col-0
XopAG	XC_0563	Xanthomonas campestris	8004	AT4G01090	Arabidopsis thaliana	Col-0
XopAG	XC_0563	Xanthomonas campestris	8004	AT3G12920	Arabidopsis thaliana	Col-0
XopAG	XC_0563	Xanthomonas campestris	8004	AT3G27960	Arabidopsis thaliana	Col-0
XopAG	XC_0563	Xanthomonas campestris	8004	AT4G17680	Arabidopsis thaliana	Col-0
XopAG	XC_0563	Xanthomonas campestris	8004	AT1G58100	Arabidopsis thaliana	Col-0
XopAL1	XC_2995	Xanthomonas campestris	8004	AT3G12920	Arabidopsis thaliana	Col-0
XopAL1	XC_2995	Xanthomonas campestris	8004	AT4G17680	Arabidopsis thaliana	Col-0
XopAL1	XC_2995	Xanthomonas campestris	8004	AT3G54000	Arabidopsis thaliana	Col-0
XopAL1	XC_2995	Xanthomonas campestris	8004	AT5G51440	Arabidopsis thaliana	Col-0
XopAL1	XC_2995	Xanthomonas campestris	8004	AT1G58100	Arabidopsis thaliana	Col-0
XopAL1	XC_2995	Xanthomonas campestris	8004	AT2G45680	Arabidopsis thaliana	Col-0
XopAL2	XC_3915	Xanthomonas campestris	8004	AT1G10850	Arabidopsis thaliana	Col-0
XopAM	XC_3160	Xanthomonas campestris	8004	AT5G37890	Arabidopsis thaliana	Col-0
XopAM	XC_3160	Xanthomonas campestris	8004	AT1G58100	Arabidopsis thaliana	Col-0
XopF	XC_3024	Xanthomonas campestris	8004	AT3G27960	Arabidopsis thaliana	Col-0
XopG	XC_0967	Xanthomonas campestris	8004	AT1G71230	Arabidopsis thaliana	Col-0
XopG	XC_0967	Xanthomonas campestris	8004	AT1G58100	Arabidopsis thaliana	Col-0
XopH	XC_2082	Xanthomonas campestris	8004	AT1G52870	Arabidopsis thaliana	Col-0
XopJ	XC_3802	Xanthomonas campestris	8004	AT1G11090	Arabidopsis thaliana	Col-0
XopJ	XC_3802	Xanthomonas campestris	8004	AT3G28670	Arabidopsis thaliana	Col-0
XopJ	XC_3802	Xanthomonas campestris	8004	AT1G54060	Arabidopsis thaliana	Col-0
XopJ	XC_3802	Xanthomonas campestris	8004	AT5G26720	Arabidopsis thaliana	Col-0
XopJ	XC_3802	Xanthomonas campestris	8004	AT2G17290	Arabidopsis thaliana	Col-0
XopJ	XC_3802	Xanthomonas campestris	8004	AT1G13320	Arabidopsis thaliana	Col-0
XopJ	XC_3802	Xanthomonas campestris	8004	AT5G13890	Arabidopsis thaliana	Col-0
XopK	XC_1210	Xanthomonas campestris	8004	AT3G02870	Arabidopsis thaliana	Col-0
XopK	XC_1210	Xanthomonas campestris	8004	AT4G09060	Arabidopsis thaliana	Col-0
XopK	XC_1210	Xanthomonas campestris	8004	AT3G09250	Arabidopsis thaliana	Col-0
XopK	XC_1210	Xanthomonas campestris	8004	AT3G10260	Arabidopsis thaliana	Col-0
XopK	XC_1210	Xanthomonas campestris	8004	AT1G27090	Arabidopsis thaliana	Col-0
XopK	XC_1210	Xanthomonas campestris	8004	AT3G46670	Arabidopsis thaliana	Col-0
XopK	XC_1210	Xanthomonas campestris	8004	AT3G14180	Arabidopsis thaliana	Col-0
XopK	XC_1210	Xanthomonas campestris	8004	AT2G18230	Arabidopsis thaliana	Col-0
XopK	XC_1210	Xanthomonas campestris	8004	AT1G71230	Arabidopsis thaliana	Col-0
XopK	XC_1210	Xanthomonas campestris	8004	AT5G51110	Arabidopsis thaliana	Col-0
XopK	XC_1210	Xanthomonas campestris	8004	AT1G76850	Arabidopsis thaliana	Col-0
XopK	XC_1210	Xanthomonas campestris	8004	AT5G15790	Arabidopsis thaliana	Col-0
XopK	XC_1210	Xanthomonas campestris	8004	AT1G11090	Arabidopsis thaliana	Col-0
XopK	XC_1210	Xanthomonas campestris	8004	AT3G28670	Arabidopsis thaliana	Col-0
XopK	XC_1210	Xanthomonas campestris	8004	AT5G26720	Arabidopsis thaliana	Col-0
XopK	XC_1210	Xanthomonas campestris	8004	AT5G08070	Arabidopsis thaliana	Col-0
XopK	XC_1210	Xanthomonas campestris	8004	AT3G51090	Arabidopsis thaliana	Col-0
XopK	XC_1210	Xanthomonas campestris	8004	AT2G17290	Arabidopsis thaliana	Col-0
XopK	XC_1210	Xanthomonas campestris	8004	AT4G38580	Arabidopsis thaliana	Col-0
XopK	XC_1210	Xanthomonas campestris	8004	AT1G25550	Arabidopsis thaliana	Col-0
XopK	XC_1210	Xanthomonas campestris	8004	AT1G58100	Arabidopsis thaliana	Col-0
XopK	XC_1210	Xanthomonas campestris	8004	AT2G45680	Arabidopsis thaliana	Col-0
XopL	XC_4273	Xanthomonas campestris	8004	AT3G08530	Arabidopsis thaliana	Col-0
XopP	XC_2994	Xanthomonas campestris	8004	AT3G46670	Arabidopsis thaliana	Col-0
XopP	XC_2994	Xanthomonas campestris	8004	AT4G17680	Arabidopsis thaliana	Col-0
XopP	XC_2994	Xanthomonas campestris	8004	AT1G58100	Arabidopsis thaliana	Col-0
XopR	XC_0268	Xanthomonas campestris	8004	AT3G14180	Arabidopsis thaliana	Col-0
XopR	XC_0268	Xanthomonas campestris	8004	AT3G08530	Arabidopsis thaliana	Col-0
XopR	XC_0268	Xanthomonas campestris	8004	AT4G01090	Arabidopsis thaliana	Col-0
XopR	XC_0268	Xanthomonas campestris	8004	AT1G52870	Arabidopsis thaliana	Col-0
XopR	XC_0268	Xanthomonas campestris	8004	AT1G11090	Arabidopsis thaliana	Col-0
XopR	XC_0268	Xanthomonas campestris	8004	AT3G28670	Arabidopsis thaliana	Col-0
XopR	XC_0268	Xanthomonas campestris	8004	AT5G02020	Arabidopsis thaliana	Col-0
XopR	XC_0268	Xanthomonas campestris	8004	AT5G08070	Arabidopsis thaliana	Col-0
XopR	XC_0268	Xanthomonas campestris	8004	AT3G51090	Arabidopsis thaliana	Col-0
XopR	XC_0268	Xanthomonas campestris	8004	AT1G58100	Arabidopsis thaliana	Col-0
XopR	XC_0268	Xanthomonas campestris	8004	AT4G26660	Arabidopsis thaliana	Col-0
XopR	XC_0268	Xanthomonas campestris	8004	AT1G55170	Arabidopsis thaliana	Col-0
XopX1	XC_0541	Xanthomonas campestris	8004	AT1G58100	Arabidopsis thaliana	Col-0
XopX2	XC_0542	Xanthomonas campestris	8004	AT3G46670	Arabidopsis thaliana	Col-0
XopX2	XC_0542	Xanthomonas campestris	8004	AT3G28670	Arabidopsis thaliana	Col-0
XopX2	XC_0542	Xanthomonas campestris	8004	AT1G58100	Arabidopsis thaliana	Col-0
XopZ	XC_2210	Xanthomonas campestris	8004	AT3G27960	Arabidopsis thaliana	Col-0

## Sheet: Composition
8K_space	12K_space
AT1G01010	AT1G01010
AT1G01050	AT1G01050
AT1G01080	AT1G01050
AT1G01090	AT1G01070
AT1G01100	AT1G01080
AT1G01120	AT1G01090
AT1G01140	AT1G01100
AT1G01160	AT1G01120
AT1G01170	AT1G01140
AT1G01200	AT1G01160
AT1G01210	AT1G01170
AT1G01230	AT1G01200
AT1G01240	AT1G01210
AT1G01260	AT1G01225
AT1G01360	AT1G01230
AT1G01390	AT1G01240
AT1G01430	AT1G01260
AT1G01440	AT1G01290
AT1G01460	AT1G01300
AT1G01470	AT1G01310
AT1G01480	AT1G01360
AT1G01500	AT1G01370
AT1G01510	AT1G01390
AT1G01520	AT1G01430
AT1G01540	AT1G01440
AT1G01550	AT1G01450
AT1G01550	AT1G01460
AT1G01610	AT1G01470
AT1G01620	AT1G01480
AT1G01620	AT1G01480
AT1G01630	AT1G01500
AT1G01640	AT1G01510
AT1G01710	AT1G01520
AT1G01750	AT1G01540
AT1G01800	AT1G01550
AT1G01910	AT1G01550
AT1G01940	AT1G01610
AT1G01970	AT1G01620
AT1G01990	AT1G01620
AT1G02020	AT1G01630
AT1G02070	AT1G01640
AT1G02090	AT1G01710
AT1G02100	AT1G01725
AT1G02120	AT1G01730
AT1G02140	AT1G01750
AT1G02160	AT1G01780
AT1G02210	AT1G01800
AT1G02270	AT1G01820
AT1G02305	AT1G01820
AT1G02310	AT1G01830
AT1G02330	AT1G01840
AT1G02380	AT1G01860
AT1G02390	AT1G01910
AT1G02405	AT1G01940
AT1G02410	AT1G01970
AT1G02430	AT1G01990
AT1G02450	AT1G02000
AT1G02660	AT1G02020
AT1G02680	AT1G02070
AT1G02690	AT1G02090
AT1G02720	AT1G02100
AT1G02750	AT1G02120
AT1G02770	AT1G02130
AT1G02790	AT1G02140
AT1G02816	AT1G02160
AT1G02870	AT1G02210
AT1G02900	AT1G02270
AT1G02920	AT1G02280
AT1G02930	AT1G02290
AT1G02980	AT1G02305
AT1G03000	AT1G02310
AT1G03040	AT1G02330
AT1G03055	AT1G02360
AT1G03070	AT1G02380
AT1G03106	AT1G02390
AT1G03110	AT1G02405
AT1G03130	AT1G02410
AT1G03140	AT1G02430
AT1G03150	AT1G02450
AT1G03160	AT1G02475
AT1G03190	AT1G02560
AT1G03220	AT1G02660
AT1G03230	AT1G02680
AT1G03250	AT1G02690
AT1G03350	AT1G02700
AT1G03360	AT1G02720
AT1G03400	AT1G02750
AT1G03440	AT1G02770
AT1G03457	AT1G02790
AT1G03520	AT1G02816
AT1G03530	AT1G02820
AT1G03600	AT1G02850
AT1G03610	AT1G02870
AT1G03630	AT1G02900
AT1G03650	AT1G02920
AT1G03680	AT1G02930
AT1G03740	AT1G02950
AT1G03790	AT1G02960
AT1G03800	AT1G02980
AT1G03840	AT1G03000
AT1G03880	AT1G03030
AT1G03900	AT1G03040
AT1G03960	AT1G03055
AT1G04000	AT1G03070
AT1G04070	AT1G03106
AT1G04100	AT1G03110
AT1G04130	AT1G03130
AT1G04210	AT1G03130
AT1G04240	AT1G03140
AT1G04290	AT1G03150
AT1G04330	AT1G03160
AT1G04340	AT1G03190
AT1G04350	AT1G03190
AT1G04410	AT1G03210
AT1G04410	AT1G03220
AT1G04430	AT1G03230
AT1G04430	AT1G03250
AT1G04480	AT1G03280
AT1G04490	AT1G03330
AT1G04510	AT1G03350
AT1G04520	AT1G03360
AT1G04590	AT1G03400
AT1G04620	AT1G03440
AT1G04630	AT1G03457
AT1G04640	AT1G03470
AT1G04660	AT1G03475
AT1G04680	AT1G03520
AT1G04690	AT1G03530
AT1G04710	AT1G03550
AT1G04790	AT1G03600
AT1G04820	AT1G03610
AT1G04830	AT1G03630
AT1G04850	AT1G03650
AT1G04870	AT1G03680
AT1G04910	AT1G03740
AT1G04930	AT1G03760
AT1G04950	AT1G03790
AT1G04960	AT1G03800
AT1G04970	AT1G03820
AT1G04985	AT1G03840
AT1G04990	AT1G03850
AT1G05000	AT1G03850
AT1G05010	AT1G03860
AT1G05020	AT1G03880
AT1G05060	AT1G03900
AT1G05070	AT1G03930
AT1G05100	AT1G03930
AT1G05230	AT1G03950
AT1G05260	AT1G03960
AT1G05270	AT1G04000
AT1G05340	AT1G04070
AT1G05385	AT1G04080
AT1G05410	AT1G04090
AT1G05500	AT1G04100
AT1G05510	AT1G04130
AT1G05560	AT1G04140
AT1G05575	AT1G04200
AT1G05580	AT1G04210
AT1G05620	AT1G04230
AT1G05680	AT1G04240
AT1G05710	AT1G04240
AT1G05785	AT1G04260
AT1G05810	AT1G04270
AT1G05860	AT1G04290
AT1G05890	AT1G04330
AT1G05960	AT1G04340
AT1G05970	AT1G04350
AT1G06000	AT1G04360
AT1G06010	AT1G04370
AT1G06040	AT1G04400
AT1G06060	AT1G04410
AT1G06080	AT1G04410
AT1G06110	AT1G04430
AT1G06120	AT1G04430
AT1G06130	AT1G04440
AT1G06200	AT1G04480
AT1G06240	AT1G04490
AT1G06270	AT1G04510
AT1G06290	AT1G04520
AT1G06390	AT1G04530
AT1G06440	AT1G04550
AT1G06450	AT1G04560
AT1G06460	AT1G04570
AT1G06470	AT1G04590
AT1G06510	AT1G04610
AT1G06560	AT1G04620
AT1G06620	AT1G04630
AT1G06640	AT1G04640
AT1G06650	AT1G04645
AT1G06660	AT1G04660
AT1G06690	AT1G04680
AT1G06700	AT1G04690
AT1G06760	AT1G04710
AT1G06790	AT1G04790
AT1G06800	AT1G04820
AT1G06850	AT1G04830
AT1G06960	AT1G04850
AT1G06980	AT1G04870
AT1G07000	AT1G04900
AT1G07010	AT1G04910
AT1G07020	AT1G04920
AT1G07030	AT1G04930
AT1G07040	AT1G04950
AT1G07080	AT1G04960
AT1G07130	AT1G04970
AT1G07135	AT1G04985
AT1G07140	AT1G04990
AT1G07160	AT1G05000
AT1G07170	AT1G05010
AT1G07180	AT1G05020
AT1G07210	AT1G05060
AT1G07240	AT1G05070
AT1G07250	AT1G05100
AT1G07280	AT1G05190
AT1G07300	AT1G05205
AT1G07310	AT1G05230
AT1G07320	AT1G05260
AT1G07360	AT1G05270
AT1G07400	AT1G05340
AT1G07430	AT1G05380
AT1G07440	AT1G05385
AT1G07450	AT1G05410
AT1G07480	AT1G05410
AT1G07510	AT1G05430
AT1G07570	AT1G05500
AT1G07610	AT1G05510
AT1G07630	AT1G05560
AT1G07645	AT1G05575
AT1G07650	AT1G05580
AT1G07740	AT1G05620
AT1G07750	AT1G05680
AT1G07770	AT1G05710
AT1G07780	AT1G05720
AT1G07790	AT1G05785
AT1G07795	AT1G05805
AT1G07830	AT1G05810
AT1G07840	AT1G05850
AT1G07860	AT1G05860
AT1G07870	AT1G05890
AT1G07890	AT1G05900
AT1G07930	AT1G05910
AT1G07940	AT1G05940
AT1G07960	AT1G05960
AT1G07980	AT1G05970
AT1G08000	AT1G05990
AT1G08040	AT1G06000
AT1G08060	AT1G06010
AT1G08080	AT1G06040
AT1G08125	AT1G06060
AT1G08160	AT1G06080
AT1G08250	AT1G06100
AT1G08290	AT1G06110
AT1G08360	AT1G06120
AT1G08380	AT1G06130
AT1G08380	AT1G06180
AT1G08460	AT1G06200
AT1G08480	AT1G06210
AT1G08490	AT1G06240
AT1G08500	AT1G06270
AT1G08510	AT1G06290
AT1G08520	AT1G06390
AT1G08530	AT1G06400
AT1G08550	AT1G06430
AT1G08580	AT1G06430
AT1G08640	AT1G06440
AT1G08650	AT1G06450
AT1G08660	AT1G06460
AT1G08680	AT1G06470
AT1G08780	AT1G06510
AT1G08810	AT1G06540
AT1G08830	AT1G06550
AT1G08845	AT1G06560
AT1G08880	AT1G06570
AT1G08900	AT1G06620
AT1G08970	AT1G06630
AT1G08980	AT1G06640
AT1G08985	AT1G06650
AT1G09070	AT1G06660
AT1G09100	AT1G06680
AT1G09130	AT1G06690
AT1G09140	AT1G06700
AT1G09150	AT1G06760
AT1G09180	AT1G06780
AT1G09200	AT1G06790
AT1G09230	AT1G06800
AT1G09270	AT1G06850
AT1G09290	AT1G06890
AT1G09330	AT1G06960
AT1G09415	AT1G06980
AT1G09430	AT1G07000
AT1G09500	AT1G07010
AT1G09510	AT1G07020
AT1G09520	AT1G07030
AT1G09560	AT1G07040
AT1G09610	AT1G07070
AT1G09630	AT1G07080
AT1G09660	AT1G07090
AT1G09690	AT1G07130
AT1G09700	AT1G07135
AT1G09710	AT1G07140
AT1G09730	AT1G07160
AT1G09740	AT1G07170
AT1G09750	AT1G07180
AT1G09760	AT1G07210
AT1G09770	AT1G07240
AT1G09780	AT1G07250
AT1G09780	AT1G07260
AT1G09830	AT1G07280
AT1G09840	AT1G07300
AT1G09870	AT1G07310
AT1G09920	AT1G07320
AT1G09932	AT1G07350
AT1G10020	AT1G07360
AT1G10030	AT1G07370
AT1G10040	AT1G07400
AT1G10070	AT1G07430
AT1G10230	AT1G07440
AT1G10240	AT1G07450
AT1G10340	AT1G07470
AT1G10360	AT1G07480
AT1G10380	AT1G07490
AT1G10430	AT1G07510
AT1G10500	AT1G07570
AT1G10510	AT1G07600
AT1G10530	AT1G07610
AT1G10590	AT1G07630
AT1G10640	AT1G07645
AT1G10670	AT1G07650
AT1G10690	AT1G07660
AT1G10700	AT1G07720
AT1G10720	AT1G07740
AT1G10850	AT1G07750
AT1G10900	AT1G07750
AT1G10930	AT1G07770
AT1G10940	AT1G07770
AT1G10960	AT1G07770
AT1G10990	AT1G07780
AT1G11000	AT1G07790
AT1G11020	AT1G07790
AT1G11090	AT1G07795
AT1G11130	AT1G07820
AT1G11170	AT1G07830
AT1G11190	AT1G07840
AT1G11210	AT1G07860
AT1G11240	AT1G07870
AT1G11270	AT1G07890
AT1G11360	AT1G07930
AT1G11400	AT1G07940
AT1G11430	AT1G07960
AT1G11440	AT1G07980
AT1G11480	AT1G07990
AT1G11500	AT1G08000
AT1G11530	AT1G08010
AT1G11630	AT1G08020
AT1G11650	AT1G08040
AT1G11655	AT1G08060
AT1G11680	AT1G08080
AT1G11710	AT1G08110
AT1G11740	AT1G08125
AT1G11760	AT1G08130
AT1G11780	AT1G08160
AT1G11790	AT1G08180
AT1G11800	AT1G08180
AT1G11810	AT1G08210
AT1G11840	AT1G08220
AT1G11850	AT1G08250
AT1G11860	AT1G08250
AT1G11890	AT1G08270
AT1G11910	AT1G08280
AT1G11930	AT1G08290
AT1G11940	AT1G08350
AT1G12000	AT1G08360
AT1G12010	AT1G08380
AT1G12080	AT1G08380
AT1G12110	AT1G08400
AT1G12120	AT1G08460
AT1G12160	AT1G08480
AT1G12220	AT1G08480
AT1G12230	AT1G08490
AT1G12240	AT1G08500
AT1G12250	AT1G08510
AT1G12270	AT1G08510
AT1G12310	AT1G08520
AT1G12320	AT1G08520
AT1G12370	AT1G08530
AT1G12390	AT1G08550
AT1G12400	AT1G08570
AT1G12410	AT1G08580
AT1G12440	AT1G08630
AT1G12450	AT1G08640
AT1G12520	AT1G08650
AT1G12550	AT1G08660
AT1G12620	AT1G08670
AT1G12640	AT1G08680
AT1G12650	AT1G08700
AT1G12730	AT1G08710
AT1G12740	AT1G08760
AT1G12750	AT1G08770
AT1G12760	AT1G08780
AT1G12770	AT1G08810
AT1G12780	AT1G08830
AT1G12810	AT1G08845
AT1G12820	AT1G08880
AT1G12830	AT1G08900
AT1G12840	AT1G08970
AT1G12840	AT1G08980
AT1G12845	AT1G08985
AT1G12850	AT1G09000
AT1G12860	AT1G09030
AT1G12900	AT1G09070
AT1G12920	AT1G09100
AT1G12930	AT1G09130
AT1G12970	AT1G09140
AT1G13000	AT1G09150
AT1G13030	AT1G09160
AT1G13110	AT1G09180
AT1G13180	AT1G09200
AT1G13260	AT1G09230
AT1G13270	AT1G09240
AT1G13280	AT1G09270
AT1G13300	AT1G09290
AT1G13320	AT1G09310
AT1G13350	AT1G09330
AT1G13360	AT1G09340
AT1G13380	AT1G09370
AT1G13390	AT1G09390
AT1G13420	AT1G09415
AT1G13440	AT1G09420
AT1G13520	AT1G09430
AT1G13540	AT1G09430
AT1G13560	AT1G09490
AT1G13580	AT1G09500
AT1G13600	AT1G09510
AT1G13690	AT1G09520
AT1G13730	AT1G09560
AT1G13750	AT1G09590
AT1G13770	AT1G09610
AT1G13870	AT1G09630
AT1G13950	AT1G09645
AT1G13960	AT1G09660
AT1G13970	AT1G09690
AT1G13990	AT1G09700
AT1G14020	AT1G09710
AT1G14060	AT1G09730
AT1G14120	AT1G09740
AT1G14130	AT1G09750
AT1G14170	AT1G09760
AT1G14200	AT1G09770
AT1G14230	AT1G09780
AT1G14240	AT1G09780
AT1G14280	AT1G09795
AT1G14310	AT1G09810
AT1G14330	AT1G09815
AT1G14340	AT1G09830
AT1G14345	AT1G09840
AT1G14360	AT1G09850
AT1G14360	AT1G09870
AT1G14380	AT1G09920
AT1G14420	AT1G09932
AT1G14440	AT1G09950
AT1G14510	AT1G09995
AT1G14520	AT1G10020
AT1G14560	AT1G10030
AT1G14590	AT1G10040
AT1G14610	AT1G10060
AT1G14620	AT1G10070
AT1G14650	AT1G10120
AT1G14670	AT1G10150
AT1G14687	AT1G10190
AT1G14700	AT1G10230
AT1G14730	AT1G10240
AT1G14740	AT1G10310
AT1G14780	AT1G10340
AT1G14830	AT1G10350
AT1G14860	AT1G10360
AT1G14870	AT1G10380
AT1G14880	AT1G10430
AT1G14900	AT1G10460
AT1G14920	AT1G10480
AT1G14950	AT1G10500
AT1G14960	AT1G10510
AT1G15000	AT1G10530
AT1G15010	AT1G10570
AT1G15020	AT1G10580
AT1G15030	AT1G10585
AT1G15050	AT1G10590
AT1G15060	AT1G10600
AT1G15080	AT1G10630
AT1G15100	AT1G10640
AT1G15110	AT1G10650
AT1G15130	AT1G10670
AT1G15140	AT1G10690
AT1G15150	AT1G10700
AT1G15200	AT1G10720
AT1G15215	AT1G10750
AT1G15220	AT1G10760
AT1G15240	AT1G10770
AT1G15250	AT1G10850
AT1G15260	AT1G10900
AT1G15270	AT1G10930
AT1G15280	AT1G10940
AT1G15340	AT1G10960
AT1G15350	AT1G10990
AT1G15360	AT1G11000
AT1G15370	AT1G11020
AT1G15385	AT1G11090
AT1G15390	AT1G11110
AT1G15420	AT1G11130
AT1G15470	AT1G11170
AT1G15500	AT1G11190
AT1G15550	AT1G11210
AT1G15570	AT1G11240
AT1G15670	AT1G11270
AT1G15700	AT1G11320
AT1G15710	AT1G11360
AT1G15720	AT1G11380
AT1G15730	AT1G11400
AT1G15740	AT1G11430
AT1G15750	AT1G11440
AT1G15760	AT1G11475
AT1G15790	AT1G11480
AT1G15810	AT1G11500
AT1G15820	AT1G11530
AT1G15860	AT1G11590
AT1G15870	AT1G11630
AT1G15880	AT1G11650
AT1G15920	AT1G11655
AT1G15930	AT1G11680
AT1G15950	AT1G11700
AT1G15980	AT1G11710
AT1G16000	AT1G11740
AT1G16010	AT1G11760
AT1G16030	AT1G11780
AT1G16060	AT1G11790
AT1G16170	AT1G11800
AT1G16240	AT1G11810
AT1G16250	AT1G11840
AT1G16340	AT1G11850
AT1G16410	AT1G11860
AT1G16430	AT1G11870
AT1G16500	AT1G11890
AT1G16590	AT1G11910
AT1G16610	AT1G11915
AT1G16630	AT1G11930
AT1G16670	AT1G11940
AT1G16700	AT1G12000
AT1G16740	AT1G12010
AT1G16750	AT1G12050
AT1G16790	AT1G12070
AT1G16810	AT1G12080
AT1G16840	AT1G12090
AT1G16860	AT1G12110
AT1G16870	AT1G12120
AT1G16880	AT1G12130
AT1G16890	AT1G12160
AT1G16900	AT1G12200
AT1G16920	AT1G12220
AT1G16950	AT1G12230
AT1G17020	AT1G12240
AT1G17050	AT1G12250
AT1G17080	AT1G12260
AT1G17090	AT1G12270
AT1G17120	AT1G12310
AT1G17145	AT1G12320
AT1G17160	AT1G12370
AT1G17180	AT1G12390
AT1G17190	AT1G12400
AT1G17200	AT1G12410
AT1G17280	AT1G12420
AT1G17285	AT1G12440
AT1G17330	AT1G12440
AT1G17340	AT1G12450
AT1G17380	AT1G12480
AT1G17410	AT1G12520
AT1G17420	AT1G12550
AT1G17430	AT1G12570
AT1G17440	AT1G12580
AT1G17510	AT1G12620
AT1G17520	AT1G12640
AT1G17530	AT1G12650
AT1G17560	AT1G12710
AT1G17650	AT1G12730
AT1G17680	AT1G12740
AT1G17690	AT1G12750
AT1G17720	AT1G12760
AT1G17745	AT1G12770
AT1G17760	AT1G12780
AT1G17780	AT1G12790
AT1G17820	AT1G12810
AT1G17840	AT1G12820
AT1G17860	AT1G12830
AT1G17920	AT1G12840
AT1G17940	AT1G12840
AT1G17970	AT1G12845
AT1G17980	AT1G12850
AT1G17990	AT1G12860
AT1G18000	AT1G12880
AT1G18010	AT1G12900
AT1G18020	AT1G12910
AT1G18040	AT1G12920
AT1G18060	AT1G12930
AT1G18070	AT1G12970
AT1G18150	AT1G13000
AT1G18210	AT1G13030
AT1G18270	AT1G13060
AT1G18300	AT1G13090
AT1G18330	AT1G13110
AT1G18360	AT1G13180
AT1G18400	AT1G13195
AT1G18440	AT1G13220
AT1G18450	AT1G13245
AT1G18460	AT1G13250
AT1G18480	AT1G13260
AT1G18490	AT1G13270
AT1G18540	AT1G13280
AT1G18570	AT1G13300
AT1G18600	AT1G13320
AT1G18610	AT1G13340
AT1G18620	AT1G13350
AT1G18630	AT1G13360
AT1G18640	AT1G13380
AT1G18660	AT1G13390
AT1G18700	AT1G13420
AT1G18710	AT1G13430
AT1G18720	AT1G13440
AT1G18740	AT1G13510
AT1G18800	AT1G13520
AT1G18850	AT1G13540
AT1G18900	AT1G13560
AT1G18980	AT1G13580
AT1G19000	AT1G13600
AT1G19010	AT1G13640
AT1G19040	AT1G13670
AT1G19110	AT1G13670
AT1G19140	AT1G13690
AT1G19170	AT1G13700
AT1G19180	AT1G13730
AT1G19180	AT1G13740
AT1G19310	AT1G13750
AT1G19350	AT1G13770
AT1G19370	AT1G13780
AT1G19450	AT1G13820
AT1G19490	AT1G13870
AT1G19525	AT1G13910
AT1G19530	AT1G13950
AT1G19570	AT1G13960
AT1G19600	AT1G13970
AT1G19660	AT1G13990
AT1G19670	AT1G14000
AT1G19680	AT1G14020
AT1G19700	AT1G14030
AT1G19715	AT1G14060
AT1G19740	AT1G14080
AT1G19800	AT1G14120
AT1G19830	AT1G14130
AT1G19850	AT1G14160
AT1G19870	AT1G14170
AT1G19880	AT1G14185
AT1G19920	AT1G14200
AT1G19940	AT1G14230
AT1G19950	AT1G14240
AT1G19980	AT1G14250
AT1G20010	AT1G14280
AT1G20020	AT1G14290
AT1G20030	AT1G14300
AT1G20110	AT1G14310
AT1G20130	AT1G14320
AT1G20140	AT1G14320
AT1G20190	AT1G14330
AT1G20225	AT1G14340
AT1G20300	AT1G14345
AT1G20330	AT1G14350
AT1G20360	AT1G14360
AT1G20370	AT1G14360
AT1G20410	AT1G14370
AT1G20430	AT1G14380
AT1G20440	AT1G14400
AT1G20450	AT1G14410
AT1G20540	AT1G14420
AT1G20560	AT1G14440
AT1G20580	AT1G14450
AT1G20630	AT1G14490
AT1G20640	AT1G14510
AT1G20696	AT1G14520
AT1G20696	AT1G14530
AT1G20770	AT1G14560
AT1G20780	AT1G14580
AT1G20810	AT1G14590
AT1G20850	AT1G14610
AT1G20880	AT1G14620
AT1G20900	AT1G14650
AT1G20950	AT1G14670
AT1G20960	AT1G14685
AT1G21000	AT1G14687
AT1G21010	AT1G14700
AT1G21065	AT1G14730
AT1G21110	AT1G14740
AT1G21140	AT1G14770
AT1G21190	AT1G14780
AT1G21200	AT1G14830
AT1G21250	AT1G14840
AT1G21280	AT1G14860
AT1G21380	AT1G14870
AT1G21400	AT1G14880
AT1G21410	AT1G14900
AT1G21460	AT1G14920
AT1G21500	AT1G14950
AT1G21590	AT1G14960
AT1G21600	AT1G14980
AT1G21650	AT1G14990
AT1G21670	AT1G15000
AT1G21690	AT1G15010
AT1G21720	AT1G15020
AT1G21760	AT1G15030
AT1G21790	AT1G15040
AT1G21810	AT1G15050
AT1G21830	AT1G15060
AT1G21840	AT1G15080
AT1G21880	AT1G15100
AT1G21890	AT1G15110
AT1G21900	AT1G15130
AT1G21920	AT1G15140
AT1G21930	AT1G15140
AT1G22020	AT1G15150
AT1G22050	AT1G15170
AT1G22160	AT1G15180
AT1G22180	AT1G15200
AT1G22190	AT1G15215
AT1G22200	AT1G15220
AT1G22270	AT1G15230
AT1G22280	AT1G15230
AT1G22300	AT1G15240
AT1G22310	AT1G15250
AT1G22360	AT1G15260
AT1G22360	AT1G15270
AT1G22400	AT1G15270
AT1G22450	AT1G15280
AT1G22470	AT1G15330
AT1G22500	AT1G15340
AT1G22530	AT1G15350
AT1G22550	AT1G15360
AT1G22630	AT1G15370
AT1G22640	AT1G15385
AT1G22660	AT1G15390
AT1G22700	AT1G15400
AT1G22750	AT1G15420
AT1G22760	AT1G15430
AT1G22790	AT1G15440
AT1G22800	AT1G15470
AT1G22840	AT1G15500
AT1G22850	AT1G15550
AT1G22900	AT1G15570
AT1G22910	AT1G15670
AT1G22920	AT1G15700
AT1G22940	AT1G15710
AT1G22990	AT1G15720
AT1G22990	AT1G15730
AT1G23010	AT1G15740
AT1G23050	AT1G15750
AT1G23060	AT1G15760
AT1G23100	AT1G15790
AT1G23120	AT1G15800
AT1G23130	AT1G15810
AT1G23150	AT1G15820
AT1G23180	AT1G15860
AT1G23190	AT1G15870
AT1G23200	AT1G15880
AT1G23205	AT1G15880
AT1G23210	AT1G15920
AT1G23260	AT1G15930
AT1G23290	AT1G15950
AT1G23290	AT1G15970
AT1G23310	AT1G15980
AT1G23340	AT1G16000
AT1G23380	AT1G16010
AT1G23390	AT1G16030
AT1G23400	AT1G16060
AT1G23420	AT1G16170
AT1G23440	AT1G16240
AT1G23465	AT1G16250
AT1G23480	AT1G16290
AT1G23510	AT1G16320
AT1G23530	AT1G16340
AT1G23710	AT1G16410
AT1G23730	AT1G16430
AT1G23750	AT1G16445
AT1G23780	AT1G16460
AT1G23820	AT1G16470
AT1G23830	AT1G16500
AT1G23850	AT1G16510
AT1G23870	AT1G16520
AT1G23880	AT1G16570
AT1G23890	AT1G16590
AT1G23900	AT1G16610
AT1G23960	AT1G16630
AT1G23980	AT1G16640
AT1G24020	AT1G16670
AT1G24030	AT1G16700
AT1G24040	AT1G16705
AT1G24050	AT1G16720
AT1G24100	AT1G16740
AT1G24180	AT1G16750
AT1G24265	AT1G16790
AT1G24267	AT1G16810
AT1G24280	AT1G16840
AT1G24310	AT1G16850
AT1G24320	AT1G16860
AT1G24360	AT1G16870
AT1G24430	AT1G16880
AT1G24440	AT1G16890
AT1G24450	AT1G16900
AT1G24510	AT1G16920
AT1G24520	AT1G16950
AT1G24530	AT1G16960
AT1G24600	AT1G17020
AT1G24610	AT1G17050
AT1G24625	AT1G17080
AT1G24764	AT1G17090
AT1G24996	AT1G17120
AT1G25141	AT1G17130
AT1G25220	AT1G17140
AT1G25230	AT1G17145
AT1G25260	AT1G17160
AT1G25275	AT1G17180
AT1G25280	AT1G17190
AT1G25320	AT1G17200
AT1G25350	AT1G17280
AT1G25375	AT1G17285
AT1G25380	AT1G17330
AT1G25420	AT1G17340
AT1G25440	AT1G17345
AT1G25470	AT1G17380
AT1G25490	AT1G17410
AT1G25510	AT1G17420
AT1G25520	AT1G17430
AT1G25550	AT1G17440
AT1G25560	AT1G17450
AT1G25682	AT1G17455
AT1G26110	AT1G17460
AT1G26120	AT1G17490
AT1G26160	AT1G17510
AT1G26260	AT1G17520
AT1G26300	AT1G17530
AT1G26320	AT1G17560
AT1G26390	AT1G17650
AT1G26450	AT1G17680
AT1G26460	AT1G17690
AT1G26470	AT1G17700
AT1G26480	AT1G17710
AT1G26560	AT1G17720
AT1G26570	AT1G17720
AT1G26630	AT1G17745
AT1G26640	AT1G17760
AT1G26660	AT1G17780
AT1G26690	AT1G17790
AT1G26740	AT1G17820
AT1G26797	AT1G17840
AT1G26800	AT1G17860
AT1G26850	AT1G17860
AT1G26910	AT1G17880
AT1G26920	AT1G17890
AT1G26930	AT1G17920
AT1G26940	AT1G17940
AT1G26960	AT1G17970
AT1G26970	AT1G17980
AT1G27020	AT1G17990
AT1G27030	AT1G18000
AT1G27040	AT1G18030
AT1G27060	AT1G18040
AT1G27070	AT1G18060
AT1G27090	AT1G18070
AT1G27150	AT1G18080
AT1G27180	AT1G18090
AT1G27200	AT1G18100
AT1G27210	AT1G18150
AT1G27290	AT1G18170
AT1G27300	AT1G18210
AT1G27310	AT1G18270
AT1G27360	AT1G18300
AT1G27370	AT1G18330
AT1G27390	AT1G18360
AT1G27400	AT1G18400
AT1G27410	AT1G18440
AT1G27435	AT1G18450
AT1G27450	AT1G18460
AT1G27470	AT1G18480
AT1G27480	AT1G18490
AT1G27510	AT1G18540
AT1G27530	AT1G18570
AT1G27540	AT1G18570
AT1G27630	AT1G18600
AT1G27670	AT1G18610
AT1G27680	AT1G18620
AT1G27690	AT1G18630
AT1G27700	AT1G18640
AT1G27710	AT1G18660
AT1G27760	AT1G18680
AT1G27840	AT1G18700
AT1G27900	AT1G18710
AT1G27930	AT1G18720
AT1G27950	AT1G18730
AT1G27980	AT1G18740
AT1G28050	AT1G18800
AT1G28070	AT1G18850
AT1G28100	AT1G18880
AT1G28120	AT1G18890
AT1G28130	AT1G18900
AT1G28135	AT1G18980
AT1G28140	AT1G19000
AT1G28150	AT1G19010
AT1G28230	AT1G19040
AT1G28250	AT1G19050
AT1G28330	AT1G19070
AT1G28360	AT1G19110
AT1G28380	AT1G19140
AT1G28480	AT1G19150
AT1G28490	AT1G19170
AT1G28510	AT1G19180
AT1G28540	AT1G19180
AT1G28560	AT1G19210
AT1G28580	AT1G19300
AT1G28610	AT1G19310
AT1G28660	AT1G19320
AT1G28710	AT1G19330
AT1G29030	AT1G19350
AT1G29040	AT1G19360
AT1G29050	AT1G19370
AT1G29120	AT1G19380
AT1G29160	AT1G19400
AT1G29195	AT1G19450
AT1G29240	AT1G19480
AT1G29280	AT1G19490
AT1G29320	AT1G19510
AT1G29370	AT1G19520
AT1G29390	AT1G19525
AT1G29395	AT1G19530
AT1G29400	AT1G19540
AT1G29420	AT1G19570
AT1G29430	AT1G19600
AT1G29470	AT1G19610
AT1G29500	AT1G19660
AT1G29510	AT1G19670
AT1G29640	AT1G19680
AT1G29680	AT1G19690
AT1G29700	AT1G19700
AT1G29750	AT1G19715
AT1G29780	AT1G19730
AT1G29800	AT1G19740
AT1G29810	AT1G19800
AT1G29850	AT1G19830
AT1G29900	AT1G19850
AT1G29910	AT1G19850
AT1G29920	AT1G19860
AT1G29930	AT1G19870
AT1G29950	AT1G19880
AT1G29965	AT1G19910
AT1G29980	AT1G19920
AT1G29990	AT1G19940
AT1G30000	AT1G19950
AT1G30040	AT1G19960
AT1G30070	AT1G19980
AT1G30080	AT1G20010
AT1G30120	AT1G20020
AT1G30135	AT1G20030
AT1G30200	AT1G20070
AT1G30210	AT1G20100
AT1G30240	AT1G20110
AT1G30260	AT1G20130
AT1G30270	AT1G20140
AT1G30280	AT1G20190
AT1G30380	AT1G20220
AT1G30475	AT1G20225
AT1G30480	AT1G20260
AT1G30500	AT1G20300
AT1G30510	AT1G20330
AT1G30530	AT1G20340
AT1G30540	AT1G20340
AT1G30620	AT1G20350
AT1G30650	AT1G20360
AT1G30730	AT1G20370
AT1G30750	AT1G20410
AT1G30760	AT1G20430
AT1G30800	AT1G20440
AT1G30825	AT1G20450
AT1G30840	AT1G20510
AT1G30860	AT1G20520
AT1G30880	AT1G20540
AT1G30970	AT1G20560
AT1G31050	AT1G20575
AT1G31070	AT1G20580
AT1G31130	AT1G20630
AT1G31160	AT1G20640
AT1G31175	AT1G20696
AT1G31190	AT1G20696
AT1G31240	AT1G20770
AT1G31280	AT1G20780
AT1G31300	AT1G20810
AT1G31320	AT1G20816
AT1G31330	AT1G20850
AT1G31335	AT1G20880
AT1G31350	AT1G20900
AT1G31460	AT1G20930
AT1G31540	AT1G20950
AT1G31600	AT1G20960
AT1G31730	AT1G21000
AT1G31750	AT1G21010
AT1G31780	AT1G21050
AT1G31817	AT1G21065
AT1G31860	AT1G21070
AT1G31870	AT1G21090
AT1G31880	AT1G21100
AT1G31940	AT1G21100
AT1G31970	AT1G21110
AT1G32060	AT1G21120
AT1G32080	AT1G21140
AT1G32100	AT1G21190
AT1G32160	AT1G21200
AT1G32190	AT1G21250
AT1G32200	AT1G21280
AT1G32210	AT1G21350
AT1G32220	AT1G21360
AT1G32230	AT1G21380
AT1G32340	AT1G21400
AT1G32350	AT1G21410
AT1G32370	AT1G21450
AT1G32380	AT1G21460
AT1G32410	AT1G21500
AT1G32440	AT1G21540
AT1G32490	AT1G21590
AT1G32540	AT1G21600
AT1G32550	AT1G21600
AT1G32560	AT1G21610
AT1G32580	AT1G21650
AT1G32610	AT1G21670
AT1G32640	AT1G21690
AT1G32690	AT1G21710
AT1G32700	AT1G21720
AT1G32780	AT1G21720
AT1G32790	AT1G21750
AT1G32900	AT1G21760
AT1G32920	AT1G21770
AT1G32930	AT1G21790
AT1G32960	AT1G21810
AT1G32990	AT1G21830
AT1G33040	AT1G21840
AT1G33050	AT1G21880
AT1G33110	AT1G21890
AT1G33120	AT1G21900
AT1G33170	AT1G21910
AT1G33230	AT1G21920
AT1G33240	AT1G21930
AT1G33265	AT1G22020
AT1G33270	AT1G22030
AT1G33350	AT1G22050
AT1G33470	AT1G22070
AT1G33780	AT1G22160
AT1G33800	AT1G22170
AT1G33810	AT1G22180
AT1G33811	AT1G22190
AT1G33980	AT1G22200
AT1G34000	AT1G22220
AT1G34010	AT1G22270
AT1G34030	AT1G22280
AT1G34120	AT1G22300
AT1G34150	AT1G22300
AT1G34190	AT1G22310
AT1G34270	AT1G22360
AT1G34300	AT1G22360
AT1G34320	AT1G22370
AT1G34340	AT1G22400
AT1G34430	AT1G22430
AT1G34570	AT1G22450
AT1G34580	AT1G22470
AT1G34630	AT1G22500
AT1G34770	AT1G22530
AT1G34780	AT1G22550
AT1G35160	AT1G22630
AT1G35210	AT1G22640
AT1G35220	AT1G22660
AT1G35230	AT1G22700
AT1G35290	AT1G22730
AT1G35310	AT1G22750
AT1G35430	AT1G22760
AT1G35460	AT1G22780
AT1G35470	AT1G22790
AT1G35580	AT1G22800
AT1G35620	AT1G22810
AT1G35670	AT1G22840
AT1G35720	AT1G22850
AT1G35720	AT1G22900
AT1G35780	AT1G22910
AT1G36050	AT1G22920
AT1G36310	AT1G22930
AT1G36320	AT1G22940
AT1G36730	AT1G22970
AT1G36980	AT1G22990
AT1G36990	AT1G22990
AT1G37130	AT1G23010
AT1G41830	AT1G23040
AT1G41880	AT1G23050
AT1G42440	AT1G23060
AT1G42550	AT1G23100
AT1G42970	AT1G23120
AT1G42990	AT1G23130
AT1G43160	AT1G23150
AT1G43170	AT1G23180
AT1G43620	AT1G23190
AT1G43650	AT1G23200
AT1G43667	AT1G23205
AT1G43670	AT1G23210
AT1G43690	AT1G23220
AT1G43710	AT1G23260
AT1G43890	AT1G23290
AT1G43900	AT1G23290
AT1G44160	AT1G23310
AT1G44350	AT1G23310
AT1G44414	AT1G23330
AT1G44446	AT1G23340
AT1G44575	AT1G23350
AT1G44750	AT1G23380
AT1G44770	AT1G23390
AT1G44800	AT1G23400
AT1G44810	AT1G23410
AT1G44820	AT1G23420
AT1G44835	AT1G23440
AT1G44910	AT1G23465
AT1G45000	AT1G23480
AT1G45010	AT1G23490
AT1G45015	AT1G23490
AT1G45130	AT1G23510
AT1G45145	AT1G23530
AT1G45201	AT1G23580
AT1G45249	AT1G23710
AT1G45474	AT1G23730
AT1G45688	AT1G23750
AT1G46480	AT1G23780
AT1G47128	AT1G23820
AT1G47200	AT1G23830
AT1G47210	AT1G23840
AT1G47250	AT1G23850
AT1G47260	AT1G23870
AT1G47290	AT1G23880
AT1G47310	AT1G23890
AT1G47420	AT1G23900
AT1G47510	AT1G23950
AT1G47530	AT1G23960
AT1G47570	AT1G23970
AT1G47600	AT1G23980
AT1G47620	AT1G24020
AT1G47740	AT1G24030
AT1G47830	AT1G24040
AT1G47960	AT1G24050
AT1G48020	AT1G24100
AT1G48140	AT1G24120
AT1G48160	AT1G24180
AT1G48200	AT1G24265
AT1G48210	AT1G24267
AT1G48240	AT1G24280
AT1G48260	AT1G24310
AT1G48270	AT1G24320
AT1G48280	AT1G24350
AT1G48320	AT1G24360
AT1G48325	AT1G24430
AT1G48380	AT1G24440
AT1G48410	AT1G24450
AT1G48420	AT1G24510
AT1G48430	AT1G24520
AT1G48430	AT1G24530
AT1G48440	AT1G24580
AT1G48450	AT1G24590
AT1G48460	AT1G24600
AT1G48470	AT1G24610
AT1G48490	AT1G24625
AT1G48520	AT1G24764
AT1G48570	AT1G24996
AT1G48600	AT1G25141
AT1G48630	AT1G25141
AT1G48690	AT1G25220
AT1G48830	AT1G25230
AT1G48860	AT1G25260
AT1G48930	AT1G25275
AT1G48960	AT1G25280
AT1G48990	AT1G25320
AT1G49000	AT1G25350
AT1G49030	AT1G25375
AT1G49130	AT1G25380
AT1G49140	AT1G25420
AT1G49200	AT1G25440
AT1G49210	AT1G25470
AT1G49350	AT1G25490
AT1G49360	AT1G25510
AT1G49410	AT1G25520
AT1G49430	AT1G25550
AT1G49450	AT1G25550
AT1G49470	AT1G25560
AT1G49480	AT1G25580
AT1G49500	AT1G25682
AT1G49530	AT1G26100
AT1G49570	AT1G26110
AT1G49580	AT1G26120
AT1G49590	AT1G26160
AT1G49630	AT1G26210
AT1G49670	AT1G26220
AT1G49670	AT1G26260
AT1G49710	AT1G26300
AT1G49740	AT1G26320
AT1G49750	AT1G26340
AT1G49760	AT1G26380
AT1G49820	AT1G26390
AT1G49840	AT1G26450
AT1G49850	AT1G26460
AT1G49860	AT1G26470
AT1G49880	AT1G26480
AT1G49890	AT1G26550
AT1G49950	AT1G26560
AT1G49960	AT1G26570
AT1G49970	AT1G26580
AT1G49975	AT1G26630
AT1G50010	AT1G26640
AT1G50030	AT1G26660
AT1G50040	AT1G26670
AT1G50170	AT1G26690
AT1G50200	AT1G26740
AT1G50260	AT1G26760
AT1G50280	AT1G26770
AT1G50290	AT1G26797
AT1G50300	AT1G26800
AT1G50320	AT1G26850
AT1G50320	AT1G26910
AT1G50370	AT1G26920
AT1G50380	AT1G26930
AT1G50410	AT1G26940
AT1G50420	AT1G26945
AT1G50430	AT1G26960
AT1G50440	AT1G26970
AT1G50450	AT1G27000
AT1G50480	AT1G27020
AT1G50510	AT1G27030
AT1G50520	AT1G27040
AT1G50560	AT1G27060
AT1G50575	AT1G27070
AT1G50600	AT1G27090
AT1G50610	AT1G27140
AT1G50900	AT1G27150
AT1G50940	AT1G27180
AT1G51060	AT1G27200
AT1G51080	AT1G27210
AT1G51100	AT1G27290
AT1G51160	AT1G27300
AT1G51190	AT1G27310
AT1G51250	AT1G27330
AT1G51310	AT1G27340
AT1G51350	AT1G27350
AT1G51355	AT1G27360
AT1G51380	AT1G27370
AT1G51400	AT1G27390
AT1G51440	AT1G27400
AT1G51510	AT1G27410
AT1G51520	AT1G27435
AT1G51540	AT1G27440
AT1G51560	AT1G27450
AT1G51570	AT1G27460
AT1G51580	AT1G27470
AT1G51590	AT1G27480
AT1G51600	AT1G27510
AT1G51610	AT1G27530
AT1G51620	AT1G27540
AT1G51660	AT1G27590
AT1G51680	AT1G27620
AT1G51690	AT1G27630
AT1G51710	AT1G27640
AT1G51730	AT1G27650
AT1G51740	AT1G27670
AT1G51760	AT1G27680
AT1G51950	AT1G27690
AT1G51980	AT1G27695
AT1G52040	AT1G27700
AT1G52070	AT1G27710
AT1G52080	AT1G27730
AT1G52100	AT1G27760
AT1G52120	AT1G27840
AT1G52140	AT1G27900
AT1G52220	AT1G27910
AT1G52230	AT1G27930
AT1G52250	AT1G27950
AT1G52280	AT1G27970
AT1G52290	AT1G27980
AT1G52340	AT1G28050
AT1G52360	AT1G28060
AT1G52370	AT1G28070
AT1G52380	AT1G28100
AT1G52400	AT1G28110
AT1G52510	AT1G28120
AT1G52540	AT1G28130
AT1G52560	AT1G28135
AT1G52565	AT1G28140
AT1G52630	AT1G28150
AT1G52650	AT1G28200
AT1G52670	AT1G28230
AT1G52690	AT1G28250
AT1G52695	AT1G28280
AT1G52720	AT1G28330
AT1G52730	AT1G28360
AT1G52740	AT1G28370
AT1G52750	AT1G28375
AT1G52760	AT1G28380
AT1G52770	AT1G28395
AT1G52825	AT1G28400
AT1G52830	AT1G28410
AT1G52855	AT1G28440
AT1G52870	AT1G28480
AT1G52880	AT1G28490
AT1G53000	AT1G28510
AT1G53020	AT1G28510
AT1G53090	AT1G28530
AT1G53160	AT1G28540
AT1G53170	AT1G28560
AT1G53190	AT1G28580
AT1G53230	AT1G28580
AT1G53290	AT1G28600
AT1G53300	AT1G28610
AT1G53310	AT1G28660
AT1G53400	AT1G28710
AT1G53460	AT1G29030
AT1G53500	AT1G29040
AT1G53510	AT1G29050
AT1G53560	AT1G29060
AT1G53570	AT1G29070
AT1G53580	AT1G29120
AT1G53645	AT1G29160
AT1G53730	AT1G29195
AT1G53750	AT1G29240
AT1G53760	AT1G29250
AT1G53800	AT1G29260
AT1G53830	AT1G29280
AT1G53850	AT1G29320
AT1G53885	AT1G29340
AT1G53910	AT1G29370
AT1G54010	AT1G29390
AT1G54030	AT1G29395
AT1G54060	AT1G29400
AT1G54090	AT1G29420
AT1G54100	AT1G29430
AT1G54120	AT1G29450
AT1G54150	AT1G29470
AT1G54170	AT1G29490
AT1G54220	AT1G29500
AT1G54270	AT1G29510
AT1G54290	AT1G29530
AT1G54310	AT1G29640
AT1G54320	AT1G29660
AT1G54330	AT1G29680
AT1G54350	AT1G29690
AT1G54360	AT1G29700
AT1G54380	AT1G29750
AT1G54390	AT1G29770
AT1G54410	AT1G29780
AT1G54490	AT1G29790
AT1G54520	AT1G29800
AT1G54570	AT1G29810
AT1G54580	AT1G29850
AT1G54610	AT1G29900
AT1G54630	AT1G29910
AT1G54690	AT1G29920
AT1G54710	AT1G29930
AT1G54770	AT1G29950
AT1G54780	AT1G29965
AT1G54780	AT1G29980
AT1G54780	AT1G29990
AT1G54790	AT1G30000
AT1G54830	AT1G30040
AT1G54840	AT1G30070
AT1G54860	AT1G30080
AT1G54870	AT1G30110
AT1G54920	AT1G30120
AT1G55000	AT1G30130
AT1G55020	AT1G30135
AT1G55080	AT1G30160
AT1G55090	AT1G30200
AT1G55160	AT1G30210
AT1G55190	AT1G30220
AT1G55200	AT1G30240
AT1G55260	AT1G30260
AT1G55270	AT1G30270
AT1G55290	AT1G30280
AT1G55300	AT1G30360
AT1G55330	AT1G30380
AT1G55360	AT1G30475
AT1G55450	AT1G30480
AT1G55460	AT1G30500
AT1G55490	AT1G30510
AT1G55500	AT1G30515
AT1G55520	AT1G30520
AT1G55530	AT1G30530
AT1G55535	AT1G30540
AT1G55560	AT1G30580
AT1G55570	AT1G30620
AT1G55590	AT1G30630
AT1G55730	AT1G30650
AT1G55740	AT1G30700
AT1G55805	AT1G30730
AT1G55810	AT1G30750
AT1G55840	AT1G30757
AT1G55880	AT1G30760
AT1G55890	AT1G30800
AT1G55910	AT1G30825
AT1G55960	AT1G30840
AT1G56060	AT1G30860
AT1G56070	AT1G30880
AT1G56090	AT1G30890
AT1G56110	AT1G30970
AT1G56140	AT1G31020
AT1G56150	AT1G31050
AT1G56170	AT1G31060
AT1G56180	AT1G31070
AT1G56190	AT1G31130
AT1G56200	AT1G31160
AT1G56220	AT1G31170
AT1G56250	AT1G31175
AT1G56260	AT1G31180
AT1G56280	AT1G31190
AT1G56290	AT1G31220
AT1G56300	AT1G31240
AT1G56320	AT1G31280
AT1G56330	AT1G31300
AT1G56345	AT1G31310
AT1G56430	AT1G31320
AT1G56520	AT1G31330
AT1G56550	AT1G31330
AT1G56560	AT1G31335
AT1G56580	AT1G31340
AT1G56590	AT1G31350
AT1G56680	AT1G31460
AT1G56720	AT1G31500
AT1G57540	AT1G31540
AT1G57560	AT1G31550
AT1G57620	AT1G31580
AT1G57660	AT1G31600
AT1G57720	AT1G31660
AT1G57720	AT1G31710
AT1G57720	AT1G31720
AT1G57770	AT1G31730
AT1G57790	AT1G31750
AT1G57820	AT1G31760
AT1G57860	AT1G31780
AT1G57980	AT1G31790
AT1G57990	AT1G31800
AT1G58060	AT1G31812
AT1G58070	AT1G31812
AT1G58110	AT1G31814
AT1G58170	AT1G31817
AT1G58180	AT1G31850
AT1G58190	AT1G31860
AT1G58200	AT1G31870
AT1G58210	AT1G31880
AT1G58220	AT1G31940
AT1G58225	AT1G31970
AT1G58235	AT1G32050
AT1G58270	AT1G32060
AT1G58270	AT1G32080
AT1G58290	AT1G32100
AT1G58330	AT1G32160
AT1G58380	AT1G32190
AT1G58440	AT1G32200
AT1G58470	AT1G32210
AT1G58983	AT1G32220
AT1G59520	AT1G32230
AT1G59560	AT1G32340
AT1G59610	AT1G32350
AT1G59640	AT1G32360
AT1G59650	AT1G32370
AT1G59710	AT1G32380
AT1G59830	AT1G32400
AT1G59840	AT1G32410
AT1G59900	AT1G32440
AT1G59960	AT1G32470
AT1G59970	AT1G32470
AT1G59980	AT1G32490
AT1G59990	AT1G32530
AT1G60010	AT1G32540
AT1G60080	AT1G32550
AT1G60200	AT1G32560
AT1G60230	AT1G32580
AT1G60420	AT1G32610
AT1G60440	AT1G32640
AT1G60490	AT1G32690
AT1G60560	AT1G32700
AT1G60590	AT1G32780
AT1G60600	AT1G32790
AT1G60630	AT1G32900
AT1G60650	AT1G32920
AT1G60660	AT1G32930
AT1G60670	AT1G32940
AT1G60680	AT1G32960
AT1G60710	AT1G32990
AT1G60730	AT1G33030
AT1G60770	AT1G33040
AT1G60800	AT1G33050
AT1G60870	AT1G33110
AT1G60940	AT1G33120
AT1G60990	AT1G33120
AT1G61010	AT1G33140
AT1G61065	AT1G33170
AT1G61120	AT1G33230
AT1G61150	AT1G33240
AT1G61170	AT1G33265
AT1G61210	AT1G33270
AT1G61250	AT1G33330
AT1G61300	AT1G33340
AT1G61340	AT1G33350
AT1G61380	AT1G33360
AT1G61520	AT1G33470
AT1G61563	AT1G33475
AT1G61570	AT1G33520
AT1G61580	AT1G33760
AT1G61590	AT1G33780
AT1G61640	AT1G33800
AT1G61667	AT1G33810
AT1G61690	AT1G33811
AT1G61740	AT1G33980
AT1G61770	AT1G33990
AT1G61800	AT1G34000
AT1G61870	AT1G34010
AT1G61900	AT1G34030
AT1G61960	AT1G34120
AT1G61970	AT1G34150
AT1G62010	AT1G34190
AT1G62020	AT1G34200
AT1G62040	AT1G34270
AT1G62045	AT1G34300
AT1G62050	AT1G34320
AT1G62070	AT1G34340
AT1G62110	AT1G34380
AT1G62150	AT1G34430
AT1G62180	AT1G34470
AT1G62290	AT1G34510
AT1G62380	AT1G34570
AT1G62380	AT1G34580
AT1G62480	AT1G34630
AT1G62500	AT1G34770
AT1G62520	AT1G34780
AT1G62560	AT1G35160
AT1G62570	AT1G35180
AT1G62610	AT1G35190
AT1G62660	AT1G35210
AT1G62710	AT1G35220
AT1G62740	AT1G35230
AT1G62750	AT1G35260
AT1G62780	AT1G35290
AT1G62810	AT1G35310
AT1G62830	AT1G35430
AT1G62850	AT1G35460
AT1G62880	AT1G35470
AT1G62960	AT1G35510
AT1G62975	AT1G35580
AT1G62980	AT1G35620
AT1G62990	AT1G35670
AT1G63000	AT1G35720
AT1G63060	AT1G35720
AT1G63120	AT1G35780
AT1G63130	AT1G36050
AT1G63150	AT1G36060
AT1G63240	AT1G36070
AT1G63310	AT1G36310
AT1G63420	AT1G36320
AT1G63470	AT1G36340
AT1G63480	AT1G36390
AT1G63560	AT1G36730
AT1G63610	AT1G36980
AT1G63780	AT1G36990
AT1G63800	AT1G37130
AT1G63830	AT1G37130
AT1G63900	AT1G41830
AT1G63930	AT1G41880
AT1G63940	AT1G42440
AT1G63970	AT1G42550
AT1G64080	AT1G42970
AT1G64090	AT1G42990
AT1G64150	AT1G43160
AT1G64180	AT1G43170
AT1G64280	AT1G43170
AT1G64300	AT1G43190
AT1G64350	AT1G43560
AT1G64360	AT1G43620
AT1G64370	AT1G43640
AT1G64385	AT1G43650
AT1G64400	AT1G43667
AT1G64430	AT1G43670
AT1G64460	AT1G43690
AT1G64510	AT1G43700
AT1G64520	AT1G43710
AT1G64530	AT1G43790
AT1G64550	AT1G43800
AT1G64590	AT1G43860
AT1G64610	AT1G43890
AT1G64620	AT1G43900
AT1G64630	AT1G44000
AT1G64640	AT1G44100
AT1G64650	AT1G44160
AT1G64670	AT1G44350
AT1G64680	AT1G44414
AT1G64690	AT1G44446
AT1G64700	AT1G44575
AT1G64720	AT1G44750
AT1G64740	AT1G44770
AT1G64750	AT1G44790
AT1G64760	AT1G44800
AT1G64780	AT1G44810
AT1G64810	AT1G44820
AT1G64850	AT1G44835
AT1G64890	AT1G44910
AT1G64900	AT1G44920
AT1G64950	AT1G45000
AT1G64970	AT1G45010
AT1G64980	AT1G45015
AT1G65000	AT1G45050
AT1G65020	AT1G45110
AT1G65030	AT1G45130
AT1G65150	AT1G45145
AT1G65190	AT1G45150
AT1G65230	AT1G45165
AT1G65270	AT1G45170
AT1G65370	AT1G45201
AT1G65380	AT1G45230
AT1G65410	AT1G45249
AT1G65420	AT1G45474
AT1G65480	AT1G45688
AT1G65590	AT1G45976
AT1G65620	AT1G45976
AT1G65650	AT1G46480
AT1G65700	AT1G46768
AT1G65720	AT1G47128
AT1G65820	AT1G47128
AT1G65890	AT1G47200
AT1G65900	AT1G47210
AT1G65930	AT1G47240
AT1G65960	AT1G47250
AT1G65985	AT1G47260
AT1G66020	AT1G47280
AT1G66070	AT1G47290
AT1G66080	AT1G47310
AT1G66140	AT1G47330
AT1G66180	AT1G47380
AT1G66230	AT1G47410
AT1G66240	AT1G47420
AT1G66270	AT1G47420
AT1G66330	AT1G47490
AT1G66350	AT1G47510
AT1G66400	AT1G47530
AT1G66430	AT1G47570
AT1G66470	AT1G47600
AT1G66510	AT1G47620
AT1G66530	AT1G47670
AT1G66580	AT1G47710
AT1G66590	AT1G47740
AT1G66660	AT1G47820
AT1G66680	AT1G47830
AT1G66700	AT1G47870
AT1G66760	AT1G47960
AT1G66820	AT1G47970
AT1G66870	AT1G48020
AT1G66900	AT1G48040
AT1G66960	AT1G48070
AT1G66980	AT1G48130
AT1G67080	AT1G48140
AT1G67090	AT1G48160
AT1G67090	AT1G48170
AT1G67100	AT1G48175
AT1G67170	AT1G48200
AT1G67280	AT1G48210
AT1G67320	AT1G48240
AT1G67340	AT1G48250
AT1G67360	AT1G48260
AT1G67360	AT1G48270
AT1G67430	AT1G48280
AT1G67510	AT1G48300
AT1G67530	AT1G48320
AT1G67560	AT1G48325
AT1G67660	AT1G48370
AT1G67680	AT1G48380
AT1G67700	AT1G48410
AT1G67710	AT1G48420
AT1G67740	AT1G48430
AT1G67750	AT1G48430
AT1G67800	AT1G48440
AT1G67840	AT1G48450
AT1G67850	AT1G48460
AT1G67860	AT1G48470
AT1G67865	AT1G48490
AT1G67870	AT1G48520
AT1G67900	AT1G48570
AT1G67910	AT1G48600
AT1G68010	AT1G48620
AT1G68010	AT1G48630
AT1G68050	AT1G48635
AT1G68060	AT1G48690
AT1G68110	AT1G48720
AT1G68140	AT1G48750
AT1G68185	AT1G48790
AT1G68230	AT1G48830
AT1G68300	AT1G48860
AT1G68330	AT1G48920
AT1G68340	AT1G48930
AT1G68380	AT1G48960
AT1G68400	AT1G48990
AT1G68410	AT1G49000
AT1G68440	AT1G49010
AT1G68450	AT1G49030
AT1G68490	AT1G49050
AT1G68500	AT1G49130
AT1G68520	AT1G49140
AT1G68530	AT1G49170
AT1G68550	AT1G49200
AT1G68560	AT1G49210
AT1G68570	AT1G49230
AT1G68580	AT1G49240
AT1G68585	AT1G49245
AT1G68590	AT1G49320
AT1G68600	AT1G49350
AT1G68620	AT1G49360
AT1G68640	AT1G49400
AT1G68670	AT1G49410
AT1G68680	AT1G49430
AT1G68720	AT1G49450
AT1G68760	AT1G49470
AT1G68765	AT1G49480
AT1G68870	AT1G49500
AT1G68920	AT1G49500
AT1G68990	AT1G49510
AT1G69010	AT1G49530
AT1G69120	AT1G49570
AT1G69160	AT1G49580
AT1G69170	AT1G49590
AT1G69210	AT1G49630
AT1G69250	AT1G49670
AT1G69260	AT1G49670
AT1G69270	AT1G49710
AT1G69295	AT1G49720
AT1G69330	AT1G49730
AT1G69340	AT1G49740
AT1G69370	AT1G49750
AT1G69390	AT1G49760
AT1G69410	AT1G49780
AT1G69490	AT1G49820
AT1G69510	AT1G49820
AT1G69523	AT1G49840
AT1G69550	AT1G49850
AT1G69620	AT1G49860
AT1G69640	AT1G49880
AT1G69690	AT1G49890
AT1G69700	AT1G49950
AT1G69780	AT1G49960
AT1G69810	AT1G49970
AT1G69830	AT1G49975
AT1G69840	AT1G50010
AT1G69850	AT1G50020
AT1G69880	AT1G50030
AT1G69890	AT1G50040
AT1G69920	AT1G50170
AT1G69930	AT1G50200
AT1G70100	AT1G50250
AT1G70180	AT1G50260
AT1G70190	AT1G50280
AT1G70200	AT1G50290
AT1G70210	AT1G50300
AT1G70230	AT1G50320
AT1G70280	AT1G50320
AT1G70300	AT1G50370
AT1G70310	AT1G50380
AT1G70320	AT1G50410
AT1G70340	AT1G50420
AT1G70350	AT1G50430
AT1G70370	AT1G50440
AT1G70410	AT1G50450
AT1G70420	AT1G50480
AT1G70470	AT1G50490
AT1G70480	AT1G50510
AT1G70490	AT1G50520
AT1G70550	AT1G50560
AT1G70560	AT1G50570
AT1G70590	AT1G50575
AT1G70660	AT1G50600
AT1G70690	AT1G50610
AT1G70700	AT1G50630
AT1G70710	AT1G50640
AT1G70730	AT1G50670
AT1G70760	AT1G50710
AT1G70770	AT1G50740
AT1G70780	AT1G50900
AT1G70810	AT1G50940
AT1G70820	AT1G51060
AT1G70830	AT1G51070
AT1G70840	AT1G51080
AT1G70850	AT1G51090
AT1G70890	AT1G51100
AT1G70900	AT1G51130
AT1G70910	AT1G51140
AT1G70940	AT1G51160
AT1G70990	AT1G51190
AT1G71010	AT1G51200
AT1G71020	AT1G51250
AT1G71050	AT1G51310
AT1G71070	AT1G51350
AT1G71090	AT1G51355
AT1G71100	AT1G51380
AT1G71130	AT1G51390
AT1G71230	AT1G51400
AT1G71250	AT1G51440
AT1G71340	AT1G51510
AT1G71350	AT1G51520
AT1G71380	AT1G51540
AT1G71430	AT1G51560
AT1G71440	AT1G51570
AT1G71480	AT1G51580
AT1G71490	AT1G51590
AT1G71500	AT1G51600
AT1G71692	AT1G51610
AT1G71697	AT1G51620
AT1G71710	AT1G51660
AT1G71810	AT1G51660
AT1G71820	AT1G51670
AT1G71840	AT1G51680
AT1G71860	AT1G51690
AT1G71865	AT1G51700
AT1G71900	AT1G51710
AT1G71910	AT1G51730
AT1G71940	AT1G51740
AT1G71950	AT1G51760
AT1G71970	AT1G51930
AT1G72010	AT1G51950
AT1G72020	AT1G51980
AT1G72030	AT1G52030
AT1G72050	AT1G52040
AT1G72090	AT1G52070
AT1G72110	AT1G52080
AT1G72140	AT1G52100
AT1G72150	AT1G52120
AT1G72160	AT1G52140
AT1G72170	AT1G52190
AT1G72175	AT1G52200
AT1G72200	AT1G52220
AT1G72220	AT1G52230
AT1G72280	AT1G52250
AT1G72310	AT1G52280
AT1G72320	AT1G52290
AT1G72340	AT1G52310
AT1G72360	AT1G52320
AT1G72370	AT1G52340
AT1G72370	AT1G52360
AT1G72370	AT1G52370
AT1G72420	AT1G52380
AT1G72450	AT1G52400
AT1G72510	AT1G52420
AT1G72520	AT1G52510
AT1G72530	AT1G52540
AT1G72600	AT1G52550
AT1G72610	AT1G52560
AT1G72630	AT1G52565
AT1G72640	AT1G52630
AT1G72645	AT1G52650
AT1G72650	AT1G52670
AT1G72680	AT1G52690
AT1G72710	AT1G52695
AT1G72730	AT1G52720
AT1G72750	AT1G52730
AT1G72770	AT1G52730
AT1G72790	AT1G52740
AT1G72810	AT1G52750
AT1G72820	AT1G52760
AT1G72830	AT1G52770
AT1G72880	AT1G52825
AT1G72900	AT1G52830
AT1G72910	AT1G52855
AT1G72930	AT1G52870
AT1G72940	AT1G52880
AT1G72990	AT1G52890
AT1G73030	AT1G52910
AT1G73060	AT1G52930
AT1G73100	AT1G52970
AT1G73120	AT1G53000
AT1G73180	AT1G53020
AT1G73190	AT1G53035
AT1G73210	AT1G53090
AT1G73230	AT1G53100
AT1G73240	AT1G53120
AT1G73260	AT1G53160
AT1G73260	AT1G53170
AT1G73320	AT1G53190
AT1G73330	AT1G53210
AT1G73350	AT1G53230
AT1G73360	AT1G53240
AT1G73480	AT1G53290
AT1G73500	AT1G53300
AT1G73540	AT1G53310
AT1G73550	AT1G53400
AT1G73590	AT1G53460
AT1G73655	AT1G53500
AT1G73670	AT1G53510
AT1G73720	AT1G53520
AT1G73730	AT1G53530
AT1G73740	AT1G53540
AT1G73750	AT1G53560
AT1G73790	AT1G53570
AT1G73810	AT1G53580
AT1G73820	AT1G53625
AT1G73840	AT1G53645
AT1G73870	AT1G53730
AT1G73880	AT1G53750
AT1G73910	AT1G53760
AT1G73920	AT1G53800
AT1G73940	AT1G53830
AT1G73965	AT1G53850
AT1G73990	AT1G53860
AT1G74050	AT1G53885
AT1G74060	AT1G53910
AT1G74070	AT1G54000
AT1G74090	AT1G54010
AT1G74100	AT1G54020
AT1G74210	AT1G54020
AT1G74240	AT1G54030
AT1G74280	AT1G54050
AT1G74320	AT1G54060
AT1G74390	AT1G54080
AT1G74430	AT1G54080
AT1G74460	AT1G54090
AT1G74470	AT1G54100
AT1G74470	AT1G54100
AT1G74490	AT1G54120
AT1G74500	AT1G54140
AT1G74520	AT1G54150
AT1G74560	AT1G54170
AT1G74590	AT1G54200
AT1G74690	AT1G54210
AT1G74710	AT1G54220
AT1G74730	AT1G54250
AT1G74760	AT1G54270
AT1G74840	AT1G54290
AT1G74870	AT1G54310
AT1G74910	AT1G54320
AT1G74930	AT1G54330
AT1G74940	AT1G54340
AT1G74960	AT1G54350
AT1G75020	AT1G54360
AT1G75030	AT1G54380
AT1G75080	AT1G54390
AT1G75100	AT1G54410
AT1G75110	AT1G54490
AT1G75120	AT1G54500
AT1G75140	AT1G54520
AT1G75180	AT1G54570
AT1G75200	AT1G54575
AT1G75220	AT1G54580
AT1G75230	AT1G54610
AT1G75300	AT1G54630
AT1G75340	AT1G54650
AT1G75380	AT1G54690
AT1G75390	AT1G54710
AT1G75400	AT1G54730
AT1G75440	AT1G54770
AT1G75460	AT1G54780
AT1G75500	AT1G54780
AT1G75510	AT1G54780
AT1G75540	AT1G54790
AT1G75630	AT1G54830
AT1G75660	AT1G54840
AT1G75670	AT1G54850
AT1G75680	AT1G54860
AT1G75690	AT1G54870
AT1G75750	AT1G54920
AT1G75770	AT1G54990
AT1G75800	AT1G55000
AT1G75810	AT1G55020
AT1G75840	AT1G55080
AT1G75880	AT1G55090
AT1G75950	AT1G55110
AT1G75960	AT1G55140
AT1G75990	AT1G55160
AT1G76010	AT1G55170
AT1G76030	AT1G55190
AT1G76040	AT1G55200
AT1G76110	AT1G55260
AT1G76120	AT1G55265
AT1G76150	AT1G55270
AT1G76160	AT1G55280
AT1G76180	AT1G55290
AT1G76230	AT1G55300
AT1G76250	AT1G55330
AT1G76270	AT1G55360
AT1G76405	AT1G55450
AT1G76410	AT1G55460
AT1G76490	AT1G55475
AT1G76520	AT1G55480
AT1G76540	AT1G55490
AT1G76560	AT1G55500
AT1G76580	AT1G55510
AT1G76600	AT1G55520
AT1G76620	AT1G55530
AT1G76650	AT1G55535
AT1G76660	AT1G55560
[truncated: 9,792 more rows]
