# Supplementary material for: EffectorK, a comprehensive resource to mine for Ralstonia, Xanthomonas, and other published effector interactors in the Arabidopsis proteome
Source: Mol Plant Pathol. 2020 Aug 15;21(10):1257–70. doi: 10.1111/mpp.12965 (PMC7488465; doi:10.1111/mpp.12965)
Supplement: Supplementary file 9 — TABLE S2 List of manually curated Ath–effector protein interactions from the literature [file MPP-21-1257-s009.xlsx]

## Sheet: Table_S2
			Table S2. List of manually curated Ath-effector protein interactions from the literature.
Effector	Accession	Organism	Strain	Interactor	Host	Ecotype	Confidence	Technique(s)	Reference (PMID)
6b	CAA52221	Agrobacterium tumefaciens	AKE10	AT3G11100	Arabidopsis thaliana	Col-0	1	BiFC	26571494
6b	CAA52221	Agrobacterium tumefaciens	AKE10	AT5G05550	Arabidopsis thaliana	Col-0	1	BiFC	26571494
VirD5	AAZ50536	Agrobacterium tumefaciens	A281	AT1G09270	Arabidopsis thaliana	Col-0	1	BiFC	24865527
VirD5	AAZ50536	Agrobacterium tumefaciens	A281	AT1G43700	Arabidopsis thaliana	Col-0	2	Y2H, BiFC and GST-pulldown	24865527
VirD5	AAZ50536	Agrobacterium tumefaciens	A281	AT3G06720	Arabidopsis thaliana	Col-0	1	BiFC	24865527
VirD5	AAZ50536	Agrobacterium tumefaciens	A281	AT5G59710	Arabidopsis thaliana	Col-0	2	Y2H and coIP	29084344
VirE2	NP_396510	Agrobacterium tumefaciens	C58	AT1G43700	Arabidopsis thaliana	Col-0	2	Y2H and blot overlay assay	11432846
VirE2	NP_396510	Agrobacterium tumefaciens	C58	AT1G06070	Arabidopsis thaliana	Col-0	2	Y2H and coIP	28802023
VirE2	NP_396510	Agrobacterium tumefaciens	C58	AT1G06850	Arabidopsis thaliana	Col-0	2	Y2H and coIP	28802023
VirE2	AYM71628	Agrobacterium tumefaciens	A6	AT1G43700	Arabidopsis thaliana	Col-0	1	Y2H	28802023
VirE2	NP_396510	Agrobacterium tumefaciens	C58	AT1G43700	Arabidopsis thaliana	Col-0	2	Y2H and coIP	28802023
VirE2	NP_396510	Agrobacterium tumefaciens	C58	AT2G21230	Arabidopsis thaliana	Col-0	2	Y2H and coIP	28802023
VirE2	NP_396510	Agrobacterium tumefaciens	C58	AT2G31370	Arabidopsis thaliana	Col-0	2	Y2H and Co-IP	28802023
VirE2	AYM71628	Agrobacterium tumefaciens	A6	AT2G40620	Arabidopsis thaliana	Col-0	1	Y2H	28802023
VirE2	NP_396510	Agrobacterium tumefaciens	C58	AT4G38900	Arabidopsis thaliana	Col-0	2	Y2H and coIP	28802023
VirE3	CVI25582	Agrobacterium tumefaciens	B6	AT1G09270	Arabidopsis thaliana	Col-0	2	Y2H and GST-pulldown	17130174
VirE3	CVI25582	Agrobacterium tumefaciens	B6	AT1G22920	Arabidopsis thaliana	Col-0	2	Y2H and GST-pulldown	17130174
VirE3	CVI25582	Agrobacterium tumefaciens	B6	AT3G06720	Arabidopsis thaliana	Col-0	2	Y2H and GST-pulldown	17130174
VirE3	CVI25582	Agrobacterium tumefaciens	B6	AT4G36650	Arabidopsis thaliana	Col-0	2	Y2H and GST-pulldown	17130174
VirF	AAC72019	Agrobacterium tumefaciens	A348	AT3G11100	Arabidopsis thaliana	Col-0	2	Y2H and BiFC	26571494
VirF	AAC72019	Agrobacterium tumefaciens	A348	AT5G05550	Arabidopsis thaliana	Col-0	1	BiFC	26571494
VirE2	ACM39679	Agrobacterium vitis	S4	AT1G06850	Arabidopsis thaliana	Col-0	1	Y2H	28802023
VirE2	ACM39679	Agrobacterium vitis	S4	AT1G43700	Arabidopsis thaliana	Col-0	1	Y2H	28802023
VirE2	ACM39679	Agrobacterium vitis	S4	AT2G40620	Arabidopsis thaliana	Col-0	1	Y2H	28802023
SAP11	WP_011412651	Candidatus Phytoplasma	AYWB	AT3G16910	Arabidopsis thaliana	Col-0	1	Y2H	22065743
SAP11	WP_011412651	Candidatus Phytoplasma	AYWB	AT3G02150	Arabidopsis thaliana	Col-0	1	Y2H	22065743
SAP11	WP_011412651	Candidatus Phytoplasma	AYWB	AT4G18390	Arabidopsis thaliana	Col-0	2	Y2H and coIP	22065743
SAP11	WP_011412651	Candidatus Phytoplasma	AYWB	AT2G44060	Arabidopsis thaliana	Col-0	1	Y2H	22065743
SAP11	WP_011412651	Candidatus Phytoplasma	AYWB	AT5G26710	Arabidopsis thaliana	Col-0	1	Y2H	22065743
SAP11	WP_011412651	Candidatus Phytoplasma	AYWB	AT3G15030	Arabidopsis thaliana	Col-0	1	coIP	22065743
SAP11	WP_011412651	Candidatus Phytoplasma	AYWB	AT5G23280	Arabidopsis thaliana	Col-0	1	coIP	22065743
SAP54	WP_011412506	Candidatus Phytoplasma	AYWB	AT1G24260	Arabidopsis thaliana	Col-0	2	Y2H and coIP	24714165
SAP54	WP_011412506	Candidatus Phytoplasma	AYWB	AT1G71692	Arabidopsis thaliana	Col-0	1	Y2H	24714165
SAP54	WP_011412506	Candidatus Phytoplasma	AYWB	AT1G77080	Arabidopsis thaliana	Col-0	2	Y2H and IP-MS	24714165
SAP54	WP_011412506	Candidatus Phytoplasma	AYWB	AT3G02540	Arabidopsis thaliana	Col-0	2	Y2H and coIP	24714165
SAP54	WP_011412506	Candidatus Phytoplasma	AYWB	AT5G38470	Arabidopsis thaliana	Col-0	2	Y2H and coIP	24714165
SAP54	WP_011412506	Candidatus Phytoplasma	AYWB	AT5G10140	Arabidopsis thaliana	Col-0	1	Y2H	24714165
SAP54	WP_011412506	Candidatus Phytoplasma	AYWB	AT5G65080	Arabidopsis thaliana	Col-0	1	Y2H	24714165
SAP54	WP_011412506	Candidatus Phytoplasma	AYWB	AT5G15800	Arabidopsis thaliana	Col-0	2	Y2H and IP-MS	24714165
SAP54	WP_011412506	Candidatus Phytoplasma	AYWB	AT3G02310	Arabidopsis thaliana	Col-0	2	Y2H and IP-MS	24714165
SAP54	WP_011412506	Candidatus Phytoplasma	AYWB	AT2G03710	Arabidopsis thaliana	Col-0	1	Y2H	24714165
SAP54	WP_011412506	Candidatus Phytoplasma	AYWB	AT2G45650	Arabidopsis thaliana	Col-0	1	Y2H	24714165
SAP54	WP_011412506	Candidatus Phytoplasma	AYWB	AT5G60910	Arabidopsis thaliana	Col-0	1	Y2H	24714165
SAP54	WP_011412506	Candidatus Phytoplasma	AYWB	AT1G69120	Arabidopsis thaliana	Col-0	2	Y2H and IP-MS	24714165
SAP54	WP_011412506	Candidatus Phytoplasma	AYWB	AT1G26310	Arabidopsis thaliana	Col-0	1	Y2H	24714165
SAP54	WP_011412506	Candidatus Phytoplasma	AYWB	AT3G30260	Arabidopsis thaliana	Col-0	1	Y2H	24714165
SAP54	WP_011412506	Candidatus Phytoplasma	AYWB	AT4G11880	Arabidopsis thaliana	Col-0	1	Y2H	24714165
SAP54	WP_011412506	Candidatus Phytoplasma	AYWB	AT2G45660	Arabidopsis thaliana	Col-0	2	Y2H and IP-MS	24714165
Avr2	CAD16676	Cladosporium fulvum	NA	AT1G20850	Arabidopsis thaliana	Col-0	1	Protease activity profiling and LC-MS/MS	18660430
Avr2	CAD16676	Cladosporium fulvum	NA	AT1G47128	Arabidopsis thaliana	Col-0	1	Protease activity profiling and LC-MS/MS	18660430
Avr2	CAD16676	Cladosporium fulvum	NA	AT3G19400	Arabidopsis thaliana	Col-0	1	Protease activity profiling and LC-MS/MS	18660430
Avr2	CAD16676	Cladosporium fulvum	NA	AT3G45310	Arabidopsis thaliana	Col-0	1	Protease activity profiling and LC-MS/MS	18660430
Avr2	CAD16676	Cladosporium fulvum	NA	AT4G35350	Arabidopsis thaliana	Col-0	1	Protease activity profiling and LC-MS/MS	18660430
Avr2	CAD16676	Cladosporium fulvum	NA	AT5G60360	Arabidopsis thaliana	Col-0	1	Protease activity profiling and LC-MS/MS	18660430
CLE1	ACY70449	Globodera rostochiensis	NA	AT1G65380	Arabidopsis thaliana	Col-0	1	Binding assay	21750229
CLE1	ACY70449	Globodera rostochiensis	NA	AT3G49670	Arabidopsis thaliana	Col-0	1	Binding assay	21750229
CLE1	ACY70449	Globodera rostochiensis	NA	AT5G65700	Arabidopsis thaliana	Col-0	1	Binding assay	21750229
HARP1	comp80008_c0_seq1	Helicoverpa armigera	NA	AT3G17860	Arabidopsis thaliana	Col-0	2	Y2H and pulldown	31221756
HARP1	comp80008_c0_seq1	Helicoverpa armigera	NA	AT1G19180	Arabidopsis thaliana	Col-0	1	Y2H	31221756
HARP1	comp80008_c0_seq1	Helicoverpa armigera	NA	AT1G48500	Arabidopsis thaliana	Col-0	1	Y2H	31221756
HARP1	comp80008_c0_seq1	Helicoverpa armigera	NA	AT1G70700	Arabidopsis thaliana	Col-0	1	Y2H	31221756
HARP1	comp80008_c0_seq1	Helicoverpa armigera	NA	AT5G20900	Arabidopsis thaliana	Col-0	1	Y2H	31221756
25A01	AAP30757	Heterodera glycines	NA	AT1G78100	Arabidopsis thaliana	Col-0	2	Y2H, Split-GFP and coIP	26575318
25A01	AAP30757	Heterodera glycines	NA	AT4G24690	Arabidopsis thaliana	Col-0	2	Y2H and coIP	26575318
25A01	AAP30757	Heterodera glycines	NA	AT5G01940	Arabidopsis thaliana	Col-0	2	Y2H, Split-GFP and coIP	26575318
25A01	AAP30757	Heterodera glycines	NA	AT5G13930	Arabidopsis thaliana	Col-0	2	Y2H, Split-GFP and coIP	26575318
30C02	AEN69461	Heterodera glycines	NA	AT4G16260	Arabidopsis thaliana	Col-0	2	Y2H and BiFC	22442414
10A06	ACU12491	Heterodera schachtii	NA	AT1G70310	Arabidopsis thaliana	Col-0	2	Y2H, BiFC and alpha-Gal quantitative assays	19965964
10A07	AJR22224	Heterodera schachtii	NA	AT2G37840	Arabidopsis thaliana	C24	2	Y2H and BiFC	25715285
10A07	AJR22224	Heterodera schachtii	NA	AT3G04730	Arabidopsis thaliana	C24	2	Y2H and BiFC	25715285
19C07	ADM21466	Heterodera schachtii	NA	AT1G77690	Arabidopsis thaliana	Col-0	2	Y2H and BiFC	21156858
32E03	AAP30775	Heterodera schachtii	NA	AT3G44750	Arabidopsis thaliana	C24	2	Y2H and coIP	30333146
32E03	AAP30775	Heterodera schachtii	NA	AT4G25340	Arabidopsis thaliana	C24	2	Y2H and coIP	30333146
4E02	AAO33473	Heterodera schachtii	NA	AT1G47128	Arabidopsis thaliana	C24	2	Y2H and pulldown	30801789
4F01	ACN93668	Heterodera schachtii	NA	AT5G05600	Arabidopsis thaliana	Col-0	1	Y2H	19887499
CBP	ABY49997	Heterodera schachtii	NA	AT3G14310	Arabidopsis thaliana	C24	2	Y2H, BiFC and alpha-Gal quantitative assays	19001564
ATR1	AAX51198	Hyaloperonospora arabidopsidis	Emoy2	AT3G44480	Arabidopsis thaliana	Ws-0	1	CoIP	20601497
ATR1	AAX51204	Hyaloperonospora arabidopsidis	Cala2	AT3G44480	Arabidopsis thaliana	Ws-0	1	CoIP	20601497
ATR1	AAX51204	Hyaloperonospora arabidopsidis	Cala2	AT3G44480	Arabidopsis thaliana	Nd-1	1	CoIP	25671309
ATR1	AAX51198	Hyaloperonospora arabidopsidis	Emoy2	AT3G44480	Arabidopsis thaliana	Nd-1	1	CoIP	25671309
ATR1	AAX51202	Hyaloperonospora arabidopsidis	Emco5	AT3G44480	Arabidopsis thaliana	Ws-0	1	CoIP	26725254
ATR1	AAX51198	Hyaloperonospora arabidopsidis	Emoy2	AT3G44480	Arabidopsis thaliana	Est-1	1	CoIP	26725254
ATR1	AAX51201	Hyaloperonospora arabidopsidis	Maks9	AT3G44480	Arabidopsis thaliana	Est-1	1	CoIP	26725254
HARXL103	BAP68829	Hyaloperonospora arabidopsidis	Emoy2	AT4G16860	Arabidopsis thaliana	Col-0	2	CoIP and HR	30518923
HARXL106	CCC55840	Hyaloperonospora arabidopsidis	Emoy2	AT1G32230	Arabidopsis thaliana	Col-0	2	CoIP and Y2H	30156022
HARXL106	CCC55840	Hyaloperonospora arabidopsidis	Emoy2	AT2G35510	Arabidopsis thaliana	Col-0	1	CoIP	30156022
HARXL44	CCC55817	Hyaloperonospora arabidopsidis	Emoy2	AT5G12230	Arabidopsis thaliana	Col-0	1	CoIP	24339748
16D10	AAN08582	Meloidogyne incognita	NA	AT2G04890	Arabidopsis thaliana	Col-0	2	Y2H and coIP	16673933
16D10	AAN08582	Meloidogyne incognita	NA	AT4G00150	Arabidopsis thaliana	Col-0	2	Y2H and coIP	16673933
TTL5	AKU46811	Meloidogyne javanica	NA	AT2G04700	Arabidopsis thaliana	Col-0	2	Y2H, coIP	26484653
RXLR24	AVA31271	Phytophthora brassicae	CBS 179.87	AT1G06400	Arabidopsis thaliana	Ws-0	2	IP/MS and coIP	29671919
RXLR24	AVA31271	Phytophthora brassicae	CBS 179.87	AT1G09630	Arabidopsis thaliana	Ws-0	2	IP/MS and coIP	29671919
RXLR24	AVA31271	Phytophthora brassicae	CBS 179.87	AT1G16920	Arabidopsis thaliana	Ws-0	1	IP/MS	29671919
RXLR24	AVA31271	Phytophthora brassicae	CBS 179.87	AT2G30950	Arabidopsis thaliana	Ws-0	1	IP/MS	29671919
RXLR24	AVA31271	Phytophthora brassicae	CBS 179.87	AT3G18820	Arabidopsis thaliana	Ws-0	2	IP/MS and coIP	29671919
RXLR24	AVA31271	Phytophthora brassicae	CBS 179.87	AT3G46830	Arabidopsis thaliana	Ws-0	1	IP/MS	29671919
RXLR24	AVA31271	Phytophthora brassicae	CBS 179.87	AT3G56940	Arabidopsis thaliana	Ws-0	1	IP/MS	29671919
RXLR24	AVA31271	Phytophthora brassicae	CBS 179.87	AT4G18800	Arabidopsis thaliana	Ws-0	1	IP/MS	29671919
RXLR24	AVA31271	Phytophthora brassicae	CBS 179.87	AT4G39990	Arabidopsis thaliana	Ws-0	1	IP/MS	29671919
RXLR24	AVA31271	Phytophthora brassicae	CBS 179.87	AT5G45750	Arabidopsis thaliana	Ws-0	1	IP/MS	29671919
RXLR24	AVA31271	Phytophthora brassicae	CBS 179.87	AT5G47960	Arabidopsis thaliana	Ws-0	1	IP/MS	29671919
RXLR24	AVA31271	Phytophthora brassicae	CBS 179.87	AT5G59150	Arabidopsis thaliana	Ws-0	1	IP/MS	29671919
RXLR24	AVA31271	Phytophthora brassicae	CBS 179.87	AT5G60860	Arabidopsis thaliana	Ws-0	1	IP/MS	29671919
RXLR24	AVA31271	Phytophthora brassicae	CBS 179.87	AT5G65270	Arabidopsis thaliana	Ws-0	2	IP/MS and coIP	29671919
IPI-O	AAA21422	Phytophthora infestans	88069	AT5G60300	Arabidopsis thaliana	Col-0	1	Phage display	16361528
PSR1	AEK80487	Phytophthora sojae	P6497	AT5G13010	Arabidopsis thaliana	Col-0	2	Y2H, BiFC and GST-pulldown	25902521
PXHL1	XP_011548876	Plutella xylostella	NA	AT1G48500	Arabidopsis thaliana	Col-0	1	Y2H	31221756
HopX1	EGH89219	Pseudomonas amygdali	11528	AT1G17380	Arabidopsis thaliana	Col-0	2	Pull down and coIP	24558350
HopX1	EGH89219	Pseudomonas amygdali	11528	AT1G19180	Arabidopsis thaliana	Col-0	1	Pulldown	24558350
HopX1	EGH89219	Pseudomonas amygdali	11528	AT1G30135	Arabidopsis thaliana	Col-0	1	Pulldown	24558350
HopX1	EGH89219	Pseudomonas amygdali	11528	AT1G48500	Arabidopsis thaliana	Col-0	1	Pulldown	24558350
HopX1	EGH89219	Pseudomonas amygdali	11528	AT1G70700	Arabidopsis thaliana	Col-0	1	Pulldown	24558350
HopX1	EGH89219	Pseudomonas amygdali	11528	AT1G72450	Arabidopsis thaliana	Col-0	1	Pulldown	24558350
HopX1	EGH89219	Pseudomonas amygdali	11528	AT1G74950	Arabidopsis thaliana	Col-0	1	Pulldown	24558350
HopX1	EGH89219	Pseudomonas amygdali	11528	AT2G34600	Arabidopsis thaliana	Col-0	1	Pulldown	24558350
HopX1	EGH89219	Pseudomonas amygdali	11528	AT3G17860	Arabidopsis thaliana	Col-0	1	Pulldown	24558350
HopX1	EGH89219	Pseudomonas amygdali	11528	AT5G13220	Arabidopsis thaliana	Col-0	1	Pulldown	24558350
AvrB	AAA25726	Pseudomonas syringae	NA	AT3G25070	Arabidopsis thaliana	Col-0	1	CoIP	11955429
AvrB	AAA25726	Pseudomonas syringae	NA	AT5G51700	Arabidopsis thaliana	Col-0	1	CoIP	17148606
AvrB	AAA25726	Pseudomonas syringae	NA	AT4G01370	Arabidopsis thaliana	Col-0	1	CoIP	20159621
AvrB	AAA25726	Pseudomonas syringae	NA	AT2G05940	Arabidopsis thaliana	Col-0	1	Y2H	21320696
AvrE1	NP_791204.1	Pseudomonas syringae	NA	AT3G09880	Arabidopsis thaliana	Col-0	1	CoIP	26484653
AvrPphB	AAA25727	Pseudomonas syringae	NA	AT5G13160	Arabidopsis thaliana	Col-0	2	CoIP	12947197
AvrPto	AAA25728	Pseudomonas syringae	DC3000	AT2G23200	Arabidopsis thaliana	Col-0	1	Y2H	18158241
AvrPto	AAA25728	Pseudomonas syringae	DC3000	AT5G20480	Arabidopsis thaliana	Col-0	2	CoIP and BiFC	18158241
AvrPto	AAA25728	Pseudomonas syringae	DC3000	AT5G46330	Arabidopsis thaliana	Col-0	2	CoIP and BiFC	18158241
AvrPto	AAA25728	Pseudomonas syringae	DC3000	AT3G25070	Arabidopsis thaliana	Col-0	1	CoIP	19671880
AvrPto	AAA25728	Pseudomonas syringae	DC3000	AT3G26940	Arabidopsis thaliana	Col-0	1	CoIP	20923364
AvrPto	AAA25728	Pseudomonas syringae	DC3000	AT4G00710	Arabidopsis thaliana	Col-0	1	CoIP	20923364
AvrPto	AAA25728	Pseudomonas syringae	DC3000	AT5G46330	Arabidopsis thaliana	Col-0	2	CoIP and BiFC	20923364
AvrPto	AAA25728	Pseudomonas syringae	DC3000	AT4G33430	Arabidopsis thaliana	Col-0	2	In vitro pull down, BiFC, coIP	24237140
AvrPto	RXT90275	Pseudomonas syringae	DC3000	AT5G03520	Arabidopsis thaliana	Col-0	1	FRET	28641564
AvrPto	AAA25728	Pseudomonas syringae	DC3000	AT2G31880	Arabidopsis thaliana	Col-0	1	coIP	28876174
AvrPtoB	AAL71883	Pseudomonas syringae	DC3000	AT4G33430	Arabidopsis thaliana	Col-0	1	GST pull down	19062288
AvrPtoB	AAL71883	Pseudomonas syringae	DC3000	AT5G46330	Arabidopsis thaliana	Col-0	1	GST pull down	19062288
AvrPtoB	AAL71883	Pseudomonas syringae	DC3000	AT3G21630	Arabidopsis thaliana	Col-0	2	Y2H and ubiquitination	19249211
AvrPtoB	AAL71883	Pseudomonas syringae	DC3000	AT4G33430	Arabidopsis thaliana	Col-0	1	CoIP	24237140
AvrPtoB	AAL71883	Pseudomonas syringae	DC3000	AT1G64280	Arabidopsis thaliana	Col-0	2	Y2H, GST-pulldown, coIP	29174403
AvrRpm1	CAA48009	Pseudomonas syringae	DC3000	AT3G25070	Arabidopsis thaliana	Col-0	1	CoIP	11955429
AvrRps4	AAB51082	Pseudomonas syringae	NA	AT2G25000	Arabidopsis thaliana	Col-0	1	CoIP	26000484
AvrRps4	AAB51082	Pseudomonas syringae	NA	AT2G38470	Arabidopsis thaliana	Col-0	1	CoIP	26000484
AvrRps4	AAB51082	Pseudomonas syringae	NA	AT3G56400	Arabidopsis thaliana	Col-0	1	CoIP	26000484
AvrRps4	AAB51082	Pseudomonas syringae	NA	AT4G11070	Arabidopsis thaliana	Col-0	1	CoIP	26000484
AvrRps4	AAB51082	Pseudomonas syringae	NA	AT5G45260	Arabidopsis thaliana	Col-0	2	BiFC and coIP	26000484
HopAF1	AAO55088	Pseudomonas syringae	DC3000	AT4G34840	Arabidopsis thaliana	Col-0	2	BiFC and coIP	27274076
HopAF1	AAO55088	Pseudomonas syringae	DC3000	AT4G38800	Arabidopsis thaliana	Col-0	2	BiFC and coIP	27274076
HopAI1	AAO54440	Pseudomonas syringae	DC3000	AT2G43790	Arabidopsis thaliana	Col-0	2	In vitro and in planta IPs	18005697
HopAI1	AAO54440	Pseudomonas syringae	DC3000	AT3G45640	Arabidopsis thaliana	Col-0	2	In vitro and in planta IPs	18005697
HopAI1	AAO54440	Pseudomonas syringae	DC3000	AT4G01370	Arabidopsis thaliana	Col-0	1	In planta IPs	22423965
HopAO1	AAO58160	Pseudomonas syringae	DC3000	AT5G20480	Arabidopsis thaliana	Col-0	2	Y2H and CoIP	24625928
HopB1	AAO54928	Pseudomonas syringae	DC3000	AT5G46330	Arabidopsis thaliana	Col-0	1	CoIP	27736646
HopBA1	ADQ74895.1	Pseudomonas syringae	DSM 50252	AT1G47370	Arabidopsis thaliana	Ag-0	1	CoIP	28137883
HopD1	AAO54410	Pseudomonas syringae	DC3000	AT4G35580	Arabidopsis thaliana	Col-0	2	Y2H and BiFC	24329768
HopE1	AAO53317	Pseudomonas syringae	DC3000	AT5G37780	Arabidopsis thaliana	Col-0	2	BiFC and Y2H	26764598
HopE1	AAX51198	Pseudomonas syringae	DC3000	AT5G55230	Arabidopsis thaliana	Col-0	2	CoIP, BiFC and Y2H	26764598
HopF2	AAO54046	Pseudomonas syringae	DC3000	AT3G25070	Arabidopsis thaliana	Col-0	2	GST pull down, coIP	20133879
HopF2	AAO54046	Pseudomonas syringae	DC3000	AT3G21220	Arabidopsis thaliana	Col-0	2	In vitro pull down, coIP	20571112
HopF2	AAO54046	Pseudomonas syringae	DC3000	AT4G33430	Arabidopsis thaliana	Col-0	2	In vitro pull down, BiFC, coIP	24237140
HopF2	AAO54046	Pseudomonas syringae	DC3000	AT1G30360	Arabidopsis thaliana	Col-0	1	CoIP	25503437
HopF2	AAO54046	Pseudomonas syringae	DC3000	AT1G59870	Arabidopsis thaliana	Col-0	1	CoIP	25503437
HopF2	AAO54046	Pseudomonas syringae	DC3000	AT2G45820	Arabidopsis thaliana	Col-0	1	CoIP	25503437
HopF2	AAO54046	Pseudomonas syringae	DC3000	AT3G01290	Arabidopsis thaliana	Col-0	1	CoIP	25503437
HopF2	AAO54046	Pseudomonas syringae	DC3000	AT3G08580	Arabidopsis thaliana	Col-0	1	CoIP	25503437
HopF2	AAO54046	Pseudomonas syringae	DC3000	AT3G11130	Arabidopsis thaliana	Col-0	1	CoIP	25503437
HopF2	AAO54046	Pseudomonas syringae	DC3000	AT3G25070	Arabidopsis thaliana	Col-0	1	CoIP	25503437
HopF2	AAO54046	Pseudomonas syringae	DC3000	AT3G53420	Arabidopsis thaliana	Col-0	1	CoIP	25503437
HopF2	AAO54046	Pseudomonas syringae	DC3000	AT4G30190	Arabidopsis thaliana	Col-0	1	CoIP	25503437
HopF2	AAO54046	Pseudomonas syringae	DC3000	AT4G35100	Arabidopsis thaliana	Col-0	1	CoIP	25503437
HopF2	AAO54046	Pseudomonas syringae	DC3000	AT5G62670	Arabidopsis thaliana	Col-0	1	CoIP	25503437
HopG1	AAO58163	Pseudomonas syringae	DC3000	AT4G39050	Arabidopsis thaliana	Col-0	1	CoIP	27217495
HopI1	AAL84247	Pseudomonas syringae	ES4326	AT3G09440	Arabidopsis thaliana	Col-0	2	GST pull down and coIP	20615948
HopI1	AAL84247	Pseudomonas syringae	ES4326	AT3G12580	Arabidopsis thaliana	Col-0	2	GST pull down and coIP	20615948
HopI1	AAL84247	Pseudomonas syringae	ES4326	AT4G24280	Arabidopsis thaliana	Col-0	2	GST pull down and coIP	20615948
HopI1	AAL84247	Pseudomonas syringae	ES4326	AT5G02500	Arabidopsis thaliana	Col-0	2	GST pull down and coIP	20615948
HopM1	AAO54897	Pseudomonas syringae	NA	AT1G16190	Arabidopsis thaliana	Col-0	1	Y2H	16840699
HopM1	AAO54897	Pseudomonas syringae	NA	AT3G43300	Arabidopsis thaliana	Col-0	2	Y2H and coIP	16840699
HopM1	AAO54897	Pseudomonas syringae	NA	AT5G65430	Arabidopsis thaliana	Col-0	1	Y2H	16840699
HopU1	AAO54045	Pseudomonas syringae	DC3000	AT2G21660	Arabidopsis thaliana	Col-0	1	Iso Thermal Calorimetry	22013065
HopW1-1	AAL84239	Pseudomonas syringae	DC3000	AT1G80600	Arabidopsis thaliana	Col-0	1	Y2H	18266921
HopW1-1	AAL84239	Pseudomonas syringae	DC3000	AT4G31750	Arabidopsis thaliana	Col-0	1	Y2H	18266921
HopW1-1	AAL84239	Pseudomonas syringae	DC3000	AT5G13320	Arabidopsis thaliana	Col-0	1	Y2H	18266921
HopZ1a	AAR02168	Pseudomonas syringae	A2	AT1G17380	Arabidopsis thaliana	Col-0	1	Pulldown	24204266
HopZ1a	AAR02168	Pseudomonas syringae	A2	AT1G30135	Arabidopsis thaliana	Col-0	1	Pulldown	24204266
HopZ1a	AAR02168	Pseudomonas syringae	A2	AT1G72450	Arabidopsis thaliana	Col-0	2	Pulldown and BiFC	24204266
HopZ1a	AAR02168	Pseudomonas syringae	A2	AT1G74950	Arabidopsis thaliana	Col-0	1	Pulldown	24204266
HopZ1a	AAR02168	Pseudomonas syringae	A2	AT5G20900	Arabidopsis thaliana	Col-0	1	Pulldown	24204266
HopZ1a	AAR02168	Pseudomonas syringae	A2	AT3G57750	Arabidopsis thaliana	Col-0	1	Y2H	24170858
HopZ2	ABK13722	Pseudomonas syringae	Ps9220	AT5G20700	Arabidopsis thaliana	Col-0	1	QIS-Seq	22230763
HopZ2	ABK13722	Pseudomonas syringae	Ps9220	AT4G35450	Arabidopsis thaliana	Col-0	1	QIS-Seq	22230763
HopZ2	ABK13722	Pseudomonas syringae	Ps9220	AT5G13860	Arabidopsis thaliana	Col-0	1	QIS-Seq	22230763
HopZ2	ABK13722	Pseudomonas syringae	Ps9220	AT5G37600	Arabidopsis thaliana	Col-0	1	QIS-Seq	22230763
HopZ2	ABK13722	Pseudomonas syringae	Ps9220	AT4G35750	Arabidopsis thaliana	Col-0	1	QIS-Seq	22230763
HopZ2	ABK13722	Pseudomonas syringae	Ps9220	AT3G55980	Arabidopsis thaliana	Col-0	1	QIS-Seq	22230763
HopZ2	ABK13722	Pseudomonas syringae	Ps9220	AT3G55410	Arabidopsis thaliana	Col-0	1	QIS-Seq	22230763
HopZ2	ABK13722	Pseudomonas syringae	Ps9220	AT1G11310	Arabidopsis thaliana	Col-0	2	QIS-Seq and BiFC	22230763
HopZ2	ABK13722	Pseudomonas syringae	Ps9220	AT3G04790	Arabidopsis thaliana	Col-0	1	QIS-Seq	22230763
HopZ2	ABK13722	Pseudomonas syringae	Ps9220	AT2G34470	Arabidopsis thaliana	Col-0	1	QIS-Seq	22230763
HopZ2	ABK13722	Pseudomonas syringae	Ps9220	AT4G27520	Arabidopsis thaliana	Col-0	1	QIS-Seq	22230763
HopZ2	ABK13722	Pseudomonas syringae	Ps9220	AT3G23890	Arabidopsis thaliana	Col-0	1	QIS-Seq	22230763
HopZ2	ABK13722	Pseudomonas syringae	Ps9220	AT3G17820	Arabidopsis thaliana	Col-0	1	QIS-Seq	22230763
HopZ2	ABK13722	Pseudomonas syringae	Ps9220	AT2G14720	Arabidopsis thaliana	Col-0	1	QIS-Seq	22230763
HopZ2	ABK13722	Pseudomonas syringae	Ps9220	AT2G05160	Arabidopsis thaliana	Col-0	1	QIS-Seq	22230763
HopZ2	ABK13722	Pseudomonas syringae	Ps9220	AT1G66200	Arabidopsis thaliana	Col-0	1	QIS-Seq	22230763
HopZ2	ABK13722	Pseudomonas syringae	Ps9220	AT1G01930	Arabidopsis thaliana	Col-0	1	QIS-Seq	22230763
HopZ2	ABK13722	Pseudomonas syringae	Ps9220	AT1G24706	Arabidopsis thaliana	Col-0	1	QIS-Seq	22230763
HopZ2	ABK13722	Pseudomonas syringae	Ps9220	AT1G68440	Arabidopsis thaliana	Col-0	1	QIS-Seq	22230763
HopZ2	ABK13722	Pseudomonas syringae	Ps9220	AT1G08980	Arabidopsis thaliana	Col-0	1	QIS-Seq	22230763
HopZ2	ABK13722	Pseudomonas syringae	Ps9220	AT4G00430	Arabidopsis thaliana	Col-0	1	QIS-Seq	22230763
HopZ2	ABK13722	Pseudomonas syringae	Ps9220	AT1G04170	Arabidopsis thaliana	Col-0	1	QIS-Seq	22230763
HopZ2	ABK13722	Pseudomonas syringae	Ps9220	AT5G67380	Arabidopsis thaliana	Col-0	1	QIS-Seq	22230763
HopZ2	ABK13722	Pseudomonas syringae	Ps9220	AT2G26110	Arabidopsis thaliana	Col-0	1	QIS-Seq	22230763
HopZ2	ABK13722	Pseudomonas syringae	Ps9220	AT5G54890	Arabidopsis thaliana	Col-0	1	QIS-Seq	22230763
HopZ2	ABK13722	Pseudomonas syringae	Ps9220	AT5G25110	Arabidopsis thaliana	Col-0	1	QIS-Seq	22230763
HopZ2	ABK13722	Pseudomonas syringae	Ps9220	AT2G22840	Arabidopsis thaliana	Col-0	1	QIS-Seq	22230763
HopZ2	ABK13722	Pseudomonas syringae	Ps9220	AT1G48280	Arabidopsis thaliana	Col-0	1	QIS-Seq	22230763
HopZ2	ABK13722	Pseudomonas syringae	Ps9220	AT3G23390	Arabidopsis thaliana	Col-0	1	QIS-Seq	22230763
HopZ2	ABK13722	Pseudomonas syringae	Ps9220	AT5G24010	Arabidopsis thaliana	Col-0	1	QIS-Seq	22230763
HopZ2	ABK13722	Pseudomonas syringae	Ps9220	AT3G55940	Arabidopsis thaliana	Col-0	1	QIS-Seq	22230763
HopZ2	ABK13722	Pseudomonas syringae	Ps9220	AT1G66620	Arabidopsis thaliana	Col-0	1	QIS-Seq	22230763
HopZ4	PWD01014	Pseudomonas syringae	M301315	AT5G19990	Arabidopsis thaliana	Col-0	1	Y2H	24625030
HopZ4	PWD01014	Pseudomonas syringae	M301315	AT5G20000	Arabidopsis thaliana	Col-0	1	Y2H	24625030
RipAY	ALF90485	Ralstonia pseudosolanacearum	OE1-1	AT1G45145	Arabidopsis thaliana	Col-0	1	Y2H	26823466
RipAY	ALF90485	Ralstonia pseudosolanacearum	OE1-1	AT5G39950	Arabidopsis thaliana	Col-0	1	Y2H	26823466
RipAY	ALF90485	Ralstonia pseudosolanacearum	OE1-1	AT5G42980	Arabidopsis thaliana	Col-0	1	Y2H	26823466
RipG1	RSp0914	Ralstonia pseudosolanacearum	GMI1000	AT1G20140	Arabidopsis thaliana	Col-0	1	Y2H	16983093
RipG1	RSp0914	Ralstonia pseudosolanacearum	GMI1000	AT1G75950	Arabidopsis thaliana	Col-0	1	Y2H	16983093
RipG1	RSp0914	Ralstonia pseudosolanacearum	GMI1000	AT2G03170	Arabidopsis thaliana	Col-0	1	Y2H	16983093
RipG1	RSp0914	Ralstonia pseudosolanacearum	GMI1000	AT2G03190	Arabidopsis thaliana	Col-0	1	Y2H	16983093
RipG1	RSp0914	Ralstonia pseudosolanacearum	GMI1000	AT3G60010	Arabidopsis thaliana	Col-0	1	Y2H	16983093
RipG1	RSp0914	Ralstonia pseudosolanacearum	GMI1000	AT4G34210	Arabidopsis thaliana	Col-0	1	Y2H	16983093
RipG1	RSp0914	Ralstonia pseudosolanacearum	GMI1000	AT5G42190	Arabidopsis thaliana	Col-0	1	Y2H	16983093
RipG5	RSc1801	Ralstonia pseudosolanacearum	GMI1000	AT1G75950	Arabidopsis thaliana	Col-0	1	Y2H	16983093
RipG5	RSc1801	Ralstonia pseudosolanacearum	GMI1000	AT3G60010	Arabidopsis thaliana	Col-0	1	Y2H	16983093
RipG5	RSc1801	Ralstonia pseudosolanacearum	GMI1000	AT4G34210	Arabidopsis thaliana	Col-0	1	Y2H	16983093
RipG5	RSc1801	Ralstonia pseudosolanacearum	GMI1000	AT5G42190	Arabidopsis thaliana	Col-0	1	Y2H	16983093
RipG6	RSc1356	Ralstonia pseudosolanacearum	GMI1000	AT1G75950	Arabidopsis thaliana	Col-0	1	Y2H	16983093
RipG6	RSc1356	Ralstonia pseudosolanacearum	GMI1000	AT3G60010	Arabidopsis thaliana	Col-0	1	Y2H	16983093
RipG6	RSc1356	Ralstonia pseudosolanacearum	GMI1000	AT5G42190	Arabidopsis thaliana	Col-0	1	Y2H	16983093
RipG7	RSc1357	Ralstonia pseudosolanacearum	GMI1000	AT1G75950	Arabidopsis thaliana	Col-0	1	Y2H	16983093
RipG7	RSc1357	Ralstonia pseudosolanacearum	GMI1000	AT3G60010	Arabidopsis thaliana	Col-0	1	Y2H	16983093
RipG7	RSc1357	Ralstonia pseudosolanacearum	GMI1000	AT4G34210	Arabidopsis thaliana	Col-0	1	Y2H	16983093
RipG7	RSc1357	Ralstonia pseudosolanacearum	GMI1000	AT5G42190	Arabidopsis thaliana	Col-0	1	Y2H	16983093
RipP2	RSc0868	Ralstonia pseudosolanacearum	GMI1000	AT5G45260	Arabidopsis thaliana	Nd-1	1	Y2H	12788974
RipP2	RSc0868	Ralstonia pseudosolanacearum	GMI1000	AT4G39090	Arabidopsis thaliana	Col-0	1	FRET-FLIM	18708476
RipP2	RSc0868	Ralstonia pseudosolanacearum	GMI1000	AT5G45260	Arabidopsis thaliana	Nd-1	2	CoIP and FRET-FLIM	21124938
RipP2	RSc0868	Ralstonia pseudosolanacearum	GMI1000	AT1G29860	Arabidopsis thaliana	Col-0	1	Acetylation	26000483
RipP2	RSc0868	Ralstonia pseudosolanacearum	GMI1000	AT1G80840	Arabidopsis thaliana	Col-0	2	GST pull-down and acetylation	26000483
RipP2	RSc0868	Ralstonia pseudosolanacearum	GMI1000	AT2G25000	Arabidopsis thaliana	Col-0	1	Acetylation	26000483
RipP2	RSc0868	Ralstonia pseudosolanacearum	GMI1000	AT2G30250	Arabidopsis thaliana	Col-0	1	Acetylation	26000483
RipP2	RSc0868	Ralstonia pseudosolanacearum	GMI1000	AT4G01250	Arabidopsis thaliana	Col-0	2	GST pull-down and acetylation	26000483
RipP2	RSc0868	Ralstonia pseudosolanacearum	GMI1000	AT4G11070	Arabidopsis thaliana	Col-0	1	Acetylation	26000483
RipP2	RSc0868	Ralstonia pseudosolanacearum	GMI1000	AT4G18170	Arabidopsis thaliana	Col-0	1	Acetylation	26000483
RipP2	RSc0868	Ralstonia pseudosolanacearum	GMI1000	AT4G23550	Arabidopsis thaliana	Col-0	1	Acetylation	26000483
RipP2	RSc0868	Ralstonia pseudosolanacearum	GMI1000	AT4G23810	Arabidopsis thaliana	Col-0	1	Acetylation	26000483
RipP2	RSc0868	Ralstonia pseudosolanacearum	GMI1000	AT5G24110	Arabidopsis thaliana	Col-0	1	GST pull-down	26000483
RipP2	RSc0868	Ralstonia pseudosolanacearum	GMI1000	AT5G52830	Arabidopsis thaliana	Col-0	1	Acetylation	26000483
RipP2	RSc0868	Ralstonia pseudosolanacearum	GMI1000	AT2G25000	Arabidopsis thaliana	Col-0	1	CoIP	26000484
RipP2	RSc0868	Ralstonia pseudosolanacearum	GMI1000	AT2G38470	Arabidopsis thaliana	Col-0	1	CoIP	26000484
RipP2	RSc0868	Ralstonia pseudosolanacearum	GMI1000	AT3G56400	Arabidopsis thaliana	Col-0	1	CoIP	26000484
RipP2	RSc0868	Ralstonia pseudosolanacearum	GMI1000	AT4G11070	Arabidopsis thaliana	Col-0	1	CoIP	26000484
RipP2	RSc0868	Ralstonia pseudosolanacearum	GMI1000	AT5G45260	Arabidopsis thaliana	Col-0	2	BiFC and coIP	26000484
VirE2	AAD55075	Rhizobium etli	CNF42	AT1G43700	Arabidopsis thaliana	Col-0	1	Y2H	28802023
VirE2	AAD55075	Rhizobium etli	CNF42	AT2G40620	Arabidopsis thaliana	Col-0	1	Y2H	28802023
REPAT38	AFH57158	Spodoptera exigua	NA	AT3G17860	Arabidopsis thaliana	Col-0	1	Y2H	31221756
REPAT38	AFH57158	Spodoptera exigua	NA	AT1G19180	Arabidopsis thaliana	Col-0	1	Y2H	31221756
REPAT38	AFH57158	Spodoptera exigua	NA	AT1G48500	Arabidopsis thaliana	Col-0	1	Y2H	31221756
REPAT38	AFH57158	Spodoptera exigua	NA	AT1G70700	Arabidopsis thaliana	Col-0	1	Y2H	31221756
REPAT38	AFH57158	Spodoptera exigua	NA	AT5G20900	Arabidopsis thaliana	Col-0	1	Y2H	31221756
REPAT38	AFH57158	Spodoptera exigua	NA	AT5G13220	Arabidopsis thaliana	Col-0	1	Y2H	31221756
AvrXccB	ACS12845	Xanthomonas campestris	B186	AT3G15530	Arabidopsis thaliana	Col-0	2	Y2H, pulldown and coIP	27241588
XopAC	XC_1553	Xanthomonas campestris	8004	AT2G39660	Arabidopsis thaliana	Col-0	2	CoIP and pulldown	22504181
XopAC	XC_1553	Xanthomonas campestris	8004	AT2G05940	Arabidopsis thaliana	Col-0	1	pulldown	22504181
XopAC	XC_1553	Xanthomonas campestris	8004	AT1G61590	Arabidopsis thaliana	Col-0	1	Y2H	23951354
XopAC	XC_1553	Xanthomonas campestris	8004	AT5G15080	Arabidopsis thaliana	Col-0	1	Y2H	23951354
XopAC	XC_1553	Xanthomonas campestris	8004	AT2G17220	Arabidopsis thaliana	Col-0	1	Y2H	23951354
XopAC	XC_1553	Xanthomonas campestris	8004	AT2G02800	Arabidopsis thaliana	Col-0	1	Y2H	23951354
XopAC	XC_1553	Xanthomonas campestris	8004	AT1G07570	Arabidopsis thaliana	Col-0	1	Y2H	23951354
XopAC	XC_1553	Xanthomonas campestris	8004	AT2G28930	Arabidopsis thaliana	Col-0	1	Y2H	23951354
XopAC	XC_1553	Xanthomonas campestris	8004	AT5G01020	Arabidopsis thaliana	Col-0	1	Y2H	23951354
XopAC	XC_1553	Xanthomonas campestris	8004	AT1G14370	Arabidopsis thaliana	Col-0	1	coIP	26355215
XopD	XC_1213	Xanthomonas campestris	8004	AT1G14920	Arabidopsis thaliana	Col-0	1	Y2H	25040905
XopD	XC_1213	Xanthomonas campestris	8004	AT1G66350	Arabidopsis thaliana	Col-0	1	Y2H	25040905
XopD	XC_1213	Xanthomonas campestris	8004	AT2G01570	Arabidopsis thaliana	Col-0	2	Y2H, BiFC and coIP	25040905
XopD	XC_1213	Xanthomonas campestris	8004	AT3G03450	Arabidopsis thaliana	Col-0	1	Y2H	25040905
XopD	XC_1213	Xanthomonas campestris	8004	AT5G17490	Arabidopsis thaliana	Col-0	1	Y2H	25040905
AvrBsT	AAD39255	Xanthomonas euvesicatoria	75-3	AT3G09980	Arabidopsis thaliana	Col-0	2	Y2H and pulldown	24586161
XopJ	CAJ23833	Xanthomonas euvesicatoria	85-10	AT5G19990	Arabidopsis thaliana	Col-0	2	Y2H, BiFC and coIP	23785289
