# Supplementary material for: EffectorK, a comprehensive resource to mine for Ralstonia, Xanthomonas, and other published effector interactors in the Arabidopsis proteome
Source: Mol Plant Pathol. 2020 Aug 15;21(10):1257–70. doi: 10.1111/mpp.12965 (PMC7488465; doi:10.1111/mpp.12965)
Supplement: Supplementary file 10 — TABLE S3 List of effector hubs and single effector interactors identified [file MPP-21-1257-s010.xlsx]

## Sheet: Table_S3
Table S3. List of effector hubs and single effector interactors identified.
Worksheet	Details
All_interactors	List of 564 Ath proteins interactintg with effectors compiled in this study (in decreasing effector degree order), with the contribution from each dataset to the total effector degree.
New_effector_hubs	List of 100 new "effector hubs" (Ath protein interacting with at least two effectors) identified in this study, with the contribution from each dataset to the total effector degree.
New_single_interactors	List of 93 new single effector interactors identified in this study.
Multikingdom_hubs	List of 81 effector hubs interacting with effectors from different kingdoms.

## Sheet: All_interactors
Ath protein	Effector degree	Literature	This study	Published Y2H
AT3G47620.1	54	0	0	54
AT1G22920.1	39	1	3	35
AT3G27960.1	21	0	15	6
AT3G49580.1	21	0	11	10
AT3G48150.1	18	0	6	12
AT4G17680.1	16	0	8	8
AT2G45680.1	15	0	9	6
AT1G58100.1	13	0	13	0
AT3G07780.1	12	0	8	4
AT1G69690.1	11	0	1	10
AT3G08530.1	11	0	6	5
AT4G24840.1	10	0	4	6
AT4G39050.1	10	1	3	6
AT5G42480.1	10	0	9	1
AT3G02150.1	9	1	2	6
AT4G01090.1	9	0	7	2
AT1G71230.1	8	0	8	0
AT2G23290.1	8	0	3	5
AT3G17860.1	8	3	0	5
AT4G19700.1	8	0	4	4
AT1G25490.1	7	0	2	5
AT1G75950.1	7	4	3	0
AT2G23420.1	7	0	0	7
AT3G11590.1	7	0	4	3
AT3G12920.1	7	0	7	0
AT3G27010.1	7	0	1	6
AT3G44480.1	7	7	0	0
AT4G08150.1	7	0	5	2
AT5G08070.1	7	0	7	0
AT5G08330.1	7	0	6	1
AT5G22310.1	7	0	3	4
AT5G42190.1	7	4	3	0
AT5G51440.1	7	0	7	0
AT1G04260.1	6	0	6	0
AT1G07350.1	6	0	6	0
AT1G43700.1	6	6	0	0
AT1G54060.1	6	0	2	4
AT2G17990.1	6	0	6	0
AT3G13720.1	6	0	4	2
AT3G25070.1	6	5	0	1
AT4G00270.1	6	0	6	0
AT4G25200.1	6	0	0	6
AT4G35580.1	6	1	0	5
AT5G48370.1	6	0	3	3
AT5G61010.1	6	0	6	0
AT1G14340.1	5	0	3	2
AT1G30860.1	5	0	4	1
AT1G55190.1	5	0	4	1
AT2G41350.1	5	0	1	4
AT4G02590.1	5	0	1	4
AT4G28640.1	5	0	2	3
AT5G58720.1	5	0	2	3
AT5G66480.1	5	0	2	3
AT1G05410.1	4	0	4	0
AT1G06510.1	4	0	1	3
AT1G11090.1	4	0	4	0
AT1G27300.1	4	0	1	3
AT1G48500.1	4	4	0	0
AT1G72210.1	4	0	4	0
AT1G72340.1	4	0	4	0
AT1G76850.1	4	0	1	3
AT2G42790.1	4	0	4	0
AT2G44950.1	4	0	1	3
AT3G01670.1	4	0	3	1
AT3G21810.1	4	0	4	0
AT3G25710.1	4	0	3	1
AT3G28670.1	4	0	4	0
AT3G51960.1	4	0	0	4
AT3G60010.1	4	4	0	0
AT4G11070.1	4	3	0	1
AT4G19030.1	4	0	1	3
AT4G23050.1	4	0	4	0
AT4G33430.1	4	4	0	0
AT5G02150.1	4	0	2	2
AT5G06780.1	4	0	1	3
AT5G13810.1	4	0	3	1
AT5G19390.1	4	0	4	0
AT5G24660.1	4	0	0	4
AT5G26720.1	4	0	4	0
AT5G28900.1	4	0	4	0
AT5G45260.1	4	4	0	0
AT5G46330.1	4	4	0	0
AT5G53330.1	4	0	4	0
AT5G57210.1	4	0	2	2
AT1G09270.1	3	2	0	1
AT1G13320.1	3	0	3	0
AT1G19180.1	3	3	0	0
AT1G25550.1	3	0	1	2
AT1G68810.1	3	0	3	0
AT1G70700.1	3	3	0	0
AT2G02540.1	3	0	0	3
AT2G17290.1	3	0	3	0
AT2G21380.1	3	0	2	1
AT2G23760.1	3	0	3	0
AT2G25000.1	3	3	0	0
AT2G27820.1	3	0	3	0
AT2G31070.1	3	0	3	0
AT2G34090.1	3	0	3	0
AT2G36410.1	3	0	3	0
AT2G40620.1	3	3	0	0
AT3G06720.1	3	2	0	1
AT3G11410.1	3	0	3	0
AT3G16310.1	3	0	2	1
AT3G21140.1	3	0	3	0
AT3G21490.1	3	0	0	3
AT3G25800.1	3	0	2	1
AT3G44720.1	3	0	2	1
AT3G46670.1	3	0	3	0
AT3G48550.1	3	0	2	1
AT3G49570.1	3	0	0	3
AT3G50910.1	3	0	2	1
AT3G51090.1	3	0	3	0
AT3G54000.1	3	0	3	0
AT3G54230.1	3	0	3	0
AT3G54390.1	3	0	2	1
AT3G60600.1	3	0	0	3
AT4G02150.1	3	0	0	3
AT4G02550.1	3	0	0	3
AT4G04020.1	3	0	1	2
AT4G09060.1	3	0	3	0
AT4G25660.1	3	0	3	0
AT4G26110.1	3	0	0	3
AT4G26450.1	3	0	0	3
AT4G32190.1	3	0	2	1
AT4G32570.1	3	0	2	1
AT4G34210.1	3	3	0	0
AT5G13220.1	3	2	1	0
AT5G17490.1	3	1	2	0
AT5G19990.1	3	2	0	1
AT5G20900.1	3	3	0	0
AT5G41410.1	3	0	3	0
AT5G51110.1	3	0	2	1
AT5G55100.1	3	0	0	3
AT5G56950.1	3	0	0	3
AT5G58960.1	3	0	3	0
AT5G60120.1	3	0	0	3
AT1G06390.1	2	0	2	0
AT1G06850.1	2	2	0	0
AT1G09660.1	2	0	2	0
AT1G14920.1	2	1	0	1
AT1G17380.1	2	2	0	0
AT1G17970.1	2	0	0	2
AT1G20140.1	2	1	1	0
AT1G22300.1	2	0	2	0
AT1G24590.1	2	0	2	0
AT1G26470.1	2	0	2	0
AT1G29990.1	2	0	0	2
AT1G30135.1	2	2	0	0
AT1G32230.1	2	1	0	1
AT1G45145.1	2	1	0	1
AT1G47128.1	2	2	0	0
AT1G52870.1	2	0	2	0
AT1G55170.1	2	0	1	1
AT1G72450.1	2	2	0	0
AT1G74950.1	2	2	0	0
AT1G78040.1	2	0	2	0
AT1G79070.1	2	0	2	0
AT1G80940.1	2	0	2	0
AT2G03190.1	2	1	1	0
AT2G05940.1	2	2	0	0
AT2G19650.1	2	0	2	0
AT2G25650.1	2	0	0	2
AT2G25700.1	2	0	2	0
AT2G37630.1	2	0	2	0
AT2G38470.1	2	2	0	0
AT2G38750.1	2	0	0	2
AT2G45660.1	2	1	0	1
AT3G02520.1	2	0	2	0
AT3G02540.1	2	1	1	0
AT3G02870.1	2	0	2	0
AT3G05545.1	2	0	2	0
AT3G09980.1	2	1	0	1
AT3G10250.1	2	0	0	2
AT3G11100.1	2	2	0	0
AT3G14180.1	2	0	2	0
AT3G21330.1	2	0	2	0
AT3G22960.1	2	0	2	0
AT3G43590.1	2	0	2	0
AT3G46370.1	2	0	0	2
AT3G49760.1	2	0	2	0
AT3G50940.1	2	0	2	0
AT3G54850.1	2	0	0	2
AT3G56270.1	2	0	0	2
AT3G56400.1	2	2	0	0
AT4G00710.1	2	1	0	1
AT4G01370.1	2	2	0	0
AT4G11890.1	2	0	0	2
AT4G17220.1	2	0	1	1
AT4G25920.1	2	0	1	1
AT4G26455.1	2	0	2	0
AT4G26660.1	2	0	2	0
AT4G26750.1	2	0	2	0
AT4G35090.1	2	0	2	0
AT4G38800.1	2	1	0	1
AT4G39900.1	2	0	2	0
AT5G02020.1	2	0	2	0
AT5G05550.1	2	2	0	0
AT5G06560.1	2	0	2	0
AT5G11980.1	2	0	0	2
AT5G12230.1	2	1	0	1
AT5G13890.1	2	0	2	0
AT5G16550.1	2	0	2	0
AT5G19480.1	2	0	0	2
AT5G20000.1	2	1	0	1
AT5G20480.1	2	2	0	0
AT5G22630.1	2	0	1	1
AT5G26751.1	2	0	2	0
AT5G38470.1	2	1	1	0
AT5G42980.1	2	1	0	1
AT5G51910.1	2	0	0	2
AT5G53060.1	2	0	2	0
AT5G56140.1	2	0	2	0
AT5G65180.1	2	0	0	2
AT5G66560.1	2	0	1	1
AT1G01930.1	1	1	0	0
AT1G03960.1	1	0	0	1
AT1G04170.1	1	1	0	0
AT1G04690.1	1	0	0	1
AT1G05960.1	1	0	1	0
AT1G06060.1	1	0	1	0
AT1G06070.1	1	1	0	0
AT1G06400.1	1	1	0	0
AT1G07570.1	1	1	0	0
AT1G08980.1	1	1	0	0
AT1G09630.1	1	1	0	0
AT1G10850.1	1	0	1	0
AT1G11310.1	1	1	0	0
AT1G12520.1	1	0	0	1
AT1G13030.1	1	0	0	1
AT1G14370.1	1	1	0	0
AT1G15750.1	1	0	0	1
AT1G16190.1	1	1	0	0
AT1G16920.1	1	1	0	0
AT1G17700.1	1	0	0	1
AT1G17720.1	1	0	1	0
AT1G18400.1	1	0	0	1
AT1G20850.1	1	1	0	0
AT1G21200.1	1	0	0	1
AT1G22070.1	1	0	1	0
AT1G22550.1	1	0	1	0
AT1G23380.1	1	0	0	1
AT1G24050.1	1	0	0	1
AT1G24260.1	1	1	0	0
AT1G24706.1	1	1	0	0
AT1G26310.1	1	1	0	0
AT1G26480.1	1	0	1	0
AT1G26660.1	1	0	1	0
AT1G27090.1	1	0	1	0
AT1G29860.1	1	1	0	0
AT1G30360.1	1	1	0	0
AT1G31880.1	1	0	0	1
AT1G33290.1	1	0	1	0
AT1G34430.1	1	0	1	0
AT1G47370.1	1	1	0	0
AT1G48280.1	1	1	0	0
AT1G50420.1	1	0	0	1
AT1G50710.1	1	0	1	0
AT1G52200.1	1	0	1	0
AT1G52240.1	1	0	1	0
AT1G55260.1	1	0	1	0
AT1G59870.1	1	1	0	0
AT1G60990.1	1	0	1	0
AT1G61590.1	1	1	0	0
AT1G63480.1	1	0	0	1
AT1G63860.1	1	0	0	1
AT1G64280.1	1	1	0	0
AT1G65380.1	1	1	0	0
AT1G66200.1	1	1	0	0
AT1G66350.1	1	1	0	0
AT1G66620.1	1	1	0	0
AT1G67170.1	1	0	0	1
AT1G68440.1	1	1	0	0
AT1G69120.1	1	1	0	0
AT1G69370.1	1	0	0	1
AT1G70310.1	1	1	0	0
AT1G71692.1	1	1	0	0
AT1G73030.1	1	0	1	0
AT1G73500.1	1	0	1	0
AT1G77080.2	1	1	0	0
AT1G77250.1	1	0	0	1
AT1G77690.1	1	1	0	0
AT1G78100.1	1	1	0	0
AT1G78300.1	1	0	1	0
AT1G79430.1	1	0	0	1
AT1G80040.1	1	0	1	0
AT1G80600.1	1	1	0	0
AT1G80840.1	1	1	0	0
AT2G01570.1	1	1	0	0
AT2G02800.1	1	1	0	0
AT2G03170.1	1	1	0	0
AT2G03710.1	1	1	0	0
AT2G04700.1	1	1	0	0
AT2G04740.1	1	0	0	1
AT2G04800.1	1	0	0	1
AT2G04890.1	1	1	0	0
AT2G05160.1	1	1	0	0
AT2G05230.1	1	0	0	1
AT2G05260.1	1	0	1	0
AT2G14720.1	1	1	0	0
AT2G17220.1	1	1	0	0
AT2G18230.1	1	0	1	0
AT2G21230.1	1	1	0	0
AT2G21660.1	1	1	0	0
AT2G22480.1	1	0	0	1
AT2G22840.1	1	1	0	0
AT2G23200.1	1	1	0	0
AT2G24020.1	1	0	1	0
AT2G26110.1	1	1	0	0
AT2G26560.1	1	0	1	0
AT2G27480.1	1	0	0	1
AT2G28890.1	1	0	0	1
AT2G28930.1	1	1	0	0
AT2G30250.1	1	1	0	0
AT2G30950.1	1	1	0	0
AT2G31260.1	1	0	0	1
AT2G31370.1	1	1	0	0
AT2G31880.1	1	1	0	0
AT2G33550.1	1	0	1	0
AT2G34470.1	1	1	0	0
AT2G34600.1	1	1	0	0
AT2G34710.1	1	0	0	1
AT2G34970.1	1	0	0	1
AT2G35330.1	1	0	1	0
AT2G35500.1	1	0	0	1
AT2G35510.1	1	1	0	0
AT2G35940.1	1	0	0	1
AT2G36640.1	1	0	1	0
AT2G37020.1	1	0	0	1
AT2G37840.1	1	1	0	0
AT2G39450.1	1	0	1	0
AT2G39660.1	1	1	0	0
AT2G39760.1	1	0	0	1
AT2G43790.1	1	1	0	0
AT2G44010.1	1	0	0	1
AT2G44060.1	1	1	0	0
AT2G45650.1	1	1	0	0
AT2G45820.1	1	1	0	0
AT2G46170.1	1	0	1	0
AT2G46420.1	1	0	0	1
AT2G46550.1	1	0	1	0
AT2G47060.1	1	0	0	1
AT3G01290.1	1	1	0	0
AT3G01500.1	1	0	0	1
AT3G02310.1	1	1	0	0
AT3G03450.1	1	1	0	0
AT3G04730.1	1	1	0	0
AT3G04790.1	1	1	0	0
AT3G05580.1	1	0	1	0
AT3G08580.1	1	1	0	0
AT3G09250.1	1	0	1	0
AT3G09440.1	1	1	0	0
AT3G09630.1	1	0	0	1
AT3G09880.1	1	1	0	0
AT3G10260.1	1	0	1	0
AT3G10480.1	1	0	0	1
AT3G11130.1	1	1	0	0
AT3G11720.1	1	0	0	1
AT3G12140.1	1	0	1	0
AT3G12580.1	1	1	0	0
AT3G14310.1	1	1	0	0
AT3G14750.1	1	0	0	1
AT3G15030.1	1	1	0	0
AT3G15530.1	1	1	0	0
AT3G15950.1	1	0	1	0
AT3G16910.1	1	1	0	0
AT3G17310.1	1	0	1	0
AT3G17410.1	1	0	0	1
AT3G17820.1	1	1	0	0
AT3G18490.1	1	0	1	0
AT3G18680.1	1	0	1	0
AT3G18820.1	1	1	0	0
AT3G19400.1	1	1	0	0
AT3G19700.1	1	0	0	1
AT3G21175.1	1	0	1	0
AT3G21215.1	1	0	0	1
AT3G21220.1	1	1	0	0
AT3G21630.1	1	1	0	0
AT3G22420.1	1	0	0	1
AT3G23220.1	1	0	1	0
AT3G23390.1	1	1	0	0
AT3G23890.1	1	1	0	0
AT3G26940.1	1	1	0	0
AT3G30260.1	1	1	0	0
AT3G43300.1	1	1	0	0
AT3G44750.1	1	1	0	0
AT3G45310.1	1	1	0	0
AT3G45640.1	1	1	0	0
AT3G46830.1	1	1	0	0
AT3G46940.1	1	0	0	1
AT3G49160.1	1	0	0	1
AT3G49670.1	1	1	0	0
AT3G52890.1	1	0	1	0
AT3G53350.1	1	0	0	1
AT3G53410.1	1	0	0	1
AT3G53420.1	1	1	0	0
AT3G53990.1	1	0	1	0
AT3G54170.1	1	0	0	1
AT3G55410.1	1	1	0	0
AT3G55940.1	1	1	0	0
AT3G55980.1	1	1	0	0
AT3G56940.1	1	1	0	0
AT3G57720.1	1	0	0	1
AT3G57750.1	1	1	0	0
AT3G58030.1	1	0	0	1
AT3G58040.1	1	0	1	0
AT3G58630.1	1	0	1	0
AT3G60630.1	1	0	1	0
AT3G61150.1	1	0	0	1
AT3G61200.1	1	0	0	1
AT3G61790.1	1	0	0	1
AT3G63210.1	1	0	0	1
AT4G00120.1	1	0	0	1
AT4G00150.1	1	1	0	0
AT4G00430.1	1	1	0	0
AT4G00980.1	1	0	0	1
AT4G01250.1	1	1	0	0
AT4G01920.1	1	0	0	1
AT4G03415.1	1	0	1	0
AT4G04890.1	1	0	1	0
AT4G08320.1	1	0	0	1
AT4G09000.1	1	0	1	0
AT4G09420.1	1	0	0	1
AT4G10480.1	1	0	1	0
AT4G10750.1	1	0	1	0
AT4G11790.1	1	0	0	1
AT4G11880.1	1	1	0	0
AT4G15140.1	1	0	0	1
AT4G15545.1	1	0	0	1
AT4G15730.1	1	0	0	1
AT4G15930.1	1	0	1	0
AT4G16143.1	1	0	0	1
AT4G16260.1	1	1	0	0
AT4G16380.1	1	0	0	1
AT4G16860.1	1	1	0	0
AT4G17710.1	1	0	0	1
AT4G18170.1	1	1	0	0
AT4G18390.1	1	1	0	0
AT4G18800.1	1	1	0	0
AT4G18910.1	1	0	1	0
AT4G22240.1	1	0	0	1
AT4G23550.1	1	1	0	0
AT4G23810.1	1	1	0	0
AT4G23870.1	1	0	1	0
AT4G24280.1	1	1	0	0
AT4G24690.1	1	1	0	0
AT4G25340.1	1	1	0	0
AT4G25680.1	1	0	1	0
AT4G27060.1	1	0	1	0
AT4G27520.1	1	1	0	0
AT4G29780.1	1	0	1	0
AT4G29790.1	1	0	1	0
AT4G29820.1	1	0	1	0
AT4G30080.1	1	0	0	1
AT4G30190.1	1	1	0	0
AT4G31430.1	1	0	1	0
AT4G31750.1	1	1	0	0
AT4G33510.1	1	0	1	0
AT4G34120.1	1	0	0	1
AT4G34710.1	1	0	0	1
AT4G34840.1	1	1	0	0
AT4G35100.1	1	1	0	0
AT4G35350.1	1	1	0	0
AT4G35450.1	1	1	0	0
AT4G35750.1	1	1	0	0
AT4G36540.1	1	0	0	1
AT4G36650.1	1	1	0	0
AT4G36930.1	1	0	1	0
AT4G36970.1	1	0	0	1
AT4G38060.1	1	0	1	0
AT4G38580.1	1	0	1	0
AT4G38900.1	1	1	0	0
AT4G39090.1	1	1	0	0
AT4G39990.1	1	1	0	0
AT5G01020.1	1	1	0	0
AT5G01940.1	1	1	0	0
AT5G02050.1	1	0	0	1
AT5G02500.1	1	1	0	0
AT5G03520.1	1	1	0	0
AT5G05600.1	1	1	0	0
AT5G06530.1	1	0	1	0
AT5G07380.1	1	0	1	0
AT5G08130.1	1	0	0	1
AT5G09810.1	1	0	1	0
AT5G10140.1	1	1	0	0
AT5G10450.1	1	0	1	0
AT5G13010.1	1	1	0	0
AT5G13160.1	1	1	0	0
AT5G13320.1	1	1	0	0
AT5G13860.1	1	1	0	0
AT5G13930.1	1	1	0	0
AT5G14390.1	1	0	0	1
AT5G15080.1	1	1	0	0
AT5G15790.1	1	0	1	0
AT5G15800.1	1	1	0	0
AT5G16840.1	1	0	1	0
AT5G16940.1	1	0	0	1
AT5G20030.1	1	0	0	1
AT5G20130.1	1	0	1	0
AT5G20700.1	1	1	0	0
AT5G22290.1	1	0	0	1
AT5G22355.1	1	0	0	1
AT5G22570.1	1	0	1	0
AT5G22920.1	1	0	1	0
AT5G23280.1	1	1	0	0
AT5G24010.1	1	1	0	0
AT5G24110.1	1	1	0	0
AT5G24170.1	1	0	1	0
AT5G25070.1	1	0	0	1
AT5G25110.1	1	1	0	0
AT5G26710.1	1	1	0	0
AT5G27860.1	1	0	0	1
AT5G28300.1	1	0	1	0
AT5G37600.1	1	1	0	0
AT5G37780.1	1	1	0	0
AT5G37890.1	1	0	1	0
AT5G38110.1	1	0	1	0
AT5G38480.1	1	0	1	0
AT5G39950.1	1	1	0	0
AT5G42050.1	1	0	1	0
AT5G42220.1	1	0	0	1
AT5G42270.1	1	0	1	0
AT5G43700.1	1	0	0	1
AT5G44090.1	1	0	1	0
AT5G44160.1	1	0	1	0
AT5G45750.1	1	1	0	0
AT5G47790.1	1	0	1	0
AT5G47960.1	1	1	0	0
AT5G49000.1	1	0	0	1
AT5G50010.1	1	0	0	1
AT5G51700.1	1	1	0	0
AT5G52750.1	1	0	0	1
AT5G52830.1	1	1	0	0
AT5G53620.1	1	0	1	0
AT5G54890.1	1	1	0	0
AT5G55230.1	1	1	0	0
AT5G55620.1	1	0	1	0
AT5G56250.1	1	0	0	1
AT5G56290.1	1	0	0	1
AT5G58690.1	1	0	1	0
AT5G59150.1	1	1	0	0
AT5G59210.1	1	0	1	0
AT5G59610.1	1	0	1	0
AT5G59650.1	1	0	0	1
AT5G59670.1	1	0	0	1
AT5G59710.1	1	1	0	0
AT5G59730.1	1	0	1	0
AT5G60300.1	1	1	0	0
AT5G60360.1	1	1	0	0
AT5G60860.1	1	1	0	0
AT5G60910.1	1	1	0	0
AT5G61390.1	1	0	0	1
AT5G62670.1	1	1	0	0
AT5G63310.1	1	0	1	0
AT5G63510.1	1	0	1	0
AT5G63790.1	1	0	1	0
AT5G65080.1	1	1	0	0
AT5G65210.1	1	0	0	1
AT5G65270.1	1	1	0	0
AT5G65410.1	1	0	1	0
AT5G65430.1	1	1	0	0
AT5G65700.1	1	1	0	0
AT5G66200.1	1	0	0	1
AT5G66770.1	1	0	1	0
AT5G67380.1	1	1	0	0

## Sheet: New_effector_hubs
Effector hub	Effector degree	Literature	This study	Published Y2H
AT1G58100.1	13	0	13	0
AT5G42480.1	10	0	9	1
AT1G71230.1	8	0	8	0
AT3G12920.1	7	0	7	0
AT5G08070.1	7	0	7	0
AT5G08330.1	7	0	6	1
AT5G51440.1	7	0	7	0
AT1G04260.1	6	0	6	0
AT1G07350.1	6	0	6	0
AT2G17990.1	6	0	6	0
AT4G00270.1	6	0	6	0
AT5G61010.1	6	0	6	0
AT1G30860.1	5	0	4	1
AT1G55190.1	5	0	4	1
AT1G05410.1	4	0	4	0
AT1G11090.1	4	0	4	0
AT1G72210.1	4	0	4	0
AT1G72340.1	4	0	4	0
AT2G42790.1	4	0	4	0
AT3G01670.1	4	0	3	1
AT3G21810.1	4	0	4	0
AT3G25710.1	4	0	3	1
AT3G28670.1	4	0	4	0
AT4G23050.1	4	0	4	0
AT5G13810.1	4	0	3	1
AT5G19390.1	4	0	4	0
AT5G26720.1	4	0	4	0
AT5G28900.1	4	0	4	0
AT5G53330.1	4	0	4	0
AT1G13320.1	3	0	3	0
AT1G68810.1	3	0	3	0
AT2G17290.1	3	0	3	0
AT2G21380.1	3	0	2	1
AT2G23760.1	3	0	3	0
AT2G27820.1	3	0	3	0
AT2G31070.1	3	0	3	0
AT2G34090.1	3	0	3	0
AT2G36410.1	3	0	3	0
AT3G11410.1	3	0	3	0
AT3G16310.1	3	0	2	1
AT3G21140.1	3	0	3	0
AT3G25800.1	3	0	2	1
AT3G44720.1	3	0	2	1
AT3G46670.1	3	0	3	0
AT3G48550.1	3	0	2	1
AT3G50910.1	3	0	2	1
AT3G51090.1	3	0	3	0
AT3G54000.1	3	0	3	0
AT3G54230.1	3	0	3	0
AT3G54390.1	3	0	2	1
AT4G09060.1	3	0	3	0
AT4G25660.1	3	0	3	0
AT4G32190.1	3	0	2	1
AT4G32570.1	3	0	2	1
AT5G17490.1	3	1	2	0
AT5G41410.1	3	0	3	0
AT5G51110.1	3	0	2	1
AT5G58960.1	3	0	3	0
AT1G06390.1	2	0	2	0
AT1G09660.1	2	0	2	0
AT1G20140.1	2	1	1	0
AT1G22300.1	2	0	2	0
AT1G24590.1	2	0	2	0
AT1G26470.1	2	0	2	0
AT1G52870.1	2	0	2	0
AT1G55170.1	2	0	1	1
AT1G78040.1	2	0	2	0
AT1G79070.1	2	0	2	0
AT1G80940.1	2	0	2	0
AT2G03190.1	2	1	1	0
AT2G19650.1	2	0	2	0
AT2G25700.1	2	0	2	0
AT2G37630.1	2	0	2	0
AT3G02520.1	2	0	2	0
AT3G02540.1	2	1	1	0
AT3G02870.1	2	0	2	0
AT3G05545.1	2	0	2	0
AT3G14180.1	2	0	2	0
AT3G21330.1	2	0	2	0
AT3G22960.1	2	0	2	0
AT3G43590.1	2	0	2	0
AT3G49760.1	2	0	2	0
AT3G50940.1	2	0	2	0
AT4G17220.1	2	0	1	1
AT4G25920.1	2	0	1	1
AT4G26455.1	2	0	2	0
AT4G26660.1	2	0	2	0
AT4G26750.1	2	0	2	0
AT4G35090.1	2	0	2	0
AT4G39900.1	2	0	2	0
AT5G02020.1	2	0	2	0
AT5G06560.1	2	0	2	0
AT5G13890.1	2	0	2	0
AT5G16550.1	2	0	2	0
AT5G22630.1	2	0	1	1
AT5G26751.1	2	0	2	0
AT5G38470.1	2	1	1	0
AT5G53060.1	2	0	2	0
AT5G56140.1	2	0	2	0
AT5G66560.1	2	0	1	1

## Sheet: New_single_interactors
Ath protein	Effector degree
AT1G05960.1	1
AT1G06060.1	1
AT1G10850.1	1
AT1G17720.1	1
AT1G22070.1	1
AT1G22550.1	1
AT1G26480.1	1
AT1G26660.1	1
AT1G27090.1	1
AT1G33290.1	1
AT1G34430.1	1
AT1G50710.1	1
AT1G52200.1	1
AT1G52240.1	1
AT1G55260.1	1
AT1G60990.1	1
AT1G73030.1	1
AT1G73500.1	1
AT1G78300.1	1
AT1G80040.1	1
AT2G05260.1	1
AT2G18230.1	1
AT2G24020.1	1
AT2G26560.1	1
AT2G33550.1	1
AT2G35330.1	1
AT2G36640.1	1
AT2G39450.1	1
AT2G46170.1	1
AT2G46550.1	1
AT3G05580.1	1
AT3G09250.1	1
AT3G10260.1	1
AT3G12140.1	1
AT3G15950.1	1
AT3G17310.1	1
AT3G18490.1	1
AT3G18680.1	1
AT3G21175.1	1
AT3G23220.1	1
AT3G52890.1	1
AT3G53990.1	1
AT3G58040.1	1
AT3G58630.1	1
AT3G60630.1	1
AT4G03415.1	1
AT4G04890.1	1
AT4G09000.1	1
AT4G10480.1	1
AT4G10750.1	1
AT4G15930.1	1
AT4G18910.1	1
AT4G23870.1	1
AT4G25680.1	1
AT4G27060.1	1
AT4G29780.1	1
AT4G29790.1	1
AT4G29820.1	1
AT4G31430.1	1
AT4G33510.1	1
AT4G36930.1	1
AT4G38060.1	1
AT4G38580.1	1
AT5G06530.1	1
AT5G07380.1	1
AT5G09810.1	1
AT5G10450.1	1
AT5G15790.1	1
AT5G16840.1	1
AT5G20130.1	1
AT5G22570.1	1
AT5G22920.1	1
AT5G24170.1	1
AT5G28300.1	1
AT5G37890.1	1
AT5G38110.1	1
AT5G38480.1	1
AT5G42050.1	1
AT5G42270.1	1
AT5G44090.1	1
AT5G44160.1	1
AT5G47790.1	1
AT5G53620.1	1
AT5G55620.1	1
AT5G58690.1	1
AT5G59210.1	1
AT5G59610.1	1
AT5G59730.1	1
AT5G63310.1	1
AT5G63510.1	1
AT5G63790.1	1
AT5G65410.1	1
AT5G66770.1	1

## Sheet: Multikingdom_hubs
Ath protein	Effector degree	Number of kingdoms	Kingdoms (A: Animalia, B: Bacteria, C: Chromista, F: Fungi)
AT3G47620.1	54	3	BCF
AT1G22920.1	39	3	BCF
AT3G27960.1	21	2	BC
AT3G48150.1	18	3	BCF
AT4G17680.1	16	3	BCF
AT2G45680.1	15	2	BF
AT3G07780.1	12	2	BC
AT1G69690.1	11	3	BCF
AT3G08530.1	11	3	BCF
AT4G24840.1	10	3	BCF
AT4G39050.1	10	2	BC
AT5G42480.1	10	2	BF
AT3G02150.1	9	3	BCF
AT4G01090.1	9	3	BCF
AT3G17860.1	8	4	ABCF
AT2G23290.1	8	2	BC
AT4G19700.1	8	2	BC
AT1G25490.1	7	3	BCF
AT2G23420.1	7	2	CF
AT3G11590.1	7	2	BC
AT3G27010.1	7	2	BF
AT4G08150.1	7	2	BF
AT5G08330.1	7	2	BC
AT5G22310.1	7	2	BC
AT1G54060.1	6	3	BCF
AT3G13720.1	6	3	BCF
AT4G25200.1	6	2	CF
AT4G35580.1	6	2	BC
AT5G48370.1	6	2	BF
AT4G02590.1	5	3	BCF
AT4G28640.1	5	3	BCF
AT1G14340.1	5	2	BC
AT1G30860.1	5	2	BC
AT1G55190.1	5	2	BF
AT2G41350.1	5	2	BC
AT5G58720.1	5	2	BC
AT5G66480.1	5	2	BC
AT5G24660.1	4	3	BCF
AT1G06510.1	4	2	BC
AT1G27300.1	4	2	BC
AT1G48500.1	4	2	AB
AT1G76850.1	4	2	BC
AT2G44950.1	4	2	BC
AT3G01670.1	4	2	BF
AT3G25710.1	4	2	BC
AT3G51960.1	4	2	BF
AT4G19030.1	4	2	BC
AT5G02150.1	4	2	BC
AT5G06780.1	4	2	BC
AT5G57210.1	4	2	BC
AT4G04020.1	3	3	BCF
AT1G09270.1	3	2	BC
AT1G19180.1	3	2	AB
AT1G25550.1	3	2	BF
AT1G70700.1	3	2	AB
AT3G06720.1	3	2	BC
AT3G16310.1	3	2	BC
AT3G21490.1	3	2	CF
AT3G25800.1	3	2	BF
AT3G44720.1	3	2	BC
AT3G50910.1	3	2	BC
AT3G54390.1	3	2	BC
AT4G02550.1	3	2	BC
AT4G26110.1	3	2	CF
AT4G32190.1	3	2	BC
AT4G32570.1	3	2	BC
AT5G13220.1	3	2	AB
AT5G20900.1	3	2	AB
AT5G51110.1	3	2	BC
AT1G45145.1	2	2	BC
AT1G47128.1	2	2	AF
AT1G55170.1	2	2	BF
AT2G45660.1	2	2	BC
AT3G09980.1	2	2	BC
AT4G17220.1	2	2	BC
AT4G25920.1	2	2	BC
AT5G11980.1	2	2	CF
AT5G22630.1	2	2	BC
AT5G42980.1	2	2	BC
AT5G51910.1	2	2	BC
AT5G66560.1	2	2	BC
