# Supplementary material for: EffectorK, a comprehensive resource to mine for Ralstonia, Xanthomonas, and other published effector interactors in the Arabidopsis proteome
Source: Mol Plant Pathol. 2020 Aug 15;21(10):1257–70. doi: 10.1111/mpp.12965 (PMC7488465; doi:10.1111/mpp.12965)
Supplement: Supplementary file 11 — TABLE S4 List of protein interactions constituting the Ath–effector interactomic network [file MPP-21-1257-s011.xlsx]

## Sheet: Table_S4
Table S4. List of protein interactions constituting the Ath-effector interactomic network.
Worksheet	Details
Ath-Ath	List of Ath-Ath protein interactions compiled.
Effector-Ath	List of effector-Ath protein interactions compiled.

## Sheet: Ath-Ath
Object_A	Organism_A	Genotype_A	Relationship	Object_B	Organism_B	Genotype_B	Technique(s)	Reference (PMID)	Origin_database
AT5G03730.1	Arabidopsis thaliana	Col-0	interacts with	AT1G66340.1	Arabidopsis thaliana	Col-0	two hybrid	8417317	IntAct
AT1G07140.1	Arabidopsis thaliana	Col-0	interacts with	AT5G20010.1	Arabidopsis thaliana	Col-0	two hybrid	9025305	IntAct
AT1G07140.1	Arabidopsis thaliana	Col-0	interacts with	AT5G55190.1	Arabidopsis thaliana	Col-0	two hybrid	9025305	IntAct
AT2G30060.1	Arabidopsis thaliana	Col-0	interacts with	AT5G55190.1	Arabidopsis thaliana	Col-0	two hybrid	9025305	IntAct
AT5G20010.1	Arabidopsis thaliana	Col-0	interacts with	AT1G07140.1	Arabidopsis thaliana	Col-0	two hybrid	9025305	IntAct
AT5G20010.1	Arabidopsis thaliana	Col-0	interacts with	AT2G30060.1	Arabidopsis thaliana	Col-0	two hybrid	9025305	IntAct
AT5G20930.1	Arabidopsis thaliana	Col-0	interacts with	AT5G20930.1	Arabidopsis thaliana	Col-0	two hybrid	9038200	IntAct
AT1G55920.1	Arabidopsis thaliana	Col-0	interacts with	AT1G55920.1	Arabidopsis thaliana	Col-0	two hybrid	9076992	IntAct
AT1G55920.1	Arabidopsis thaliana	Col-0	interacts with	AT4G14880.1	Arabidopsis thaliana	Col-0	two hybrid	9076992	IntAct
AT4G14880.1	Arabidopsis thaliana	Col-0	interacts with	AT4G14880.1	Arabidopsis thaliana	Col-0	two hybrid	9076992	IntAct
AT2G26650.1	Arabidopsis thaliana	Col-0	interacts with	AT2G26650.1	Arabidopsis thaliana	Col-0	molecular sieving	9218788	IntAct
AT2G27960.1	Arabidopsis thaliana	Col-0	interacts with	AT3G48750.1	Arabidopsis thaliana	Col-0	two hybrid	9276444	IntAct
AT2G27960.1	Arabidopsis thaliana	Col-0	interacts with	AT3G54180.1	Arabidopsis thaliana	Col-0	pull down	9276444	IntAct
AT3G48750.1	Arabidopsis thaliana	Col-0	interacts with	AT2G27960.1	Arabidopsis thaliana	Col-0	two hybrid	9276444	IntAct
AT3G54180.1	Arabidopsis thaliana	Col-0	interacts with	AT2G27960.1	Arabidopsis thaliana	Col-0	two hybrid	9276444	IntAct
AT1G19220.1	Arabidopsis thaliana	Col-0	interacts with	AT4G14560.1	Arabidopsis thaliana	Col-0	two hybrid	9342315	IntAct
AT1G19850.1	Arabidopsis thaliana	Col-0	interacts with	AT4G14560.1	Arabidopsis thaliana	Col-0	two hybrid	9342315	IntAct
AT3G15540.1	Arabidopsis thaliana	Col-0	interacts with	AT4G14560.1	Arabidopsis thaliana	Col-0	two hybrid	9342315	IntAct
AT3G23030.1	Arabidopsis thaliana	Col-0	interacts with	AT3G23030.1	Arabidopsis thaliana	Col-0	two hybrid	9342315	IntAct
AT4G14560.1	Arabidopsis thaliana	Col-0	interacts with	AT1G04250.1	Arabidopsis thaliana	Col-0	two hybrid	9342315	IntAct
AT4G14560.1	Arabidopsis thaliana	Col-0	interacts with	AT2G22670.1	Arabidopsis thaliana	Col-0	two hybrid	9342315	IntAct
AT4G14560.1	Arabidopsis thaliana	Col-0	interacts with	AT2G46990.1	Arabidopsis thaliana	Col-0	two hybrid	9342315	IntAct
AT4G14560.1	Arabidopsis thaliana	Col-0	interacts with	AT3G04730.1	Arabidopsis thaliana	Col-0	two hybrid	9342315	IntAct
AT4G14560.1	Arabidopsis thaliana	Col-0	interacts with	AT3G23030.1	Arabidopsis thaliana	Col-0	two hybrid	9342315	IntAct
AT4G14560.1	Arabidopsis thaliana	Col-0	interacts with	AT4G14560.1	Arabidopsis thaliana	Col-0	two hybrid	9342315	IntAct
AT4G14560.1	Arabidopsis thaliana	Col-0	interacts with	AT5G20730.1	Arabidopsis thaliana	Col-0	two hybrid	9342315	IntAct
AT4G14560.1	Arabidopsis thaliana	Col-0	interacts with	AT5G43700.1	Arabidopsis thaliana	Col-0	two hybrid	9342315	IntAct
AT4G14560.1	Arabidopsis thaliana	Col-0	interacts with	AT5G65670.1	Arabidopsis thaliana	Col-0	two hybrid	9342315	IntAct
AT2G40940.1	Arabidopsis thaliana	Col-0	interacts with	AT5G03730.1	Arabidopsis thaliana	Col-0	two hybrid	9560288	IntAct
AT5G03730.1	Arabidopsis thaliana	Col-0	interacts with	AT2G40940.1	Arabidopsis thaliana	Col-0	pull down	9560288	IntAct
AT4G08920.1	Arabidopsis thaliana	Col-0	interacts with	AT1G09570.1	Arabidopsis thaliana	Col-0	two hybrid	9651577	IntAct
AT2G32950.1	Arabidopsis thaliana	Col-0	interacts with	AT5G11260.1	Arabidopsis thaliana	Col-0	two hybrid	9659918	IntAct
AT4G10920.1	Arabidopsis thaliana	Col-0	interacts with	AT4G10920.1	Arabidopsis thaliana	Col-0	two hybrid	9681033	IntAct
AT4G10920.1	Arabidopsis thaliana	Col-0	interacts with	AT5G09250.1	Arabidopsis thaliana	Col-0	two hybrid	9681033	IntAct
AT5G09250.1	Arabidopsis thaliana	Col-0	interacts with	AT5G09250.1	Arabidopsis thaliana	Col-0	two hybrid	9681033	IntAct
AT2G46830.1	Arabidopsis thaliana	Col-0	interacts with	AT4G17640.1	Arabidopsis thaliana	Col-0	two hybrid	9724822	IntAct
AT2G46830.1	Arabidopsis thaliana	Col-0	interacts with	AT5G47080.1	Arabidopsis thaliana	Col-0	two hybrid	9724822	IntAct
AT3G60250.1	Arabidopsis thaliana	Col-0	interacts with	AT2G46830.1	Arabidopsis thaliana	Col-0	two hybrid	9724822	IntAct
AT2G23430.1	Arabidopsis thaliana	Col-0	interacts with	AT3G48750.1	Arabidopsis thaliana	Col-0	two hybrid	9753775	IntAct
AT3G48750.1	Arabidopsis thaliana	Col-0	interacts with	AT2G23430.1	Arabidopsis thaliana	Col-0	two hybrid	9753775	IntAct
AT3G48750.1	Arabidopsis thaliana	Col-0	interacts with	AT3G24810.1	Arabidopsis thaliana	Col-0	two hybrid	9753775	IntAct
AT3G50630.1	Arabidopsis thaliana	Col-0	interacts with	AT3G48750.1	Arabidopsis thaliana	Col-0	two hybrid	9753775	IntAct
AT2G32950.1	Arabidopsis thaliana	Col-0	interacts with	AT2G32950.1	Arabidopsis thaliana	Col-0	molecular sieving	9755158	IntAct
AT5G11260.1	Arabidopsis thaliana	Col-0	interacts with	AT2G32950.1	Arabidopsis thaliana	Col-0	two hybrid	9755158	IntAct
AT3G50670.1	Arabidopsis thaliana	Col-0	interacts with	AT1G23860.1	Arabidopsis thaliana	Col-0	two hybrid	9761791	IntAct
AT3G50670.1	Arabidopsis thaliana	Col-0	interacts with	AT4G31580.1	Arabidopsis thaliana	Col-0	two hybrid	9761791	IntAct
AT4G31580.1	Arabidopsis thaliana	Col-0	interacts with	AT3G50670.1	Arabidopsis thaliana	Col-0	two hybrid	9761791	IntAct
AT4G02150.1	Arabidopsis thaliana	Col-0	interacts with	AT4G15900.1	Arabidopsis thaliana	Col-0	two hybrid	9765207	IntAct
AT4G15900.1	Arabidopsis thaliana	Col-0	interacts with	AT4G02150.1	Arabidopsis thaliana	Col-0	pull down	9765207	IntAct
AT1G10470.1	Arabidopsis thaliana	Col-0	interacts with	AT3G61260.1	Arabidopsis thaliana	Col-0	two hybrid	9771897	IntAct
AT2G45820.1	Arabidopsis thaliana	Col-0	interacts with	AT1G10470.1	Arabidopsis thaliana	Col-0	two hybrid	9771897	IntAct
AT3G13445.1	Arabidopsis thaliana	Col-0	interacts with	AT4G17750.1	Arabidopsis thaliana	Col-0	pull down	9801140	IntAct
AT4G17750.1	Arabidopsis thaliana	Col-0	interacts with	AT1G55520.1	Arabidopsis thaliana	Col-0	pull down	9801140	IntAct
AT4G17750.1	Arabidopsis thaliana	Col-0	interacts with	AT3G13445.1	Arabidopsis thaliana	Col-0	two hybrid	9801140	IntAct
AT4G26070.1	Arabidopsis thaliana	Col-0	interacts with	AT4G01370.1	Arabidopsis thaliana	Col-0	two hybrid	9804171	IntAct
AT4G26070.1	Arabidopsis thaliana	Col-0	interacts with	AT4G08500.1	Arabidopsis thaliana	Col-0	two hybrid	9804171	IntAct
AT5G64350.1	Arabidopsis thaliana	Col-0	interacts with	AT3G54170.1	Arabidopsis thaliana	Col-0	two hybrid	9807817	IntAct
AT3G61140.1	Arabidopsis thaliana	Col-0	interacts with	AT1G22920.1	Arabidopsis thaliana	Col-0	molecular sieving	9811788	IntAct
AT3G61140.1	Arabidopsis thaliana	Col-0	interacts with	AT1G71230.1	Arabidopsis thaliana	Col-0	molecular sieving	9811788	IntAct
AT3G61140.1	Arabidopsis thaliana	Col-0	interacts with	AT4G14110.1	Arabidopsis thaliana	Col-0	molecular sieving	9811788	IntAct
AT4G14110.1	Arabidopsis thaliana	Col-0	interacts with	AT3G61140.1	Arabidopsis thaliana	Col-0	anti bait coimmunoprecipitation	9811788	IntAct
AT1G09530.1	Arabidopsis thaliana	Col-0	interacts with	AT2G18790.1	Arabidopsis thaliana	Col-0	two hybrid	9845368	IntAct
AT1G09570.1	Arabidopsis thaliana	Col-0	interacts with	AT1G09530.1	Arabidopsis thaliana	Col-0	two hybrid	9845368	IntAct
AT2G18790.1	Arabidopsis thaliana	Col-0	interacts with	AT1G09530.1	Arabidopsis thaliana	Col-0	two hybrid	9845368	IntAct
AT2G18710.1	Arabidopsis thaliana	Col-0	interacts with	AT4G14870.1	Arabidopsis thaliana	Col-0	molecular sieving	10207046	IntAct
AT3G01090.1	Arabidopsis thaliana	Col-0	interacts with	AT4G15900.1	Arabidopsis thaliana	Col-0	two hybrid	10220464	IntAct
AT4G15900.1	Arabidopsis thaliana	Col-0	interacts with	AT3G29160.1	Arabidopsis thaliana	Col-0	two hybrid	10220464	IntAct
AT5G58720.1	Arabidopsis thaliana	Col-0	interacts with	AT4G15900.1	Arabidopsis thaliana	Col-0	two hybrid	10220464	IntAct
AT1G02090.1	Arabidopsis thaliana	Col-0	interacts with	AT3G61140.1	Arabidopsis thaliana	Col-0	two hybrid	10330469	IntAct
AT4G14110.1	Arabidopsis thaliana	Col-0	interacts with	AT1G02090.1	Arabidopsis thaliana	Col-0	two hybrid	10330469	IntAct
AT1G09570.1	Arabidopsis thaliana	Col-0	interacts with	AT1G09570.1	Arabidopsis thaliana	Col-0	two hybrid	10348744	IntAct
AT1G09570.1	Arabidopsis thaliana	Col-0	interacts with	AT2G02950.1	Arabidopsis thaliana	Col-0	two hybrid	10348744	IntAct
AT2G02950.1	Arabidopsis thaliana	Col-0	interacts with	AT1G09570.1	Arabidopsis thaliana	Col-0	pull down	10348744	IntAct
AT2G02950.1	Arabidopsis thaliana	Col-0	interacts with	AT2G18790.1	Arabidopsis thaliana	Col-0	two hybrid	10348744	IntAct
AT2G18790.1	Arabidopsis thaliana	Col-0	interacts with	AT2G02950.1	Arabidopsis thaliana	Col-0	pull down	10348744	IntAct
AT5G16830.1	Arabidopsis thaliana	Col-0	interacts with	AT5G39510.1	Arabidopsis thaliana	Col-0	anti tag coimmunoprecipitation	10397763	IntAct
AT5G39510.1	Arabidopsis thaliana	Col-0	interacts with	AT3G52850.1	Arabidopsis thaliana	Col-0	cosedimentation through density gradient	10397763	IntAct
AT1G75950.1	Arabidopsis thaliana	Col-0	interacts with	AT3G62980.1	Arabidopsis thaliana	Col-0	two hybrid	10398681	IntAct
AT3G29160.1	Arabidopsis thaliana	Col-0	interacts with	AT3G48530.1	Arabidopsis thaliana	Col-0	two hybrid	10417704	IntAct
AT4G16360.1	Arabidopsis thaliana	Col-0	interacts with	AT3G29160.1	Arabidopsis thaliana	Col-0	two hybrid	10417704	IntAct
AT5G21170.1	Arabidopsis thaliana	Col-0	interacts with	AT3G29160.1	Arabidopsis thaliana	Col-0	two hybrid	10417704	IntAct
AT5G21170.1	Arabidopsis thaliana	Col-0	interacts with	AT3G48530.1	Arabidopsis thaliana	Col-0	two hybrid	10417704	IntAct
AT1G76540.1	Arabidopsis thaliana	Col-0	interacts with	AT3G48750.1	Arabidopsis thaliana	Col-0	two hybrid	10420643	IntAct
AT3G48750.1	Arabidopsis thaliana	Col-0	interacts with	AT1G76540.1	Arabidopsis thaliana	Col-0	two hybrid	10420643	IntAct
AT1G35160.1	Arabidopsis thaliana	Col-0	interacts with	AT1G55520.1	Arabidopsis thaliana	Col-0	pull down	10449590	IntAct
AT2G41630.1	Arabidopsis thaliana	Col-0	interacts with	AT1G35160.1	Arabidopsis thaliana	Col-0	pull down	10449590	IntAct
AT2G47450.1	Arabidopsis thaliana	Col-0	interacts with	AT2G47450.1	Arabidopsis thaliana	Col-0	molecular sieving	10480939	IntAct
AT5G64920.1	Arabidopsis thaliana	Col-0	interacts with	AT2G32950.1	Arabidopsis thaliana	Col-0	two hybrid	10488108	IntAct
AT5G63310.1	Arabidopsis thaliana	Col-0	interacts with	AT1G09570.1	Arabidopsis thaliana	Col-0	two hybrid	10524631	IntAct
AT3G55120.1	Arabidopsis thaliana	Col-0	interacts with	AT5G13930.1	Arabidopsis thaliana	Col-0	two hybrid	10536025	IntAct
AT5G13930.1	Arabidopsis thaliana	Col-0	interacts with	AT5G42800.1	Arabidopsis thaliana	Col-0	two hybrid	10536025	IntAct
AT3G45780.1	Arabidopsis thaliana	Col-0	interacts with	AT5G64330.1	Arabidopsis thaliana	Col-0	two hybrid	10542152	IntAct
AT5G64330.1	Arabidopsis thaliana	Col-0	interacts with	AT3G45780.1	Arabidopsis thaliana	Col-0	anti tag coimmunoprecipitation	10542152	IntAct
AT5G16830.1	Arabidopsis thaliana	Col-0	interacts with	AT3G52850.1	Arabidopsis thaliana	Col-0	cosedimentation through density gradient	10557242	IntAct
AT5G16830.1	Arabidopsis thaliana	Col-0	interacts with	AT5G46860.1	Arabidopsis thaliana	Col-0	cosedimentation through density gradient	10557242	IntAct
AT2G26980.1	Arabidopsis thaliana	Col-0	interacts with	AT4G17615.1	Arabidopsis thaliana	Col-0	two hybrid	10590166	IntAct
AT3G17510.1	Arabidopsis thaliana	Col-0	interacts with	AT4G17615.1	Arabidopsis thaliana	Col-0	two hybrid	10590166	IntAct
AT3G17510.1	Arabidopsis thaliana	Col-0	interacts with	AT5G24270.1	Arabidopsis thaliana	Col-0	two hybrid	10590166	IntAct
AT3G17510.1	Arabidopsis thaliana	Col-0	interacts with	AT5G55990.1	Arabidopsis thaliana	Col-0	two hybrid	10590166	IntAct
AT4G14580.1	Arabidopsis thaliana	Col-0	interacts with	AT4G17615.1	Arabidopsis thaliana	Col-0	two hybrid	10590166	IntAct
AT4G26570.1	Arabidopsis thaliana	Col-0	interacts with	AT3G17510.1	Arabidopsis thaliana	Col-0	two hybrid	10590166	IntAct
AT5G07070.1	Arabidopsis thaliana	Col-0	interacts with	AT4G17615.1	Arabidopsis thaliana	Col-0	two hybrid	10590166	IntAct
AT1G16610.1	Arabidopsis thaliana	Col-0	interacts with	AT1G55310.1	Arabidopsis thaliana	Col-0	pull down	10593939	IntAct
AT1G23860.1	Arabidopsis thaliana	Col-0	interacts with	AT3G50670.1	Arabidopsis thaliana	Col-0	two hybrid	10593939	IntAct
AT1G55310.1	Arabidopsis thaliana	Col-0	interacts with	AT1G55310.1	Arabidopsis thaliana	Col-0	two hybrid	10593939	IntAct
AT1G55310.1	Arabidopsis thaliana	Col-0	interacts with	AT3G50670.1	Arabidopsis thaliana	Col-0	two hybrid	10593939	IntAct
AT4G31580.1	Arabidopsis thaliana	Col-0	interacts with	AT3G50670.1	Arabidopsis thaliana	Col-0	two hybrid	10593939	IntAct
AT1G30950.1	Arabidopsis thaliana	Col-0	interacts with	AT1G10940.1	Arabidopsis thaliana	Col-0	two hybrid	10607296	IntAct
AT5G42190.1	Arabidopsis thaliana	Col-0	interacts with	AT1G30950.1	Arabidopsis thaliana	Col-0	two hybrid	10607296	IntAct
AT1G64280.1	Arabidopsis thaliana	Col-0	interacts with	AT3G12250.1	Arabidopsis thaliana	Col-0	two hybrid	10659709	IntAct
AT1G64280.1	Arabidopsis thaliana	Col-0	interacts with	AT5G06960.1	Arabidopsis thaliana	Col-0	two hybrid	10659709	IntAct
AT1G64280.1	Arabidopsis thaliana	Col-0	interacts with	AT5G65210.1	Arabidopsis thaliana	Col-0	two hybrid	10659709	IntAct
AT5G06950.1	Arabidopsis thaliana	Col-0	interacts with	AT1G64280.1	Arabidopsis thaliana	Col-0	two hybrid	10659709	IntAct
AT5G06960.1	Arabidopsis thaliana	Col-0	interacts with	AT1G64280.1	Arabidopsis thaliana	Col-0	two hybrid	10659709	IntAct
AT5G10030.1	Arabidopsis thaliana	Col-0	interacts with	AT1G64280.1	Arabidopsis thaliana	Col-0	two hybrid	10659709	IntAct
AT1G13980.1	Arabidopsis thaliana	Col-0	interacts with	AT1G13980.1	Arabidopsis thaliana	Col-0	two hybrid	10715321	IntAct
AT1G13980.1	Arabidopsis thaliana	Col-0	interacts with	AT2G29960.1	Arabidopsis thaliana	Col-0	two hybrid	10715321	IntAct
AT2G29960.1	Arabidopsis thaliana	Col-0	interacts with	AT1G13980.1	Arabidopsis thaliana	Col-0	pull down	10715321	IntAct
AT4G30960.1	Arabidopsis thaliana	Col-0	interacts with	AT5G24270.1	Arabidopsis thaliana	Col-0	two hybrid	10725350	IntAct
AT5G24270.1	Arabidopsis thaliana	Col-0	interacts with	AT5G01810.1	Arabidopsis thaliana	Col-0	two hybrid	10725350	IntAct
AT5G24270.1	Arabidopsis thaliana	Col-0	interacts with	AT5G58380.1	Arabidopsis thaliana	Col-0	two hybrid	10725350	IntAct
AT5G35410.1	Arabidopsis thaliana	Col-0	interacts with	AT5G24270.1	Arabidopsis thaliana	Col-0	pull down	10725350	IntAct
AT3G22320.1	Arabidopsis thaliana	Col-0	interacts with	AT3G24650.1	Arabidopsis thaliana	Col-0	two hybrid	10743655	IntAct
AT3G24650.1	Arabidopsis thaliana	Col-0	interacts with	AT1G08780.1	Arabidopsis thaliana	Col-0	two hybrid	10743655	IntAct
AT3G24650.1	Arabidopsis thaliana	Col-0	interacts with	AT3G22320.1	Arabidopsis thaliana	Col-0	two hybrid	10743655	IntAct
AT3G24650.1	Arabidopsis thaliana	Col-0	interacts with	AT5G20910.1	Arabidopsis thaliana	Col-0	two hybrid	10743655	IntAct
AT3G24650.1	Arabidopsis thaliana	Col-0	interacts with	AT5G61380.1	Arabidopsis thaliana	Col-0	two hybrid	10743655	IntAct
AT5G15840.1	Arabidopsis thaliana	Col-0	interacts with	AT3G24650.1	Arabidopsis thaliana	Col-0	two hybrid	10743655	IntAct
AT5G20910.1	Arabidopsis thaliana	Col-0	interacts with	AT3G24650.1	Arabidopsis thaliana	Col-0	two hybrid	10743655	IntAct
AT5G61380.1	Arabidopsis thaliana	Col-0	interacts with	AT3G24650.1	Arabidopsis thaliana	Col-0	two hybrid	10743655	IntAct
AT2G23430.1	Arabidopsis thaliana	Col-0	interacts with	AT3G48750.1	Arabidopsis thaliana	Col-0	two hybrid	10758489	IntAct
AT3G24810.1	Arabidopsis thaliana	Col-0	interacts with	AT3G54180.1	Arabidopsis thaliana	Col-0	two hybrid	10758489	IntAct
AT3G50630.1	Arabidopsis thaliana	Col-0	interacts with	AT3G48750.1	Arabidopsis thaliana	Col-0	two hybrid	10758489	IntAct
AT5G65930.1	Arabidopsis thaliana	Col-0	interacts with	AT3G52890.1	Arabidopsis thaliana	Col-0	two hybrid	10788494	IntAct
AT1G75840.1	Arabidopsis thaliana	Col-0	interacts with	AT3G07880.1	Arabidopsis thaliana	Col-0	pull down	10798620	IntAct
AT3G07880.1	Arabidopsis thaliana	Col-0	interacts with	AT1G75840.1	Arabidopsis thaliana	Col-0	two hybrid	10798620	IntAct
AT3G07880.1	Arabidopsis thaliana	Col-0	interacts with	AT4G35020.1	Arabidopsis thaliana	Col-0	two hybrid	10798620	IntAct
AT1G77140.1	Arabidopsis thaliana	Col-0	interacts with	AT4G02195.1	Arabidopsis thaliana	Col-0	pull down	10888666	IntAct
AT1G10470.1	Arabidopsis thaliana	Col-0	interacts with	AT3G21510.1	Arabidopsis thaliana	Col-0	two hybrid	10930573	IntAct
AT1G59940.1	Arabidopsis thaliana	Col-0	interacts with	AT5G39340.1	Arabidopsis thaliana	Col-0	two hybrid	10930573	IntAct
AT1G66340.1	Arabidopsis thaliana	Col-0	interacts with	AT5G39340.1	Arabidopsis thaliana	Col-0	two hybrid	10930573	IntAct
AT2G17820.1	Arabidopsis thaliana	Col-0	interacts with	AT3G29350.1	Arabidopsis thaliana	Col-0	two hybrid	10930573	IntAct
AT2G47430.1	Arabidopsis thaliana	Col-0	interacts with	AT3G29350.1	Arabidopsis thaliana	Col-0	two hybrid	10930573	IntAct
AT3G21510.1	Arabidopsis thaliana	Col-0	interacts with	AT1G66340.1	Arabidopsis thaliana	Col-0	two hybrid	10930573	IntAct
AT3G21510.1	Arabidopsis thaliana	Col-0	interacts with	AT3G57040.1	Arabidopsis thaliana	Col-0	two hybrid	10930573	IntAct
AT3G29350.1	Arabidopsis thaliana	Col-0	interacts with	AT2G17820.1	Arabidopsis thaliana	Col-0	two hybrid	10930573	IntAct
AT3G29350.1	Arabidopsis thaliana	Col-0	interacts with	AT3G57040.1	Arabidopsis thaliana	Col-0	two hybrid	10930573	IntAct
AT3G57040.1	Arabidopsis thaliana	Col-0	interacts with	AT3G21510.1	Arabidopsis thaliana	Col-0	two hybrid	10930573	IntAct
AT5G39340.1	Arabidopsis thaliana	Col-0	interacts with	AT2G47430.1	Arabidopsis thaliana	Col-0	two hybrid	10930573	IntAct
AT1G02580.1	Arabidopsis thaliana	Col-0	interacts with	AT1G02580.1	Arabidopsis thaliana	Col-0	two hybrid	10962025	IntAct
AT1G02580.1	Arabidopsis thaliana	Col-0	interacts with	AT3G20740.1	Arabidopsis thaliana	Col-0	two hybrid	10962025	IntAct
AT5G11260.1	Arabidopsis thaliana	Col-0	interacts with	AT2G32950.1	Arabidopsis thaliana	Col-0	two hybrid	10990463	IntAct
AT1G02340.1	Arabidopsis thaliana	Col-0	interacts with	AT1G09530.1	Arabidopsis thaliana	Col-0	two hybrid	10995393	IntAct
AT1G09530.1	Arabidopsis thaliana	Col-0	interacts with	AT1G02340.1	Arabidopsis thaliana	Col-0	two hybrid	10995393	IntAct
AT1G09530.1	Arabidopsis thaliana	Col-0	interacts with	AT1G09530.1	Arabidopsis thaliana	Col-0	two hybrid	10995393	IntAct
AT1G09530.1	Arabidopsis thaliana	Col-0	interacts with	AT1G09570.1	Arabidopsis thaliana	Col-0	two hybrid	10995393	IntAct
AT2G18790.1	Arabidopsis thaliana	Col-0	interacts with	AT1G09530.1	Arabidopsis thaliana	Col-0	two hybrid	10995393	IntAct
AT5G24270.1	Arabidopsis thaliana	Col-0	interacts with	AT5G35410.1	Arabidopsis thaliana	Col-0	two hybrid	11006339	IntAct
AT1G32230.1	Arabidopsis thaliana	Col-0	interacts with	AT1G06040.1	Arabidopsis thaliana	Col-0	two hybrid	11018516	IntAct
AT1G02090.1	Arabidopsis thaliana	Col-0	interacts with	AT3G57290.1	Arabidopsis thaliana	Col-0	anti bait coimmunoprecipitation	11029466	IntAct
AT3G56150.1	Arabidopsis thaliana	Col-0	interacts with	AT3G57290.1	Arabidopsis thaliana	Col-0	two hybrid	11029466	IntAct
AT3G56150.1	Arabidopsis thaliana	Col-0	interacts with	AT3G61140.1	Arabidopsis thaliana	Col-0	anti bait coimmunoprecipitation	11029466	IntAct
AT3G57290.1	Arabidopsis thaliana	Col-0	interacts with	AT3G56150.1	Arabidopsis thaliana	Col-0	anti bait coimmunoprecipitation	11029466	IntAct
AT4G14110.1	Arabidopsis thaliana	Col-0	interacts with	AT3G56150.1	Arabidopsis thaliana	Col-0	anti bait coimmunoprecipitation	11029466	IntAct
AT3G23100.1	Arabidopsis thaliana	Col-0	interacts with	AT5G57160.1	Arabidopsis thaliana	Col-0	two hybrid	11029705	IntAct
AT5G57160.1	Arabidopsis thaliana	Col-0	interacts with	AT3G23100.1	Arabidopsis thaliana	Col-0	affinity chromatography technology	11029705	IntAct
AT4G18290.1	Arabidopsis thaliana	Col-0	interacts with	AT4G18290.1	Arabidopsis thaliana	Col-0	two hybrid	11042178	IntAct
AT5G46240.1	Arabidopsis thaliana	Col-0	interacts with	AT4G18290.1	Arabidopsis thaliana	Col-0	two hybrid	11042178	IntAct
AT5G46240.1	Arabidopsis thaliana	Col-0	interacts with	AT5G46240.1	Arabidopsis thaliana	Col-0	two hybrid	11042178	IntAct
AT4G13870.1	Arabidopsis thaliana	Col-0	interacts with	AT1G31360.1	Arabidopsis thaliana	Col-0	two hybrid	11058127	IntAct
AT3G27920.1	Arabidopsis thaliana	Col-0	interacts with	AT5G41315.1	Arabidopsis thaliana	Col-0	two hybrid	11063707	IntAct
AT5G41315.1	Arabidopsis thaliana	Col-0	interacts with	AT5G41315.1	Arabidopsis thaliana	Col-0	two hybrid	11063707	IntAct
AT2G22490.1	Arabidopsis thaliana	Col-0	interacts with	AT3G48750.1	Arabidopsis thaliana	Col-0	anti bait coimmunoprecipitation	11096103	IntAct
AT3G48750.1	Arabidopsis thaliana	Col-0	interacts with	AT2G22490.1	Arabidopsis thaliana	Col-0	anti bait coimmunoprecipitation	11096103	IntAct
AT4G34160.1	Arabidopsis thaliana	Col-0	interacts with	AT3G48750.1	Arabidopsis thaliana	Col-0	anti bait coimmunoprecipitation	11096103	IntAct
AT2G36010.1	Arabidopsis thaliana	Col-0	interacts with	AT5G03415.1	Arabidopsis thaliana	Col-0	two hybrid	11108847	IntAct
AT5G02470.1	Arabidopsis thaliana	Col-0	interacts with	AT5G22220.2	Arabidopsis thaliana	Col-0	two hybrid	11108847	IntAct
AT5G22220.2	Arabidopsis thaliana	Col-0	interacts with	AT5G03415.1	Arabidopsis thaliana	Col-0	two hybrid	11108847	IntAct
AT5G22220.2	Arabidopsis thaliana	Col-0	interacts with	AT5G22220.2	Arabidopsis thaliana	Col-0	two hybrid	11108847	IntAct
AT1G02580.1	Arabidopsis thaliana	Col-0	interacts with	AT3G20740.1	Arabidopsis thaliana	Col-0	two hybrid	11114524	IntAct
AT2G26980.1	Arabidopsis thaliana	Col-0	interacts with	AT4G17615.1	Arabidopsis thaliana	Col-0	two hybrid	11115898	IntAct
AT2G26980.1	Arabidopsis thaliana	Col-0	interacts with	AT4G26570.1	Arabidopsis thaliana	Col-0	two hybrid	11115898	IntAct
AT3G17510.1	Arabidopsis thaliana	Col-0	interacts with	AT4G17615.1	Arabidopsis thaliana	Col-0	two hybrid	11115898	IntAct
AT4G17615.1	Arabidopsis thaliana	Col-0	interacts with	AT4G30960.1	Arabidopsis thaliana	Col-0	two hybrid	11115898	IntAct
AT4G26570.1	Arabidopsis thaliana	Col-0	interacts with	AT3G17510.1	Arabidopsis thaliana	Col-0	two hybrid	11115898	IntAct
AT4G30960.1	Arabidopsis thaliana	Col-0	interacts with	AT5G24270.1	Arabidopsis thaliana	Col-0	two hybrid	11115898	IntAct
AT5G07070.1	Arabidopsis thaliana	Col-0	interacts with	AT4G17615.1	Arabidopsis thaliana	Col-0	two hybrid	11115898	IntAct
AT5G10930.1	Arabidopsis thaliana	Col-0	interacts with	AT4G17615.1	Arabidopsis thaliana	Col-0	two hybrid	11115898	IntAct
AT5G10930.1	Arabidopsis thaliana	Col-0	interacts with	AT4G26570.1	Arabidopsis thaliana	Col-0	two hybrid	11115898	IntAct
AT5G10930.1	Arabidopsis thaliana	Col-0	interacts with	AT5G24270.1	Arabidopsis thaliana	Col-0	two hybrid	11115898	IntAct
AT5G24270.1	Arabidopsis thaliana	Col-0	interacts with	AT3G17510.1	Arabidopsis thaliana	Col-0	two hybrid	11115898	IntAct
AT5G24270.1	Arabidopsis thaliana	Col-0	interacts with	AT5G07070.1	Arabidopsis thaliana	Col-0	two hybrid	11115898	IntAct
AT5G18110.1	Arabidopsis thaliana	Col-0	interacts with	AT3G45140.1	Arabidopsis thaliana	Col-0	two hybrid	11117257	IntAct
AT1G02580.1	Arabidopsis thaliana	Col-0	interacts with	AT3G20740.1	Arabidopsis thaliana	Col-0	pull down	11148284	IntAct
AT3G20740.1	Arabidopsis thaliana	Col-0	interacts with	AT1G02580.1	Arabidopsis thaliana	Col-0	two hybrid	11148284	IntAct
AT1G12360.1	Arabidopsis thaliana	Col-0	interacts with	AT1G08560.1	Arabidopsis thaliana	Col-0	pull down	11157980	IntAct
AT3G13110.1	Arabidopsis thaliana	Col-0	interacts with	AT3G13110.1	Arabidopsis thaliana	Col-0	two hybrid	11168407	IntAct
AT3G13110.1	Arabidopsis thaliana	Col-0	interacts with	AT3G59760.1	Arabidopsis thaliana	Col-0	two hybrid	11168407	IntAct
AT3G59760.1	Arabidopsis thaliana	Col-0	interacts with	AT3G13110.1	Arabidopsis thaliana	Col-0	affinity technology	11168407	IntAct
AT3G59760.1	Arabidopsis thaliana	Col-0	interacts with	AT3G59760.1	Arabidopsis thaliana	Col-0	two hybrid	11168407	IntAct
AT4G22200.1	Arabidopsis thaliana	Col-0	interacts with	AT3G11410.1	Arabidopsis thaliana	Col-0	two hybrid	11181729	IntAct
AT2G31380.1	Arabidopsis thaliana	Col-0	interacts with	AT2G32950.1	Arabidopsis thaliana	Col-0	two hybrid	11226162	IntAct
AT2G32950.1	Arabidopsis thaliana	Col-0	interacts with	AT1G06040.1	Arabidopsis thaliana	Col-0	two hybrid	11226162	IntAct
AT2G32950.1	Arabidopsis thaliana	Col-0	interacts with	AT5G11260.1	Arabidopsis thaliana	Col-0	two hybrid	11226162	IntAct
AT1G01140.1	Arabidopsis thaliana	Col-0	interacts with	AT5G24270.1	Arabidopsis thaliana	Col-0	two hybrid	11230129	IntAct
AT2G30360.1	Arabidopsis thaliana	Col-0	interacts with	AT4G01420.1	Arabidopsis thaliana	Col-0	two hybrid	11230129	IntAct
AT2G30360.1	Arabidopsis thaliana	Col-0	interacts with	AT4G17615.1	Arabidopsis thaliana	Col-0	two hybrid	11230129	IntAct
AT2G30360.1	Arabidopsis thaliana	Col-0	interacts with	AT5G55990.1	Arabidopsis thaliana	Col-0	two hybrid	11230129	IntAct
AT2G34180.1	Arabidopsis thaliana	Col-0	interacts with	AT5G55990.1	Arabidopsis thaliana	Col-0	two hybrid	11230129	IntAct
AT3G17510.1	Arabidopsis thaliana	Col-0	interacts with	AT5G55990.1	Arabidopsis thaliana	Col-0	two hybrid	11230129	IntAct
AT3G23000.1	Arabidopsis thaliana	Col-0	interacts with	AT4G01420.1	Arabidopsis thaliana	Col-0	two hybrid	11230129	IntAct
AT3G23000.1	Arabidopsis thaliana	Col-0	interacts with	AT4G16350.1	Arabidopsis thaliana	Col-0	two hybrid	11230129	IntAct
AT3G23000.1	Arabidopsis thaliana	Col-0	interacts with	AT4G26570.1	Arabidopsis thaliana	Col-0	two hybrid	11230129	IntAct
AT3G23000.1	Arabidopsis thaliana	Col-0	interacts with	AT5G24270.1	Arabidopsis thaliana	Col-0	two hybrid	11230129	IntAct
AT4G01420.1	Arabidopsis thaliana	Col-0	interacts with	AT3G17510.1	Arabidopsis thaliana	Col-0	two hybrid	11230129	IntAct
AT4G14580.1	Arabidopsis thaliana	Col-0	interacts with	AT4G26570.1	Arabidopsis thaliana	Col-0	two hybrid	11230129	IntAct
AT4G16350.1	Arabidopsis thaliana	Col-0	interacts with	AT2G30360.1	Arabidopsis thaliana	Col-0	two hybrid	11230129	IntAct
AT4G17615.1	Arabidopsis thaliana	Col-0	interacts with	AT1G01140.1	Arabidopsis thaliana	Col-0	two hybrid	11230129	IntAct
AT4G17615.1	Arabidopsis thaliana	Col-0	interacts with	AT3G17510.1	Arabidopsis thaliana	Col-0	two hybrid	11230129	IntAct
AT4G17615.1	Arabidopsis thaliana	Col-0	interacts with	AT5G01820.1	Arabidopsis thaliana	Col-0	two hybrid	11230129	IntAct
AT4G18700.1	Arabidopsis thaliana	Col-0	interacts with	AT4G26570.1	Arabidopsis thaliana	Col-0	two hybrid	11230129	IntAct
AT4G18700.1	Arabidopsis thaliana	Col-0	interacts with	AT5G55990.1	Arabidopsis thaliana	Col-0	two hybrid	11230129	IntAct
AT4G26570.1	Arabidopsis thaliana	Col-0	interacts with	AT1G01140.1	Arabidopsis thaliana	Col-0	two hybrid	11230129	IntAct
AT4G26570.1	Arabidopsis thaliana	Col-0	interacts with	AT2G30360.1	Arabidopsis thaliana	Col-0	two hybrid	11230129	IntAct
AT4G30960.1	Arabidopsis thaliana	Col-0	interacts with	AT4G26570.1	Arabidopsis thaliana	Col-0	two hybrid	11230129	IntAct
AT4G30960.1	Arabidopsis thaliana	Col-0	interacts with	AT5G55990.1	Arabidopsis thaliana	Col-0	two hybrid	11230129	IntAct
AT5G01820.1	Arabidopsis thaliana	Col-0	interacts with	AT4G16350.1	Arabidopsis thaliana	Col-0	two hybrid	11230129	IntAct
AT5G01820.1	Arabidopsis thaliana	Col-0	interacts with	AT4G26570.1	Arabidopsis thaliana	Col-0	two hybrid	11230129	IntAct
AT5G01820.1	Arabidopsis thaliana	Col-0	interacts with	AT5G24270.1	Arabidopsis thaliana	Col-0	two hybrid	11230129	IntAct
AT5G07070.1	Arabidopsis thaliana	Col-0	interacts with	AT4G17615.1	Arabidopsis thaliana	Col-0	two hybrid	11230129	IntAct
AT5G24270.1	Arabidopsis thaliana	Col-0	interacts with	AT3G17510.1	Arabidopsis thaliana	Col-0	two hybrid	11230129	IntAct
AT5G24270.1	Arabidopsis thaliana	Col-0	interacts with	AT5G07070.1	Arabidopsis thaliana	Col-0	two hybrid	11230129	IntAct
AT5G55990.1	Arabidopsis thaliana	Col-0	interacts with	AT5G01820.1	Arabidopsis thaliana	Col-0	two hybrid	11230129	IntAct
AT5G55990.1	Arabidopsis thaliana	Col-0	interacts with	AT5G07070.1	Arabidopsis thaliana	Col-0	two hybrid	11230129	IntAct
AT5G57360.1	Arabidopsis thaliana	Col-0	interacts with	AT2G18790.1	Arabidopsis thaliana	Col-0	coimmunoprecipitation	11260718	IntAct
AT5G57360.1	Arabidopsis thaliana	Col-0	interacts with	AT4G08920.1	Arabidopsis thaliana	Col-0	coimmunoprecipitation	11260718	IntAct
AT2G47450.1	Arabidopsis thaliana	Col-0	interacts with	AT2G47450.1	Arabidopsis thaliana	Col-0	two hybrid	11306572	IntAct
AT1G21250.1	Arabidopsis thaliana	Col-0	interacts with	AT2G05520.1	Arabidopsis thaliana	Col-0	two hybrid	11335717	IntAct
AT1G21250.1	Arabidopsis thaliana	Col-0	interacts with	AT5G19280.1	Arabidopsis thaliana	Col-0	anti bait coimmunoprecipitation	11335717	IntAct
AT2G05520.1	Arabidopsis thaliana	Col-0	interacts with	AT1G21250.1	Arabidopsis thaliana	Col-0	two hybrid	11335717	IntAct
AT2G05520.1	Arabidopsis thaliana	Col-0	interacts with	AT5G19280.1	Arabidopsis thaliana	Col-0	molecular sieving	11335717	IntAct
AT3G29350.1	Arabidopsis thaliana	Col-0	interacts with	AT4G16110.1	Arabidopsis thaliana	Col-0	two hybrid	11370868	IntAct
AT4G16110.1	Arabidopsis thaliana	Col-0	interacts with	AT3G21510.1	Arabidopsis thaliana	Col-0	two hybrid	11370868	IntAct
AT1G01140.1	Arabidopsis thaliana	Col-0	interacts with	AT4G26570.1	Arabidopsis thaliana	Col-0	two hybrid	11402167	IntAct
AT3G23000.1	Arabidopsis thaliana	Col-0	interacts with	AT5G24270.1	Arabidopsis thaliana	Col-0	two hybrid	11402167	IntAct
AT4G01420.1	Arabidopsis thaliana	Col-0	interacts with	AT5G24270.1	Arabidopsis thaliana	Col-0	two hybrid	11402167	IntAct
AT4G17615.1	Arabidopsis thaliana	Col-0	interacts with	AT1G01140.1	Arabidopsis thaliana	Col-0	two hybrid	11402167	IntAct
AT4G17615.1	Arabidopsis thaliana	Col-0	interacts with	AT5G35410.1	Arabidopsis thaliana	Col-0	two hybrid	11402167	IntAct
AT4G18700.1	Arabidopsis thaliana	Col-0	interacts with	AT4G17615.1	Arabidopsis thaliana	Col-0	two hybrid	11402167	IntAct
AT4G26560.1	Arabidopsis thaliana	Col-0	interacts with	AT5G35410.1	Arabidopsis thaliana	Col-0	two hybrid	11402167	IntAct
AT4G26570.1	Arabidopsis thaliana	Col-0	interacts with	AT4G18700.1	Arabidopsis thaliana	Col-0	two hybrid	11402167	IntAct
AT4G26570.1	Arabidopsis thaliana	Col-0	interacts with	AT4G30960.1	Arabidopsis thaliana	Col-0	two hybrid	11402167	IntAct
AT5G01810.1	Arabidopsis thaliana	Col-0	interacts with	AT4G17615.1	Arabidopsis thaliana	Col-0	two hybrid	11402167	IntAct
AT5G24270.1	Arabidopsis thaliana	Col-0	interacts with	AT1G01140.1	Arabidopsis thaliana	Col-0	two hybrid	11402167	IntAct
AT5G24270.1	Arabidopsis thaliana	Col-0	interacts with	AT5G35410.1	Arabidopsis thaliana	Col-0	two hybrid	11402167	IntAct
AT5G35410.1	Arabidopsis thaliana	Col-0	interacts with	AT5G24270.1	Arabidopsis thaliana	Col-0	two hybrid	11402167	IntAct
AT5G55990.1	Arabidopsis thaliana	Col-0	interacts with	AT1G01140.1	Arabidopsis thaliana	Col-0	two hybrid	11402167	IntAct
AT5G55990.1	Arabidopsis thaliana	Col-0	interacts with	AT2G30360.1	Arabidopsis thaliana	Col-0	two hybrid	11402167	IntAct
AT5G55990.1	Arabidopsis thaliana	Col-0	interacts with	AT5G35410.1	Arabidopsis thaliana	Col-0	two hybrid	11402167	IntAct
AT1G63990.1	Arabidopsis thaliana	Col-0	interacts with	AT3G20780.1	Arabidopsis thaliana	Col-0	two hybrid	11410368	IntAct
AT3G20780.1	Arabidopsis thaliana	Col-0	interacts with	AT5G02820.1	Arabidopsis thaliana	Col-0	two hybrid	11410368	IntAct
AT2G27960.1	Arabidopsis thaliana	Col-0	interacts with	AT3G54180.1	Arabidopsis thaliana	Col-0	two hybrid	11432958	IntAct
AT3G48750.1	Arabidopsis thaliana	Col-0	interacts with	AT2G27960.1	Arabidopsis thaliana	Col-0	two hybrid	11432958	IntAct
AT1G24260.1	Arabidopsis thaliana	Col-0	interacts with	AT1G69120.1	Arabidopsis thaliana	Col-0	two hybrid	11439126	IntAct
AT1G26310.1	Arabidopsis thaliana	Col-0	interacts with	AT2G45660.1	Arabidopsis thaliana	Col-0	two hybrid	11439126	IntAct
AT1G26310.1	Arabidopsis thaliana	Col-0	interacts with	AT4G24540.1	Arabidopsis thaliana	Col-0	two hybrid	11439126	IntAct
AT1G77080.2	Arabidopsis thaliana	Col-0	interacts with	AT1G69120.1	Arabidopsis thaliana	Col-0	two hybrid	11439126	IntAct
AT2G22540.1	Arabidopsis thaliana	Col-0	interacts with	AT1G26310.1	Arabidopsis thaliana	Col-0	two hybrid	11439126	IntAct
AT2G45660.1	Arabidopsis thaliana	Col-0	interacts with	AT1G26310.1	Arabidopsis thaliana	Col-0	two hybrid	11439126	IntAct
AT2G45660.1	Arabidopsis thaliana	Col-0	interacts with	AT1G69120.1	Arabidopsis thaliana	Col-0	two hybrid	11439126	IntAct
AT5G65260.1	Arabidopsis thaliana	Col-0	interacts with	AT1G69120.1	Arabidopsis thaliana	Col-0	two hybrid	11439126	IntAct
AT1G49620.1	Arabidopsis thaliana	Col-0	interacts with	AT3G48750.1	Arabidopsis thaliana	Col-0	two hybrid	11449057	IntAct
AT1G49620.1	Arabidopsis thaliana	Col-0	interacts with	AT5G65420.1	Arabidopsis thaliana	Col-0	two hybrid	11449057	IntAct
AT2G27960.1	Arabidopsis thaliana	Col-0	interacts with	AT3G48750.1	Arabidopsis thaliana	Col-0	two hybrid	11449057	IntAct
AT2G32710.1	Arabidopsis thaliana	Col-0	interacts with	AT3G48750.1	Arabidopsis thaliana	Col-0	two hybrid	11449057	IntAct
AT2G32710.1	Arabidopsis thaliana	Col-0	interacts with	AT5G65420.1	Arabidopsis thaliana	Col-0	two hybrid	11449057	IntAct
AT3G48750.1	Arabidopsis thaliana	Col-0	interacts with	AT1G49620.1	Arabidopsis thaliana	Col-0	two hybrid	11449057	IntAct
AT3G48750.1	Arabidopsis thaliana	Col-0	interacts with	AT2G27960.1	Arabidopsis thaliana	Col-0	two hybrid	11449057	IntAct
AT3G48750.1	Arabidopsis thaliana	Col-0	interacts with	AT2G32710.1	Arabidopsis thaliana	Col-0	two hybrid	11449057	IntAct
AT3G48750.1	Arabidopsis thaliana	Col-0	interacts with	AT3G50630.1	Arabidopsis thaliana	Col-0	two hybrid	11449057	IntAct
AT3G54180.1	Arabidopsis thaliana	Col-0	interacts with	AT2G27960.1	Arabidopsis thaliana	Col-0	two hybrid	11449057	IntAct
AT5G48820.1	Arabidopsis thaliana	Col-0	interacts with	AT3G48750.1	Arabidopsis thaliana	Col-0	two hybrid	11449057	IntAct
AT2G32950.1	Arabidopsis thaliana	Col-0	interacts with	AT2G46340.1	Arabidopsis thaliana	Col-0	anti tag coimmunoprecipitation	11461903	IntAct
AT2G46340.1	Arabidopsis thaliana	Col-0	interacts with	AT2G32950.1	Arabidopsis thaliana	Col-0	two hybrid	11461903	IntAct
AT2G36270.1	Arabidopsis thaliana	Col-0	interacts with	AT2G36270.1	Arabidopsis thaliana	Col-0	two hybrid	11489176	IntAct
AT1G04400.1	Arabidopsis thaliana	Col-0	interacts with	AT2G32950.1	Arabidopsis thaliana	Col-0	two hybrid	11509693	IntAct
AT2G32950.1	Arabidopsis thaliana	Col-0	interacts with	AT1G04400.1	Arabidopsis thaliana	Col-0	anti bait coimmunoprecipitation	11509693	IntAct
AT4G08920.1	Arabidopsis thaliana	Col-0	interacts with	AT2G32950.1	Arabidopsis thaliana	Col-0	confocal microscopy	11509693	IntAct
AT3G22942.1	Arabidopsis thaliana	Col-0	interacts with	AT4G34460.1	Arabidopsis thaliana	Col-0	two hybrid	11513956	IntAct
AT3G01090.1	Arabidopsis thaliana	Col-0	interacts with	AT4G16360.1	Arabidopsis thaliana	Col-0	two hybrid	11522840	IntAct
AT3G29160.1	Arabidopsis thaliana	Col-0	interacts with	AT4G16360.1	Arabidopsis thaliana	Col-0	anti tag coimmunoprecipitation	11522840	IntAct
AT4G16360.1	Arabidopsis thaliana	Col-0	interacts with	AT3G01090.1	Arabidopsis thaliana	Col-0	anti tag coimmunoprecipitation	11522840	IntAct
AT4G16360.1	Arabidopsis thaliana	Col-0	interacts with	AT3G29160.1	Arabidopsis thaliana	Col-0	two hybrid	11522840	IntAct
AT3G48090.1	Arabidopsis thaliana	Col-0	interacts with	AT3G52430.1	Arabidopsis thaliana	Col-0	two hybrid	11574472	IntAct
AT3G52430.1	Arabidopsis thaliana	Col-0	interacts with	AT3G48090.1	Arabidopsis thaliana	Col-0	two hybrid	11574472	IntAct
AT5G01820.1	Arabidopsis thaliana	Col-0	interacts with	AT5G55990.1	Arabidopsis thaliana	Col-0	two hybrid	11577192	IntAct
AT1G12360.1	Arabidopsis thaliana	Col-0	interacts with	AT1G13890.1	Arabidopsis thaliana	Col-0	two hybrid	11591731	IntAct
AT1G12360.1	Arabidopsis thaliana	Col-0	interacts with	AT5G61210.1	Arabidopsis thaliana	Col-0	pull down	11591731	IntAct
AT5G07880.1	Arabidopsis thaliana	Col-0	interacts with	AT1G12360.1	Arabidopsis thaliana	Col-0	two hybrid	11591731	IntAct
AT1G10470.1	Arabidopsis thaliana	Col-0	interacts with	AT2G18790.1	Arabidopsis thaliana	Col-0	anti bait coimmunoprecipitation	11691995	IntAct
AT2G18790.1	Arabidopsis thaliana	Col-0	interacts with	AT1G10470.1	Arabidopsis thaliana	Col-0	two hybrid	11691995	IntAct
AT1G22920.1	Arabidopsis thaliana	Col-0	interacts with	AT5G56280.1	Arabidopsis thaliana	Col-0	two hybrid	11701877	IntAct
AT5G42970.1	Arabidopsis thaliana	Col-0	interacts with	AT5G56280.1	Arabidopsis thaliana	Col-0	two hybrid	11701877	IntAct
AT5G56280.1	Arabidopsis thaliana	Col-0	interacts with	AT1G02090.1	Arabidopsis thaliana	Col-0	two hybrid	11701877	IntAct
AT5G56280.1	Arabidopsis thaliana	Col-0	interacts with	AT5G14250.1	Arabidopsis thaliana	Col-0	two hybrid	11701877	IntAct
AT1G62360.1	Arabidopsis thaliana	Col-0	interacts with	AT5G41410.1	Arabidopsis thaliana	Col-0	two hybrid	11701881	IntAct
AT1G62990.1	Arabidopsis thaliana	Col-0	interacts with	AT5G41410.1	Arabidopsis thaliana	Col-0	two hybrid	11701881	IntAct
AT1G70510.1	Arabidopsis thaliana	Col-0	interacts with	AT5G41410.1	Arabidopsis thaliana	Col-0	two hybrid	11701881	IntAct
AT4G08150.1	Arabidopsis thaliana	Col-0	interacts with	AT5G41410.1	Arabidopsis thaliana	Col-0	two hybrid	11701881	IntAct
AT4G32040.1	Arabidopsis thaliana	Col-0	interacts with	AT5G41410.1	Arabidopsis thaliana	Col-0	two hybrid	11701881	IntAct
AT5G25220.1	Arabidopsis thaliana	Col-0	interacts with	AT5G41410.1	Arabidopsis thaliana	Col-0	two hybrid	11701881	IntAct
AT5G41410.1	Arabidopsis thaliana	Col-0	interacts with	AT1G62360.1	Arabidopsis thaliana	Col-0	two hybrid	11701881	IntAct
AT5G41410.1	Arabidopsis thaliana	Col-0	interacts with	AT1G62990.1	Arabidopsis thaliana	Col-0	two hybrid	11701881	IntAct
AT5G41410.1	Arabidopsis thaliana	Col-0	interacts with	AT4G08150.1	Arabidopsis thaliana	Col-0	two hybrid	11701881	IntAct
AT5G41410.1	Arabidopsis thaliana	Col-0	interacts with	AT4G32040.1	Arabidopsis thaliana	Col-0	two hybrid	11701881	IntAct
AT5G41410.1	Arabidopsis thaliana	Col-0	interacts with	AT5G25220.1	Arabidopsis thaliana	Col-0	two hybrid	11701881	IntAct
AT1G04250.1	Arabidopsis thaliana	Col-0	interacts with	AT3G62980.1	Arabidopsis thaliana	Col-0	pull down	11713520	IntAct
AT3G23050.1	Arabidopsis thaliana	Col-0	interacts with	AT3G62980.1	Arabidopsis thaliana	Col-0	pull down	11713520	IntAct
AT3G62980.1	Arabidopsis thaliana	Col-0	interacts with	AT3G23050.1	Arabidopsis thaliana	Col-0	anti bait coimmunoprecipitation	11713520	IntAct
AT1G02090.1	Arabidopsis thaliana	Col-0	interacts with	AT1G22920.1	Arabidopsis thaliana	Col-0	two hybrid	11742986	IntAct
AT1G02090.1	Arabidopsis thaliana	Col-0	interacts with	AT3G61140.1	Arabidopsis thaliana	Col-0	two hybrid	11742986	IntAct
AT1G02090.1	Arabidopsis thaliana	Col-0	interacts with	AT5G14250.1	Arabidopsis thaliana	Col-0	two hybrid	11742986	IntAct
AT1G02090.1	Arabidopsis thaliana	Col-0	interacts with	AT5G56280.1	Arabidopsis thaliana	Col-0	two hybrid	11742986	IntAct
AT1G22920.1	Arabidopsis thaliana	Col-0	interacts with	AT1G02090.1	Arabidopsis thaliana	Col-0	two hybrid	11742986	IntAct
AT1G22920.1	Arabidopsis thaliana	Col-0	interacts with	AT4G14110.1	Arabidopsis thaliana	Col-0	two hybrid	11742986	IntAct
AT1G22920.1	Arabidopsis thaliana	Col-0	interacts with	AT5G14250.1	Arabidopsis thaliana	Col-0	two hybrid	11742986	IntAct
AT1G22920.1	Arabidopsis thaliana	Col-0	interacts with	AT5G56280.1	Arabidopsis thaliana	Col-0	two hybrid	11742986	IntAct
AT1G71230.1	Arabidopsis thaliana	Col-0	interacts with	AT1G02090.1	Arabidopsis thaliana	Col-0	two hybrid	11742986	IntAct
AT1G71230.1	Arabidopsis thaliana	Col-0	interacts with	AT5G14250.1	Arabidopsis thaliana	Col-0	two hybrid	11742986	IntAct
AT3G61140.1	Arabidopsis thaliana	Col-0	interacts with	AT1G02090.1	Arabidopsis thaliana	Col-0	two hybrid	11742986	IntAct
AT4G14110.1	Arabidopsis thaliana	Col-0	interacts with	AT1G71230.1	Arabidopsis thaliana	Col-0	two hybrid	11742986	IntAct
AT4G14110.1	Arabidopsis thaliana	Col-0	interacts with	AT5G14250.1	Arabidopsis thaliana	Col-0	two hybrid	11742986	IntAct
AT4G26430.1	Arabidopsis thaliana	Col-0	interacts with	AT1G02090.1	Arabidopsis thaliana	Col-0	two hybrid	11742986	IntAct
AT4G26430.1	Arabidopsis thaliana	Col-0	interacts with	AT1G22920.1	Arabidopsis thaliana	Col-0	two hybrid	11742986	IntAct
AT4G26430.1	Arabidopsis thaliana	Col-0	interacts with	AT1G71230.1	Arabidopsis thaliana	Col-0	two hybrid	11742986	IntAct
AT5G14250.1	Arabidopsis thaliana	Col-0	interacts with	AT5G42970.1	Arabidopsis thaliana	Col-0	two hybrid	11742986	IntAct
AT5G42970.1	Arabidopsis thaliana	Col-0	interacts with	AT5G14250.1	Arabidopsis thaliana	Col-0	two hybrid	11742986	IntAct
AT5G56280.1	Arabidopsis thaliana	Col-0	interacts with	AT1G71230.1	Arabidopsis thaliana	Col-0	two hybrid	11742986	IntAct
AT2G32950.1	Arabidopsis thaliana	Col-0	interacts with	AT4G08920.1	Arabidopsis thaliana	Col-0	two hybrid	11752373	IntAct
AT3G12580.1	Arabidopsis thaliana	Col-0	interacts with	AT4G17750.1	Arabidopsis thaliana	Col-0	two hybrid	11807141	IntAct
AT5G02500.1	Arabidopsis thaliana	Col-0	interacts with	AT4G17750.1	Arabidopsis thaliana	Col-0	two hybrid	11807141	IntAct
AT2G46970.1	Arabidopsis thaliana	Col-0	interacts with	AT5G61380.1	Arabidopsis thaliana	Col-0	two hybrid	11828029	IntAct
AT5G61380.1	Arabidopsis thaliana	Col-0	interacts with	AT1G09530.1	Arabidopsis thaliana	Col-0	two hybrid	11828029	IntAct
AT4G11260.1	Arabidopsis thaliana	Col-0	interacts with	AT5G51700.1	Arabidopsis thaliana	Col-0	two hybrid	11847307	IntAct
AT5G51700.1	Arabidopsis thaliana	Col-0	interacts with	AT4G23570.1	Arabidopsis thaliana	Col-0	two hybrid	11847307	IntAct
AT1G02090.1	Arabidopsis thaliana	Col-0	interacts with	AT5G42970.1	Arabidopsis thaliana	Col-0	molecular sieving	11854419	IntAct
AT3G61140.1	Arabidopsis thaliana	Col-0	interacts with	AT1G02090.1	Arabidopsis thaliana	Col-0	molecular sieving	11854419	IntAct
AT3G61140.1	Arabidopsis thaliana	Col-0	interacts with	AT5G42970.1	Arabidopsis thaliana	Col-0	two hybrid	11854419	IntAct
AT5G42970.1	Arabidopsis thaliana	Col-0	interacts with	AT1G02090.1	Arabidopsis thaliana	Col-0	molecular sieving	11854419	IntAct
AT5G42970.1	Arabidopsis thaliana	Col-0	interacts with	AT4G14110.1	Arabidopsis thaliana	Col-0	molecular sieving	11854419	IntAct
AT2G32950.1	Arabidopsis thaliana	Col-0	interacts with	AT3G13550.1	Arabidopsis thaliana	Col-0	two hybrid	11877375	IntAct
AT3G13550.1	Arabidopsis thaliana	Col-0	interacts with	AT5G14250.1	Arabidopsis thaliana	Col-0	two hybrid	11877375	IntAct
AT4G14110.1	Arabidopsis thaliana	Col-0	interacts with	AT3G13550.1	Arabidopsis thaliana	Col-0	two hybrid	11877375	IntAct
AT1G01510.1	Arabidopsis thaliana	Col-0	interacts with	AT1G01510.1	Arabidopsis thaliana	Col-0	two hybrid	11889033	IntAct
AT4G15090.1	Arabidopsis thaliana	Col-0	interacts with	AT4G15090.1	Arabidopsis thaliana	Col-0	two hybrid	11889039	IntAct
AT4G19990.1	Arabidopsis thaliana	Col-0	interacts with	AT4G15090.1	Arabidopsis thaliana	Col-0	two hybrid	11889039	IntAct
AT2G36010.1	Arabidopsis thaliana	Col-0	interacts with	AT5G03415.1	Arabidopsis thaliana	Col-0	two hybrid	11891240	IntAct
AT5G02470.1	Arabidopsis thaliana	Col-0	interacts with	AT1G47870.1	Arabidopsis thaliana	Col-0	two hybrid	11891240	IntAct
AT5G02470.1	Arabidopsis thaliana	Col-0	interacts with	AT2G36010.1	Arabidopsis thaliana	Col-0	two hybrid	11891240	IntAct
AT5G03415.1	Arabidopsis thaliana	Col-0	interacts with	AT1G47870.1	Arabidopsis thaliana	Col-0	two hybrid	11891240	IntAct
AT5G22220.2	Arabidopsis thaliana	Col-0	interacts with	AT5G03415.1	Arabidopsis thaliana	Col-0	two hybrid	11891240	IntAct
AT1G64860.1	Arabidopsis thaliana	Col-0	interacts with	AT3G56710.1	Arabidopsis thaliana	Col-0	pull down	11943170	IntAct
AT1G09530.1	Arabidopsis thaliana	Col-0	interacts with	AT1G09570.1	Arabidopsis thaliana	Col-0	anti tag coimmunoprecipitation	12006496	IntAct
AT2G18790.1	Arabidopsis thaliana	Col-0	interacts with	AT1G09530.1	Arabidopsis thaliana	Col-0	anti tag coimmunoprecipitation	12006496	IntAct
AT2G18790.1	Arabidopsis thaliana	Col-0	interacts with	AT2G43010.1	Arabidopsis thaliana	Col-0	anti tag coimmunoprecipitation	12006496	IntAct
AT1G19350.1	Arabidopsis thaliana	Col-0	interacts with	AT4G18710.1	Arabidopsis thaliana	Col-0	two hybrid	12007405	IntAct
AT1G75950.1	Arabidopsis thaliana	Col-0	interacts with	AT4G03190.1	Arabidopsis thaliana	Col-0	two hybrid	12008900	IntAct
AT2G32950.1	Arabidopsis thaliana	Col-0	interacts with	AT3G17609.1	Arabidopsis thaliana	Col-0	two hybrid	12023303	IntAct
AT5G11260.1	Arabidopsis thaliana	Col-0	interacts with	AT3G17609.1	Arabidopsis thaliana	Col-0	anti bait coimmunoprecipitation	12023303	IntAct
AT2G22090.1	Arabidopsis thaliana	Col-0	interacts with	AT1G17370.1	Arabidopsis thaliana	Col-0	pull down	12024044	IntAct
AT2G22090.1	Arabidopsis thaliana	Col-0	interacts with	AT2G22090.1	Arabidopsis thaliana	Col-0	two hybrid	12024044	IntAct
AT2G22090.1	Arabidopsis thaliana	Col-0	interacts with	AT3G14100.1	Arabidopsis thaliana	Col-0	two hybrid	12024044	IntAct
AT2G22090.1	Arabidopsis thaliana	Col-0	interacts with	AT3G56860.1	Arabidopsis thaliana	Col-0	pull down	12024044	IntAct
AT3G56860.1	Arabidopsis thaliana	Col-0	interacts with	AT1G54080.1	Arabidopsis thaliana	Col-0	two hybrid	12024044	IntAct
AT3G56860.1	Arabidopsis thaliana	Col-0	interacts with	AT3G14100.1	Arabidopsis thaliana	Col-0	two hybrid	12024044	IntAct
AT5G41700.1	Arabidopsis thaliana	Col-0	interacts with	AT5G64920.1	Arabidopsis thaliana	Col-0	pull down	12028569	IntAct
AT5G64920.1	Arabidopsis thaliana	Col-0	interacts with	AT2G32950.1	Arabidopsis thaliana	Col-0	pull down	12028569	IntAct
AT5G46240.1	Arabidopsis thaliana	Col-0	interacts with	AT4G22200.1	Arabidopsis thaliana	Col-0	two hybrid	12034902	IntAct
AT3G59760.1	Arabidopsis thaliana	Col-0	interacts with	AT3G13110.1	Arabidopsis thaliana	Col-0	pull down	12063244	IntAct
AT1G14750.1	Arabidopsis thaliana	Col-0	interacts with	AT3G48750.1	Arabidopsis thaliana	Col-0	two hybrid	12065421	IntAct
AT4G37490.1	Arabidopsis thaliana	Col-0	interacts with	AT3G48750.1	Arabidopsis thaliana	Col-0	two hybrid	12065421	IntAct
AT1G64280.1	Arabidopsis thaliana	Col-0	interacts with	AT5G06950.1	Arabidopsis thaliana	Col-0	pull down	12084833	IntAct
AT1G04550.1	Arabidopsis thaliana	Col-0	interacts with	AT1G04550.1	Arabidopsis thaliana	Col-0	two hybrid	12101120	IntAct
AT1G19850.1	Arabidopsis thaliana	Col-0	interacts with	AT1G04550.1	Arabidopsis thaliana	Col-0	two hybrid	12101120	IntAct
AT1G21700.1	Arabidopsis thaliana	Col-0	interacts with	AT2G33610.1	Arabidopsis thaliana	Col-0	two hybrid	12140326	IntAct
AT2G33610.1	Arabidopsis thaliana	Col-0	interacts with	AT3G17590.1	Arabidopsis thaliana	Col-0	two hybrid	12140326	IntAct
AT4G16280.1	Arabidopsis thaliana	Col-0	interacts with	AT2G33610.1	Arabidopsis thaliana	Col-0	two hybrid	12140326	IntAct
AT3G52180.1	Arabidopsis thaliana	Col-0	interacts with	AT3G29160.1	Arabidopsis thaliana	Col-0	pull down	12148529	IntAct
AT4G39400.1	Arabidopsis thaliana	Col-0	interacts with	AT4G33430.1	Arabidopsis thaliana	Col-0	two hybrid	12150928	IntAct
AT4G33430.1	Arabidopsis thaliana	Col-0	interacts with	AT1G55610.1	Arabidopsis thaliana	Col-0	pull down	12150929	IntAct
AT1G06110.1	Arabidopsis thaliana	Col-0	interacts with	AT4G34210.1	Arabidopsis thaliana	Col-0	two hybrid	12169662	IntAct
AT1G20140.1	Arabidopsis thaliana	Col-0	interacts with	AT1G06110.1	Arabidopsis thaliana	Col-0	two hybrid	12169662	IntAct
AT1G20140.1	Arabidopsis thaliana	Col-0	interacts with	AT1G21760.1	Arabidopsis thaliana	Col-0	two hybrid	12169662	IntAct
AT1G20140.1	Arabidopsis thaliana	Col-0	interacts with	AT1G55610.1	Arabidopsis thaliana	Col-0	two hybrid	12169662	IntAct
AT1G20140.1	Arabidopsis thaliana	Col-0	interacts with	AT1G67340.1	Arabidopsis thaliana	Col-0	two hybrid	12169662	IntAct
AT1G20140.1	Arabidopsis thaliana	Col-0	interacts with	AT3G62230.1	Arabidopsis thaliana	Col-0	two hybrid	12169662	IntAct
AT1G20140.1	Arabidopsis thaliana	Col-0	interacts with	AT4G27050.1	Arabidopsis thaliana	Col-0	two hybrid	12169662	IntAct
AT1G55000.1	Arabidopsis thaliana	Col-0	interacts with	AT3G60010.1	Arabidopsis thaliana	Col-0	two hybrid	12169662	IntAct
AT1G55000.1	Arabidopsis thaliana	Col-0	interacts with	AT4G34210.1	Arabidopsis thaliana	Col-0	two hybrid	12169662	IntAct
AT1G67340.1	Arabidopsis thaliana	Col-0	interacts with	AT4G34210.1	Arabidopsis thaliana	Col-0	two hybrid	12169662	IntAct
AT1G75950.1	Arabidopsis thaliana	Col-0	interacts with	AT1G06110.1	Arabidopsis thaliana	Col-0	two hybrid	12169662	IntAct
AT1G75950.1	Arabidopsis thaliana	Col-0	interacts with	AT1G30950.1	Arabidopsis thaliana	Col-0	two hybrid	12169662	IntAct
AT1G75950.1	Arabidopsis thaliana	Col-0	interacts with	AT1G67340.1	Arabidopsis thaliana	Col-0	two hybrid	12169662	IntAct
AT1G75950.1	Arabidopsis thaliana	Col-0	interacts with	AT1G78100.1	Arabidopsis thaliana	Col-0	two hybrid	12169662	IntAct
AT1G75950.1	Arabidopsis thaliana	Col-0	interacts with	AT3G04460.1	Arabidopsis thaliana	Col-0	two hybrid	12169662	IntAct
AT1G75950.1	Arabidopsis thaliana	Col-0	interacts with	AT3G61060.1	Arabidopsis thaliana	Col-0	two hybrid	12169662	IntAct
AT1G75950.1	Arabidopsis thaliana	Col-0	interacts with	AT5G67250.1	Arabidopsis thaliana	Col-0	two hybrid	12169662	IntAct
AT1G78100.1	Arabidopsis thaliana	Col-0	interacts with	AT3G60010.1	Arabidopsis thaliana	Col-0	two hybrid	12169662	IntAct
AT1G78100.1	Arabidopsis thaliana	Col-0	interacts with	AT4G34210.1	Arabidopsis thaliana	Col-0	two hybrid	12169662	IntAct
AT2G03190.1	Arabidopsis thaliana	Col-0	interacts with	AT4G11590.1	Arabidopsis thaliana	Col-0	two hybrid	12169662	IntAct
AT2G25490.1	Arabidopsis thaliana	Col-0	interacts with	AT4G34210.1	Arabidopsis thaliana	Col-0	two hybrid	12169662	IntAct
AT2G25700.1	Arabidopsis thaliana	Col-0	interacts with	AT1G55000.1	Arabidopsis thaliana	Col-0	two hybrid	12169662	IntAct
AT3G04460.1	Arabidopsis thaliana	Col-0	interacts with	AT4G34210.1	Arabidopsis thaliana	Col-0	two hybrid	12169662	IntAct
AT3G60010.1	Arabidopsis thaliana	Col-0	interacts with	AT1G06110.1	Arabidopsis thaliana	Col-0	two hybrid	12169662	IntAct
AT3G60010.1	Arabidopsis thaliana	Col-0	interacts with	AT2G25490.1	Arabidopsis thaliana	Col-0	two hybrid	12169662	IntAct
AT3G60010.1	Arabidopsis thaliana	Col-0	interacts with	AT3G61060.1	Arabidopsis thaliana	Col-0	two hybrid	12169662	IntAct
AT3G60020.1	Arabidopsis thaliana	Col-0	interacts with	AT3G61060.1	Arabidopsis thaliana	Col-0	two hybrid	12169662	IntAct
AT3G61060.1	Arabidopsis thaliana	Col-0	interacts with	AT4G34210.1	Arabidopsis thaliana	Col-0	two hybrid	12169662	IntAct
AT4G34210.1	Arabidopsis thaliana	Col-0	interacts with	AT1G30950.1	Arabidopsis thaliana	Col-0	two hybrid	12169662	IntAct
AT4G34210.1	Arabidopsis thaliana	Col-0	interacts with	AT1G76920.1	Arabidopsis thaliana	Col-0	two hybrid	12169662	IntAct
AT4G38940.1	Arabidopsis thaliana	Col-0	interacts with	AT1G10230.1	Arabidopsis thaliana	Col-0	two hybrid	12169662	IntAct
AT4G38940.1	Arabidopsis thaliana	Col-0	interacts with	AT3G60010.1	Arabidopsis thaliana	Col-0	two hybrid	12169662	IntAct
AT5G42190.1	Arabidopsis thaliana	Col-0	interacts with	AT1G06110.1	Arabidopsis thaliana	Col-0	two hybrid	12169662	IntAct
AT5G42190.1	Arabidopsis thaliana	Col-0	interacts with	AT1G21760.1	Arabidopsis thaliana	Col-0	two hybrid	12169662	IntAct
AT5G42190.1	Arabidopsis thaliana	Col-0	interacts with	AT1G30950.1	Arabidopsis thaliana	Col-0	two hybrid	12169662	IntAct
AT5G42190.1	Arabidopsis thaliana	Col-0	interacts with	AT1G55000.1	Arabidopsis thaliana	Col-0	two hybrid	12169662	IntAct
AT5G42190.1	Arabidopsis thaliana	Col-0	interacts with	AT1G76920.1	Arabidopsis thaliana	Col-0	two hybrid	12169662	IntAct
AT5G42190.1	Arabidopsis thaliana	Col-0	interacts with	AT1G78100.1	Arabidopsis thaliana	Col-0	two hybrid	12169662	IntAct
AT5G42190.1	Arabidopsis thaliana	Col-0	interacts with	AT3G61060.1	Arabidopsis thaliana	Col-0	two hybrid	12169662	IntAct
AT5G42190.1	Arabidopsis thaliana	Col-0	interacts with	AT4G38940.1	Arabidopsis thaliana	Col-0	two hybrid	12169662	IntAct
AT1G75950.1	Arabidopsis thaliana	Col-0	interacts with	AT2G39940.1	Arabidopsis thaliana	Col-0	two hybrid	12172031	IntAct
AT2G39940.1	Arabidopsis thaliana	Col-0	interacts with	AT5G42190.1	Arabidopsis thaliana	Col-0	anti bait coimmunoprecipitation	12172031	IntAct
AT4G02570.1	Arabidopsis thaliana	Col-0	interacts with	AT2G39940.1	Arabidopsis thaliana	Col-0	anti bait coimmunoprecipitation	12172031	IntAct
AT5G42190.1	Arabidopsis thaliana	Col-0	interacts with	AT2G39940.1	Arabidopsis thaliana	Col-0	two hybrid	12172031	IntAct
AT3G23150.1	Arabidopsis thaliana	Col-0	interacts with	AT5G03730.1	Arabidopsis thaliana	Col-0	two hybrid	12177468	IntAct
AT2G18960.1	Arabidopsis thaliana	Col-0	interacts with	AT2G18960.1	Arabidopsis thaliana	Col-0	two hybrid	12182706	IntAct
AT4G27500.1	Arabidopsis thaliana	Col-0	interacts with	AT2G18960.1	Arabidopsis thaliana	Col-0	two hybrid	12182706	IntAct
AT5G20570.1	Arabidopsis thaliana	Col-0	interacts with	AT4G02570.1	Arabidopsis thaliana	Col-0	pull down	12215511	IntAct
AT2G28800.1	Arabidopsis thaliana	Col-0	interacts with	AT2G18710.1	Arabidopsis thaliana	Col-0	molecular sieving	12217076	IntAct
AT1G23820.1	Arabidopsis thaliana	Col-0	interacts with	AT1G70310.1	Arabidopsis thaliana	Col-0	two hybrid	12368503	IntAct
AT1G70310.1	Arabidopsis thaliana	Col-0	interacts with	AT1G23820.1	Arabidopsis thaliana	Col-0	two hybrid	12368503	IntAct
AT5G53120.1	Arabidopsis thaliana	Col-0	interacts with	AT1G23820.1	Arabidopsis thaliana	Col-0	two hybrid	12368503	IntAct
AT5G46210.1	Arabidopsis thaliana	Col-0	interacts with	AT5G20570.1	Arabidopsis thaliana	Col-0	two hybrid	12381738	IntAct
AT2G39940.1	Arabidopsis thaliana	Col-0	interacts with	AT1G75950.1	Arabidopsis thaliana	Col-0	two hybrid	12445118	IntAct
AT3G62980.1	Arabidopsis thaliana	Col-0	interacts with	AT5G38410.1	Arabidopsis thaliana	Col-0	two hybrid	12445118	IntAct
AT4G02570.1	Arabidopsis thaliana	Col-0	interacts with	AT2G39940.1	Arabidopsis thaliana	Col-0	anti tag coimmunoprecipitation	12445118	IntAct
AT5G38410.1	Arabidopsis thaliana	Col-0	interacts with	AT2G39940.1	Arabidopsis thaliana	Col-0	two hybrid	12445118	IntAct
AT5G42190.1	Arabidopsis thaliana	Col-0	interacts with	AT2G39940.1	Arabidopsis thaliana	Col-0	two hybrid	12445118	IntAct
AT5G63110.1	Arabidopsis thaliana	Col-0	interacts with	AT2G39940.1	Arabidopsis thaliana	Col-0	two hybrid	12445118	IntAct
AT2G43790.1	Arabidopsis thaliana	Col-0	interacts with	AT5G63310.1	Arabidopsis thaliana	Col-0	two hybrid	12506203	IntAct
AT3G45640.1	Arabidopsis thaliana	Col-0	interacts with	AT5G63310.1	Arabidopsis thaliana	Col-0	two hybrid	12506203	IntAct
AT5G63310.1	Arabidopsis thaliana	Col-0	interacts with	AT3G45640.1	Arabidopsis thaliana	Col-0	pull down	12506203	IntAct
AT4G21790.1	Arabidopsis thaliana	Col-0	interacts with	AT1G32400.1	Arabidopsis thaliana	Col-0	ubiquitin reconstruction	12514139	IntAct
AT2G22490.1	Arabidopsis thaliana	Col-0	interacts with	AT2G23430.1	Arabidopsis thaliana	Col-0	two hybrid	12569402	IntAct
AT2G23430.1	Arabidopsis thaliana	Col-0	interacts with	AT1G70210.1	Arabidopsis thaliana	Col-0	two hybrid	12569402	IntAct
AT2G23430.1	Arabidopsis thaliana	Col-0	interacts with	AT3G48750.1	Arabidopsis thaliana	Col-0	two hybrid	12569402	IntAct
AT2G23430.1	Arabidopsis thaliana	Col-0	interacts with	AT4G34160.1	Arabidopsis thaliana	Col-0	two hybrid	12569402	IntAct
AT5G23880.1	Arabidopsis thaliana	Col-0	interacts with	AT2G25850.1	Arabidopsis thaliana	Col-0	two hybrid	12602868	IntAct
AT1G02090.1	Arabidopsis thaliana	Col-0	interacts with	AT3G61140.1	Arabidopsis thaliana	Col-0	two hybrid	12615944	IntAct
AT1G02090.1	Arabidopsis thaliana	Col-0	interacts with	AT4G14110.1	Arabidopsis thaliana	Col-0	two hybrid	12615944	IntAct
AT1G02090.1	Arabidopsis thaliana	Col-0	interacts with	AT5G42970.1	Arabidopsis thaliana	Col-0	two hybrid	12615944	IntAct
AT1G22920.1	Arabidopsis thaliana	Col-0	interacts with	AT5G42970.1	Arabidopsis thaliana	Col-0	two hybrid	12615944	IntAct
AT2G26990.1	Arabidopsis thaliana	Col-0	interacts with	AT1G26830.1	Arabidopsis thaliana	Col-0	two hybrid	12615944	IntAct
AT2G26990.1	Arabidopsis thaliana	Col-0	interacts with	AT3G61140.1	Arabidopsis thaliana	Col-0	two hybrid	12615944	IntAct
AT3G61140.1	Arabidopsis thaliana	Col-0	interacts with	AT3G61140.1	Arabidopsis thaliana	Col-0	two hybrid	12615944	IntAct
AT4G14110.1	Arabidopsis thaliana	Col-0	interacts with	AT1G02090.1	Arabidopsis thaliana	Col-0	two hybrid	12615944	IntAct
AT4G14110.1	Arabidopsis thaliana	Col-0	interacts with	AT4G14110.1	Arabidopsis thaliana	Col-0	two hybrid	12615944	IntAct
AT5G14250.1	Arabidopsis thaliana	Col-0	interacts with	AT1G02090.1	Arabidopsis thaliana	Col-0	two hybrid	12615944	IntAct
AT5G14250.1	Arabidopsis thaliana	Col-0	interacts with	AT3G61140.1	Arabidopsis thaliana	Col-0	two hybrid	12615944	IntAct
AT5G14250.1	Arabidopsis thaliana	Col-0	interacts with	AT4G14110.1	Arabidopsis thaliana	Col-0	two hybrid	12615944	IntAct
AT5G14250.1	Arabidopsis thaliana	Col-0	interacts with	AT5G42970.1	Arabidopsis thaliana	Col-0	two hybrid	12615944	IntAct
AT5G42970.1	Arabidopsis thaliana	Col-0	interacts with	AT5G14250.1	Arabidopsis thaliana	Col-0	two hybrid	12615944	IntAct
AT5G42970.1	Arabidopsis thaliana	Col-0	interacts with	AT5G42970.1	Arabidopsis thaliana	Col-0	two hybrid	12615944	IntAct
AT5G56280.1	Arabidopsis thaliana	Col-0	interacts with	AT5G14250.1	Arabidopsis thaliana	Col-0	two hybrid	12615944	IntAct
AT5G56280.1	Arabidopsis thaliana	Col-0	interacts with	AT5G42970.1	Arabidopsis thaliana	Col-0	two hybrid	12615944	IntAct
AT1G52890.1	Arabidopsis thaliana	Col-0	interacts with	AT1G15100.1	Arabidopsis thaliana	Col-0	two hybrid	12646039	IntAct
AT1G52890.1	Arabidopsis thaliana	Col-0	interacts with	AT2G01150.1	Arabidopsis thaliana	Col-0	two hybrid	12646039	IntAct
AT5G42940.1	Arabidopsis thaliana	Col-0	interacts with	AT1G52890.1	Arabidopsis thaliana	Col-0	two hybrid	12646039	IntAct
AT3G24650.1	Arabidopsis thaliana	Col-0	interacts with	AT3G54620.1	Arabidopsis thaliana	Col-0	two hybrid	12657652	IntAct
AT1G13450.1	Arabidopsis thaliana	Col-0	interacts with	AT5G10270.1	Arabidopsis thaliana	Col-0	two hybrid	12678503	IntAct
AT5G10270.1	Arabidopsis thaliana	Col-0	interacts with	AT1G27630.1	Arabidopsis thaliana	Col-0	two hybrid	12678503	IntAct
AT5G10270.1	Arabidopsis thaliana	Col-0	interacts with	AT4G14300.1	Arabidopsis thaliana	Col-0	two hybrid	12678503	IntAct
AT2G26650.1	Arabidopsis thaliana	Col-0	interacts with	AT4G22200.1	Arabidopsis thaliana	Col-0	two hybrid	12678562	IntAct
AT4G22200.1	Arabidopsis thaliana	Col-0	interacts with	AT4G32650.1	Arabidopsis thaliana	Col-0	two hybrid	12678562	IntAct
AT3G52300.1	Arabidopsis thaliana	Col-0	interacts with	AT2G07707.1	Arabidopsis thaliana	Col-0	biochemical	12681508	IntAct
AT3G52300.1	Arabidopsis thaliana	Col-0	interacts with	ATMG01080.1	Arabidopsis thaliana	Col-0	biochemical	12681508	IntAct
AT5G47030.1	Arabidopsis thaliana	Col-0	interacts with	AT1G51650.1	Arabidopsis thaliana	Col-0	biochemical	12681508	IntAct
AT5G47030.1	Arabidopsis thaliana	Col-0	interacts with	AT2G21870.1	Arabidopsis thaliana	Col-0	biochemical	12681508	IntAct
AT5G47030.1	Arabidopsis thaliana	Col-0	interacts with	AT3G52300.1	Arabidopsis thaliana	Col-0	biochemical	12681508	IntAct
AT5G47030.1	Arabidopsis thaliana	Col-0	interacts with	AT5G08670.1	Arabidopsis thaliana	Col-0	biochemical	12681508	IntAct
AT5G47030.1	Arabidopsis thaliana	Col-0	interacts with	AT5G08690.1	Arabidopsis thaliana	Col-0	biochemical	12681508	IntAct
AT5G47030.1	Arabidopsis thaliana	Col-0	interacts with	ATMG00640.1	Arabidopsis thaliana	Col-0	biochemical	12681508	IntAct
AT5G47030.1	Arabidopsis thaliana	Col-0	interacts with	ATMG01080.1	Arabidopsis thaliana	Col-0	biochemical	12681508	IntAct
AT1G05180.1	Arabidopsis thaliana	Col-0	interacts with	AT4G36800.1	Arabidopsis thaliana	Col-0	anti bait coimmunoprecipitation	12682009	IntAct
AT4G02570.1	Arabidopsis thaliana	Col-0	interacts with	AT4G36800.1	Arabidopsis thaliana	Col-0	anti bait coimmunoprecipitation	12682009	IntAct
AT1G22710.1	Arabidopsis thaliana	Col-0	interacts with	AT1G09960.1	Arabidopsis thaliana	Col-0	ubiquitin reconstruction	12689351	IntAct
AT1G22710.1	Arabidopsis thaliana	Col-0	interacts with	AT1G22710.1	Arabidopsis thaliana	Col-0	ubiquitin reconstruction	12689351	IntAct
AT2G02860.1	Arabidopsis thaliana	Col-0	interacts with	AT1G09960.1	Arabidopsis thaliana	Col-0	ubiquitin reconstruction	12689351	IntAct
AT2G02860.1	Arabidopsis thaliana	Col-0	interacts with	AT2G02860.1	Arabidopsis thaliana	Col-0	ubiquitin reconstruction	12689351	IntAct
AT2G39940.1	Arabidopsis thaliana	Col-0	interacts with	AT4G02570.1	Arabidopsis thaliana	Col-0	molecular sieving	12724535	IntAct
AT1G08710.1	Arabidopsis thaliana	Col-0	interacts with	AT5G42190.1	Arabidopsis thaliana	Col-0	two hybrid	12795696	IntAct
AT1G20140.1	Arabidopsis thaliana	Col-0	interacts with	AT2G01620.1	Arabidopsis thaliana	Col-0	two hybrid	12795696	IntAct
AT1G20140.1	Arabidopsis thaliana	Col-0	interacts with	AT4G02740.1	Arabidopsis thaliana	Col-0	two hybrid	12795696	IntAct
AT1G21760.1	Arabidopsis thaliana	Col-0	interacts with	AT1G75950.1	Arabidopsis thaliana	Col-0	two hybrid	12795696	IntAct
AT1G23780.1	Arabidopsis thaliana	Col-0	interacts with	AT1G75950.1	Arabidopsis thaliana	Col-0	two hybrid	12795696	IntAct
AT1G27340.1	Arabidopsis thaliana	Col-0	interacts with	AT1G75950.1	Arabidopsis thaliana	Col-0	two hybrid	12795696	IntAct
AT1G27340.1	Arabidopsis thaliana	Col-0	interacts with	AT3G21850.1	Arabidopsis thaliana	Col-0	two hybrid	12795696	IntAct
AT1G27340.1	Arabidopsis thaliana	Col-0	interacts with	AT5G42190.1	Arabidopsis thaliana	Col-0	two hybrid	12795696	IntAct
AT1G30950.1	Arabidopsis thaliana	Col-0	interacts with	AT2G03170.1	Arabidopsis thaliana	Col-0	two hybrid	12795696	IntAct
AT1G30950.1	Arabidopsis thaliana	Col-0	interacts with	AT4G34210.1	Arabidopsis thaliana	Col-0	two hybrid	12795696	IntAct
AT1G30950.1	Arabidopsis thaliana	Col-0	interacts with	AT5G42190.1	Arabidopsis thaliana	Col-0	two hybrid	12795696	IntAct
AT1G31350.1	Arabidopsis thaliana	Col-0	interacts with	AT5G42190.1	Arabidopsis thaliana	Col-0	two hybrid	12795696	IntAct
AT1G63090.1	Arabidopsis thaliana	Col-0	interacts with	AT5G42190.1	Arabidopsis thaliana	Col-0	two hybrid	12795696	IntAct
AT1G75950.1	Arabidopsis thaliana	Col-0	interacts with	AT2G01620.1	Arabidopsis thaliana	Col-0	two hybrid	12795696	IntAct
AT1G75950.1	Arabidopsis thaliana	Col-0	interacts with	AT2G04550.1	Arabidopsis thaliana	Col-0	two hybrid	12795696	IntAct
AT1G75950.1	Arabidopsis thaliana	Col-0	interacts with	AT3G26000.1	Arabidopsis thaliana	Col-0	two hybrid	12795696	IntAct
AT1G75950.1	Arabidopsis thaliana	Col-0	interacts with	AT3G59910.1	Arabidopsis thaliana	Col-0	two hybrid	12795696	IntAct
AT1G75950.1	Arabidopsis thaliana	Col-0	interacts with	AT3G61060.1	Arabidopsis thaliana	Col-0	two hybrid	12795696	IntAct
AT1G75950.1	Arabidopsis thaliana	Col-0	interacts with	AT3G62980.1	Arabidopsis thaliana	Col-0	two hybrid	12795696	IntAct
AT1G75950.1	Arabidopsis thaliana	Col-0	interacts with	AT4G02440.1	Arabidopsis thaliana	Col-0	two hybrid	12795696	IntAct
AT1G75950.1	Arabidopsis thaliana	Col-0	interacts with	AT5G45360.1	Arabidopsis thaliana	Col-0	two hybrid	12795696	IntAct
AT1G75950.1	Arabidopsis thaliana	Col-0	interacts with	AT5G52120.1	Arabidopsis thaliana	Col-0	two hybrid	12795696	IntAct
AT1G75950.1	Arabidopsis thaliana	Col-0	interacts with	AT5G65495.1	Arabidopsis thaliana	Col-0	two hybrid	12795696	IntAct
AT1G76920.1	Arabidopsis thaliana	Col-0	interacts with	AT1G20140.1	Arabidopsis thaliana	Col-0	two hybrid	12795696	IntAct
AT1G76920.1	Arabidopsis thaliana	Col-0	interacts with	AT2G03160.1	Arabidopsis thaliana	Col-0	two hybrid	12795696	IntAct
AT1G76920.1	Arabidopsis thaliana	Col-0	interacts with	AT4G34210.1	Arabidopsis thaliana	Col-0	two hybrid	12795696	IntAct
AT1G76920.1	Arabidopsis thaliana	Col-0	interacts with	AT4G34470.1	Arabidopsis thaliana	Col-0	two hybrid	12795696	IntAct
AT1G76920.1	Arabidopsis thaliana	Col-0	interacts with	AT5G42190.1	Arabidopsis thaliana	Col-0	two hybrid	12795696	IntAct
AT1G80110.1	Arabidopsis thaliana	Col-0	interacts with	AT1G75950.1	Arabidopsis thaliana	Col-0	two hybrid	12795696	IntAct
AT1G80110.1	Arabidopsis thaliana	Col-0	interacts with	AT5G42190.1	Arabidopsis thaliana	Col-0	two hybrid	12795696	IntAct
AT2G01620.1	Arabidopsis thaliana	Col-0	interacts with	AT2G03170.1	Arabidopsis thaliana	Col-0	two hybrid	12795696	IntAct
AT2G01620.1	Arabidopsis thaliana	Col-0	interacts with	AT4G34210.1	Arabidopsis thaliana	Col-0	two hybrid	12795696	IntAct
AT2G02230.1	Arabidopsis thaliana	Col-0	interacts with	AT1G75950.1	Arabidopsis thaliana	Col-0	two hybrid	12795696	IntAct
AT2G03160.1	Arabidopsis thaliana	Col-0	interacts with	AT1G27340.1	Arabidopsis thaliana	Col-0	two hybrid	12795696	IntAct
AT2G03160.1	Arabidopsis thaliana	Col-0	interacts with	AT5G52120.1	Arabidopsis thaliana	Col-0	two hybrid	12795696	IntAct
AT2G04550.1	Arabidopsis thaliana	Col-0	interacts with	AT5G42190.1	Arabidopsis thaliana	Col-0	two hybrid	12795696	IntAct
AT2G21950.1	Arabidopsis thaliana	Col-0	interacts with	AT1G75950.1	Arabidopsis thaliana	Col-0	two hybrid	12795696	IntAct
AT2G24540.1	Arabidopsis thaliana	Col-0	interacts with	AT1G75950.1	Arabidopsis thaliana	Col-0	two hybrid	12795696	IntAct
AT2G25700.1	Arabidopsis thaliana	Col-0	interacts with	AT5G57360.1	Arabidopsis thaliana	Col-0	two hybrid	12795696	IntAct
AT3G21850.1	Arabidopsis thaliana	Col-0	interacts with	AT1G76920.1	Arabidopsis thaliana	Col-0	two hybrid	12795696	IntAct
AT3G21850.1	Arabidopsis thaliana	Col-0	interacts with	AT5G57360.1	Arabidopsis thaliana	Col-0	two hybrid	12795696	IntAct
AT3G26000.1	Arabidopsis thaliana	Col-0	interacts with	AT2G25700.1	Arabidopsis thaliana	Col-0	two hybrid	12795696	IntAct
AT3G59910.1	Arabidopsis thaliana	Col-0	interacts with	AT5G42190.1	Arabidopsis thaliana	Col-0	two hybrid	12795696	IntAct
AT3G61060.1	Arabidopsis thaliana	Col-0	interacts with	AT4G34210.1	Arabidopsis thaliana	Col-0	two hybrid	12795696	IntAct
AT3G61060.1	Arabidopsis thaliana	Col-0	interacts with	AT5G42190.1	Arabidopsis thaliana	Col-0	two hybrid	12795696	IntAct
AT3G62980.1	Arabidopsis thaliana	Col-0	interacts with	AT5G42190.1	Arabidopsis thaliana	Col-0	two hybrid	12795696	IntAct
AT4G02440.1	Arabidopsis thaliana	Col-0	interacts with	AT5G42190.1	Arabidopsis thaliana	Col-0	two hybrid	12795696	IntAct
AT4G02570.1	Arabidopsis thaliana	Col-0	interacts with	AT2G01620.1	Arabidopsis thaliana	Col-0	two hybrid	12795696	IntAct
AT4G02570.1	Arabidopsis thaliana	Col-0	interacts with	AT4G08980.1	Arabidopsis thaliana	Col-0	two hybrid	12795696	IntAct
AT4G02740.1	Arabidopsis thaliana	Col-0	interacts with	AT1G75950.1	Arabidopsis thaliana	Col-0	two hybrid	12795696	IntAct
AT4G02740.1	Arabidopsis thaliana	Col-0	interacts with	AT4G34210.1	Arabidopsis thaliana	Col-0	two hybrid	12795696	IntAct
AT4G02740.1	Arabidopsis thaliana	Col-0	interacts with	AT5G42190.1	Arabidopsis thaliana	Col-0	two hybrid	12795696	IntAct
AT4G08980.1	Arabidopsis thaliana	Col-0	interacts with	AT1G20140.1	Arabidopsis thaliana	Col-0	two hybrid	12795696	IntAct
AT4G08980.1	Arabidopsis thaliana	Col-0	interacts with	AT1G75950.1	Arabidopsis thaliana	Col-0	two hybrid	12795696	IntAct
AT4G08980.1	Arabidopsis thaliana	Col-0	interacts with	AT2G03160.1	Arabidopsis thaliana	Col-0	two hybrid	12795696	IntAct
AT4G08980.1	Arabidopsis thaliana	Col-0	interacts with	AT5G42190.1	Arabidopsis thaliana	Col-0	two hybrid	12795696	IntAct
AT4G34210.1	Arabidopsis thaliana	Col-0	interacts with	AT1G30950.1	Arabidopsis thaliana	Col-0	two hybrid	12795696	IntAct
AT4G34210.1	Arabidopsis thaliana	Col-0	interacts with	AT3G26000.1	Arabidopsis thaliana	Col-0	two hybrid	12795696	IntAct
AT4G34210.1	Arabidopsis thaliana	Col-0	interacts with	AT4G02740.1	Arabidopsis thaliana	Col-0	two hybrid	12795696	IntAct
AT4G34210.1	Arabidopsis thaliana	Col-0	interacts with	AT5G57360.1	Arabidopsis thaliana	Col-0	two hybrid	12795696	IntAct
AT4G34210.1	Arabidopsis thaliana	Col-0	interacts with	AT5G57900.1	Arabidopsis thaliana	Col-0	two hybrid	12795696	IntAct
AT4G34470.1	Arabidopsis thaliana	Col-0	interacts with	AT1G27340.1	Arabidopsis thaliana	Col-0	two hybrid	12795696	IntAct
AT4G34470.1	Arabidopsis thaliana	Col-0	interacts with	AT5G57360.1	Arabidopsis thaliana	Col-0	two hybrid	12795696	IntAct
AT5G42190.1	Arabidopsis thaliana	Col-0	interacts with	AT1G06110.1	Arabidopsis thaliana	Col-0	two hybrid	12795696	IntAct
AT5G42190.1	Arabidopsis thaliana	Col-0	interacts with	AT1G23780.1	Arabidopsis thaliana	Col-0	two hybrid	12795696	IntAct
AT5G42190.1	Arabidopsis thaliana	Col-0	interacts with	AT1G25280.1	Arabidopsis thaliana	Col-0	two hybrid	12795696	IntAct
AT5G42190.1	Arabidopsis thaliana	Col-0	interacts with	AT2G01620.1	Arabidopsis thaliana	Col-0	two hybrid	12795696	IntAct
AT5G42190.1	Arabidopsis thaliana	Col-0	interacts with	AT2G02230.1	Arabidopsis thaliana	Col-0	two hybrid	12795696	IntAct
AT5G42190.1	Arabidopsis thaliana	Col-0	interacts with	AT3G26000.1	Arabidopsis thaliana	Col-0	two hybrid	12795696	IntAct
AT5G42190.1	Arabidopsis thaliana	Col-0	interacts with	AT4G05460.1	Arabidopsis thaliana	Col-0	two hybrid	12795696	IntAct
AT5G42190.1	Arabidopsis thaliana	Col-0	interacts with	AT4G08980.1	Arabidopsis thaliana	Col-0	two hybrid	12795696	IntAct
AT5G42190.1	Arabidopsis thaliana	Col-0	interacts with	AT4G21510.1	Arabidopsis thaliana	Col-0	two hybrid	12795696	IntAct
AT5G42190.1	Arabidopsis thaliana	Col-0	interacts with	AT5G52120.1	Arabidopsis thaliana	Col-0	two hybrid	12795696	IntAct
AT5G42190.1	Arabidopsis thaliana	Col-0	interacts with	AT5G57900.1	Arabidopsis thaliana	Col-0	two hybrid	12795696	IntAct
AT5G52120.1	Arabidopsis thaliana	Col-0	interacts with	AT1G75950.1	Arabidopsis thaliana	Col-0	two hybrid	12795696	IntAct
AT5G52120.1	Arabidopsis thaliana	Col-0	interacts with	AT2G03170.1	Arabidopsis thaliana	Col-0	two hybrid	12795696	IntAct
AT5G52120.1	Arabidopsis thaliana	Col-0	interacts with	AT3G21850.1	Arabidopsis thaliana	Col-0	two hybrid	12795696	IntAct
AT5G57360.1	Arabidopsis thaliana	Col-0	interacts with	AT1G75950.1	Arabidopsis thaliana	Col-0	two hybrid	12795696	IntAct
AT5G57360.1	Arabidopsis thaliana	Col-0	interacts with	AT3G21830.1	Arabidopsis thaliana	Col-0	two hybrid	12795696	IntAct
AT5G57360.1	Arabidopsis thaliana	Col-0	interacts with	AT4G34210.1	Arabidopsis thaliana	Col-0	two hybrid	12795696	IntAct
AT4G25560.1	Arabidopsis thaliana	Col-0	interacts with	AT2G32950.1	Arabidopsis thaliana	Col-0	pull down	12827204	IntAct
AT5G64920.1	Arabidopsis thaliana	Col-0	interacts with	AT2G32950.1	Arabidopsis thaliana	Col-0	pull down	12827204	IntAct
AT1G47260.1	Arabidopsis thaliana	Col-0	interacts with	AT1G79010.1	Arabidopsis thaliana	Col-0	biochemical	12837548	IntAct
AT1G47260.1	Arabidopsis thaliana	Col-0	interacts with	AT2G02050.1	Arabidopsis thaliana	Col-0	biochemical	12837548	IntAct
AT1G47260.1	Arabidopsis thaliana	Col-0	interacts with	AT2G27730.1	Arabidopsis thaliana	Col-0	biochemical	12837548	IntAct
AT1G47260.1	Arabidopsis thaliana	Col-0	interacts with	AT2G33220.1	Arabidopsis thaliana	Col-0	biochemical	12837548	IntAct
AT1G47260.1	Arabidopsis thaliana	Col-0	interacts with	AT2G42310.1	Arabidopsis thaliana	Col-0	biochemical	12837548	IntAct
AT1G47260.1	Arabidopsis thaliana	Col-0	interacts with	AT2G47690.1	Arabidopsis thaliana	Col-0	biochemical	12837548	IntAct
AT1G47260.1	Arabidopsis thaliana	Col-0	interacts with	AT3G08610.1	Arabidopsis thaliana	Col-0	biochemical	12837548	IntAct
AT1G47260.1	Arabidopsis thaliana	Col-0	interacts with	AT3G47930.1	Arabidopsis thaliana	Col-0	biochemical	12837548	IntAct
AT1G47260.1	Arabidopsis thaliana	Col-0	interacts with	AT3G57785.1	Arabidopsis thaliana	Col-0	biochemical	12837548	IntAct
AT1G47260.1	Arabidopsis thaliana	Col-0	interacts with	AT4G02580.1	Arabidopsis thaliana	Col-0	biochemical	12837548	IntAct
AT1G47260.1	Arabidopsis thaliana	Col-0	interacts with	AT5G08530.1	Arabidopsis thaliana	Col-0	biochemical	12837548	IntAct
AT1G47260.1	Arabidopsis thaliana	Col-0	interacts with	AT5G11770.1	Arabidopsis thaliana	Col-0	biochemical	12837548	IntAct
AT1G47260.1	Arabidopsis thaliana	Col-0	interacts with	AT5G37510.1	Arabidopsis thaliana	Col-0	biochemical	12837548	IntAct
AT1G47260.1	Arabidopsis thaliana	Col-0	interacts with	AT5G52840.1	Arabidopsis thaliana	Col-0	biochemical	12837548	IntAct
AT1G47260.1	Arabidopsis thaliana	Col-0	interacts with	AT5G63510.1	Arabidopsis thaliana	Col-0	biochemical	12837548	IntAct
AT1G47260.1	Arabidopsis thaliana	Col-0	interacts with	AT5G67590.1	Arabidopsis thaliana	Col-0	biochemical	12837548	IntAct
AT1G47260.1	Arabidopsis thaliana	Col-0	interacts with	ATMG00510.1	Arabidopsis thaliana	Col-0	biochemical	12837548	IntAct
AT1G47260.1	Arabidopsis thaliana	Col-0	interacts with	ATMG00513.1	Arabidopsis thaliana	Col-0	biochemical	12837548	IntAct
AT1G47260.1	Arabidopsis thaliana	Col-0	interacts with	ATMG00516.1	Arabidopsis thaliana	Col-0	biochemical	12837548	IntAct
AT4G28510.1	Arabidopsis thaliana	Col-0	interacts with	AT1G03860.1	Arabidopsis thaliana	Col-0	biochemical	12837548	IntAct
AT4G28510.1	Arabidopsis thaliana	Col-0	interacts with	AT2G20530.1	Arabidopsis thaliana	Col-0	biochemical	12837548	IntAct
AT3G59220.1	Arabidopsis thaliana	Col-0	interacts with	AT2G26300.1	Arabidopsis thaliana	Col-0	two hybrid	12837948	IntAct
AT5G03730.1	Arabidopsis thaliana	Col-0	interacts with	AT1G66340.1	Arabidopsis thaliana	Col-0	two hybrid	12837948	IntAct
AT1G75950.1	Arabidopsis thaliana	Col-0	interacts with	AT4G02570.1	Arabidopsis thaliana	Col-0	anti bait coimmunoprecipitation	12839993	IntAct
AT4G02570.1	Arabidopsis thaliana	Col-0	interacts with	AT3G23050.1	Arabidopsis thaliana	Col-0	pull down	12839993	IntAct
AT1G70210.1	Arabidopsis thaliana	Col-0	interacts with	AT1G76540.1	Arabidopsis thaliana	Col-0	pull down	12857813	IntAct
AT1G70210.1	Arabidopsis thaliana	Col-0	interacts with	AT3G54180.1	Arabidopsis thaliana	Col-0	pull down	12857813	IntAct
AT1G76540.1	Arabidopsis thaliana	Col-0	interacts with	AT5G11300.1	Arabidopsis thaliana	Col-0	pull down	12857813	IntAct
AT1G76540.1	Arabidopsis thaliana	Col-0	interacts with	AT5G65420.1	Arabidopsis thaliana	Col-0	two hybrid	12857813	IntAct
AT2G22490.1	Arabidopsis thaliana	Col-0	interacts with	AT1G76540.1	Arabidopsis thaliana	Col-0	pull down	12857813	IntAct
AT4G34160.1	Arabidopsis thaliana	Col-0	interacts with	AT1G76540.1	Arabidopsis thaliana	Col-0	pull down	12857813	IntAct
AT5G65420.1	Arabidopsis thaliana	Col-0	interacts with	AT3G48750.1	Arabidopsis thaliana	Col-0	pull down	12857813	IntAct
AT2G34650.1	Arabidopsis thaliana	Col-0	interacts with	AT2G41100.1	Arabidopsis thaliana	Col-0	two hybrid	12857841	IntAct
AT2G34650.1	Arabidopsis thaliana	Col-0	interacts with	AT5G54490.1	Arabidopsis thaliana	Col-0	two hybrid	12857841	IntAct
AT2G41100.1	Arabidopsis thaliana	Col-0	interacts with	AT2G34650.1	Arabidopsis thaliana	Col-0	two hybrid	12857841	IntAct
AT1G53090.1	Arabidopsis thaliana	Col-0	interacts with	AT2G32950.1	Arabidopsis thaliana	Col-0	two hybrid	12887588	IntAct
AT1G09530.1	Arabidopsis thaliana	Col-0	interacts with	AT1G09530.1	Arabidopsis thaliana	Col-0	two hybrid	12897250	IntAct
AT2G43010.1	Arabidopsis thaliana	Col-0	interacts with	AT1G09530.1	Arabidopsis thaliana	Col-0	two hybrid	12897250	IntAct
AT1G63650.1	Arabidopsis thaliana	Col-0	interacts with	AT1G63650.1	Arabidopsis thaliana	Col-0	two hybrid	12917293	IntAct
AT1G63650.1	Arabidopsis thaliana	Col-0	interacts with	AT5G24520.1	Arabidopsis thaliana	Col-0	two hybrid	12917293	IntAct
AT1G63650.1	Arabidopsis thaliana	Col-0	interacts with	AT5G41315.1	Arabidopsis thaliana	Col-0	two hybrid	12917293	IntAct
AT1G66390.1	Arabidopsis thaliana	Col-0	interacts with	AT1G63650.1	Arabidopsis thaliana	Col-0	two hybrid	12917293	IntAct
AT3G27920.1	Arabidopsis thaliana	Col-0	interacts with	AT1G63650.1	Arabidopsis thaliana	Col-0	two hybrid	12917293	IntAct
AT5G41315.1	Arabidopsis thaliana	Col-0	interacts with	AT1G56650.1	Arabidopsis thaliana	Col-0	two hybrid	12917293	IntAct
AT5G41315.1	Arabidopsis thaliana	Col-0	interacts with	AT1G63650.1	Arabidopsis thaliana	Col-0	two hybrid	12917293	IntAct
AT5G41315.1	Arabidopsis thaliana	Col-0	interacts with	AT2G46410.1	Arabidopsis thaliana	Col-0	two hybrid	12917293	IntAct
AT5G41315.1	Arabidopsis thaliana	Col-0	interacts with	AT5G41315.1	Arabidopsis thaliana	Col-0	two hybrid	12917293	IntAct
AT1G02580.1	Arabidopsis thaliana	Col-0	interacts with	AT5G58230.1	Arabidopsis thaliana	Col-0	anti bait coimmunoprecipitation	12970192	IntAct
AT3G20740.1	Arabidopsis thaliana	Col-0	interacts with	AT1G02580.1	Arabidopsis thaliana	Col-0	molecular sieving	12970192	IntAct
AT3G20740.1	Arabidopsis thaliana	Col-0	interacts with	AT5G58230.1	Arabidopsis thaliana	Col-0	molecular sieving	12970192	IntAct
AT5G09600.1	Arabidopsis thaliana	Col-0	interacts with	AT1G08480.1	Arabidopsis thaliana	Col-0	biochemical	12970493	IntAct
AT5G09600.1	Arabidopsis thaliana	Col-0	interacts with	AT1G47420.1	Arabidopsis thaliana	Col-0	biochemical	12970493	IntAct
AT5G09600.1	Arabidopsis thaliana	Col-0	interacts with	AT3G27380.1	Arabidopsis thaliana	Col-0	biochemical	12970493	IntAct
AT5G09600.1	Arabidopsis thaliana	Col-0	interacts with	AT5G66760.1	Arabidopsis thaliana	Col-0	biochemical	12970493	IntAct
AT5G57050.1	Arabidopsis thaliana	Col-0	interacts with	AT5G35410.1	Arabidopsis thaliana	Col-0	two hybrid	14504388	IntAct
AT2G04660.1	Arabidopsis thaliana	Col-0	interacts with	AT3G05870.1	Arabidopsis thaliana	Col-0	two hybrid	14508008	IntAct
AT2G04660.1	Arabidopsis thaliana	Col-0	interacts with	AT3G48150.1	Arabidopsis thaliana	Col-0	two hybrid	14508008	IntAct
AT2G28800.1	Arabidopsis thaliana	Col-0	interacts with	AT2G45770.1	Arabidopsis thaliana	Col-0	anti tag coimmunoprecipitation	14517205	IntAct
AT5G03940.1	Arabidopsis thaliana	Col-0	interacts with	AT2G47450.1	Arabidopsis thaliana	Col-0	anti tag coimmunoprecipitation	14517205	IntAct
AT2G36910.1	Arabidopsis thaliana	Col-0	interacts with	AT3G21640.1	Arabidopsis thaliana	Col-0	pull down	14517332	IntAct
AT3G21640.1	Arabidopsis thaliana	Col-0	interacts with	AT2G36910.1	Arabidopsis thaliana	Col-0	two hybrid	14517332	IntAct
AT1G24260.1	Arabidopsis thaliana	Col-0	interacts with	AT3G58780.1	Arabidopsis thaliana	Col-0	two hybrid	14555696	IntAct
AT3G58780.1	Arabidopsis thaliana	Col-0	interacts with	AT3G58780.1	Arabidopsis thaliana	Col-0	two hybrid	14555696	IntAct
AT3G58780.1	Arabidopsis thaliana	Col-0	interacts with	AT4G18960.1	Arabidopsis thaliana	Col-0	two hybrid	14555696	IntAct
AT4G09960.1	Arabidopsis thaliana	Col-0	interacts with	AT1G24260.1	Arabidopsis thaliana	Col-0	two hybrid	14555696	IntAct
AT4G09960.1	Arabidopsis thaliana	Col-0	interacts with	AT4G09960.1	Arabidopsis thaliana	Col-0	two hybrid	14555696	IntAct
AT4G18960.1	Arabidopsis thaliana	Col-0	interacts with	AT1G24260.1	Arabidopsis thaliana	Col-0	two hybrid	14555696	IntAct
AT4G18960.1	Arabidopsis thaliana	Col-0	interacts with	AT4G18960.1	Arabidopsis thaliana	Col-0	two hybrid	14555696	IntAct
AT3G27920.1	Arabidopsis thaliana	Col-0	interacts with	AT5G41315.1	Arabidopsis thaliana	Col-0	two hybrid	14561633	IntAct
AT5G41315.1	Arabidopsis thaliana	Col-0	interacts with	AT5G53200.1	Arabidopsis thaliana	Col-0	two hybrid	14561633	IntAct
ATCG00670.1	Arabidopsis thaliana	Col-0	interacts with	AT1G09130.1	Arabidopsis thaliana	Col-0	biochemical	14593120	IntAct
ATCG00670.1	Arabidopsis thaliana	Col-0	interacts with	AT1G11750.1	Arabidopsis thaliana	Col-0	biochemical	14593120	IntAct
ATCG00670.1	Arabidopsis thaliana	Col-0	interacts with	AT1G49970.1	Arabidopsis thaliana	Col-0	biochemical	14593120	IntAct
ATCG00670.1	Arabidopsis thaliana	Col-0	interacts with	AT4G12060.1	Arabidopsis thaliana	Col-0	biochemical	14593120	IntAct
ATCG00670.1	Arabidopsis thaliana	Col-0	interacts with	AT4G17040.1	Arabidopsis thaliana	Col-0	biochemical	14593120	IntAct
ATCG00670.1	Arabidopsis thaliana	Col-0	interacts with	AT5G45390.1	Arabidopsis thaliana	Col-0	biochemical	14593120	IntAct
AT2G32950.1	Arabidopsis thaliana	Col-0	interacts with	AT2G46340.1	Arabidopsis thaliana	Col-0	two hybrid	14597662	IntAct
AT2G32950.1	Arabidopsis thaliana	Col-0	interacts with	AT5G56280.1	Arabidopsis thaliana	Col-0	molecular sieving	14597662	IntAct
AT2G46340.1	Arabidopsis thaliana	Col-0	interacts with	AT2G32950.1	Arabidopsis thaliana	Col-0	two hybrid	14597662	IntAct
AT1G04240.1	Arabidopsis thaliana	Col-0	interacts with	AT2G18790.1	Arabidopsis thaliana	Col-0	pull down	14617065	IntAct
AT4G29040.1	Arabidopsis thaliana	Col-0	interacts with	AT1G04810.1	Arabidopsis thaliana	Col-0	biochemical	14623884	IntAct
AT4G29040.1	Arabidopsis thaliana	Col-0	interacts with	AT1G29150.1	Arabidopsis thaliana	Col-0	biochemical	14623884	IntAct
AT4G29040.1	Arabidopsis thaliana	Col-0	interacts with	AT1G45000.1	Arabidopsis thaliana	Col-0	biochemical	14623884	IntAct
AT4G29040.1	Arabidopsis thaliana	Col-0	interacts with	AT1G53750.1	Arabidopsis thaliana	Col-0	biochemical	14623884	IntAct
AT4G29040.1	Arabidopsis thaliana	Col-0	interacts with	AT1G53780.1	Arabidopsis thaliana	Col-0	biochemical	14623884	IntAct
AT4G29040.1	Arabidopsis thaliana	Col-0	interacts with	AT1G53850.1	Arabidopsis thaliana	Col-0	biochemical	14623884	IntAct
AT4G29040.1	Arabidopsis thaliana	Col-0	interacts with	AT1G56450.1	Arabidopsis thaliana	Col-0	biochemical	14623884	IntAct
AT4G29040.1	Arabidopsis thaliana	Col-0	interacts with	AT1G64520.1	Arabidopsis thaliana	Col-0	biochemical	14623884	IntAct
AT4G29040.1	Arabidopsis thaliana	Col-0	interacts with	AT1G75990.1	Arabidopsis thaliana	Col-0	biochemical	14623884	IntAct
AT4G29040.1	Arabidopsis thaliana	Col-0	interacts with	AT2G05840.1	Arabidopsis thaliana	Col-0	biochemical	14623884	IntAct
AT4G29040.1	Arabidopsis thaliana	Col-0	interacts with	AT2G27020.1	Arabidopsis thaliana	Col-0	biochemical	14623884	IntAct
AT4G29040.1	Arabidopsis thaliana	Col-0	interacts with	AT3G05530.1	Arabidopsis thaliana	Col-0	biochemical	14623884	IntAct
AT4G29040.1	Arabidopsis thaliana	Col-0	interacts with	AT3G14290.1	Arabidopsis thaliana	Col-0	biochemical	14623884	IntAct
AT4G29040.1	Arabidopsis thaliana	Col-0	interacts with	AT3G22110.1	Arabidopsis thaliana	Col-0	biochemical	14623884	IntAct
AT4G29040.1	Arabidopsis thaliana	Col-0	interacts with	AT3G60820.1	Arabidopsis thaliana	Col-0	biochemical	14623884	IntAct
AT4G29040.1	Arabidopsis thaliana	Col-0	interacts with	AT4G24820.1	Arabidopsis thaliana	Col-0	biochemical	14623884	IntAct
AT4G29040.1	Arabidopsis thaliana	Col-0	interacts with	AT4G28470.1	Arabidopsis thaliana	Col-0	biochemical	14623884	IntAct
AT4G29040.1	Arabidopsis thaliana	Col-0	interacts with	AT5G05780.1	Arabidopsis thaliana	Col-0	biochemical	14623884	IntAct
AT4G29040.1	Arabidopsis thaliana	Col-0	interacts with	AT5G19990.1	Arabidopsis thaliana	Col-0	biochemical	14623884	IntAct
AT4G29040.1	Arabidopsis thaliana	Col-0	interacts with	AT5G23540.1	Arabidopsis thaliana	Col-0	biochemical	14623884	IntAct
AT4G29040.1	Arabidopsis thaliana	Col-0	interacts with	AT5G35590.1	Arabidopsis thaliana	Col-0	biochemical	14623884	IntAct
AT4G29040.1	Arabidopsis thaliana	Col-0	interacts with	AT5G45620.1	Arabidopsis thaliana	Col-0	biochemical	14623884	IntAct
AT4G29040.1	Arabidopsis thaliana	Col-0	interacts with	AT5G58290.1	Arabidopsis thaliana	Col-0	biochemical	14623884	IntAct
AT2G46410.1	Arabidopsis thaliana	Col-0	interacts with	AT1G63650.1	Arabidopsis thaliana	Col-0	two hybrid	14627722	IntAct
AT5G14750.1	Arabidopsis thaliana	Col-0	interacts with	AT1G63650.1	Arabidopsis thaliana	Col-0	two hybrid	14627722	IntAct
AT5G41315.1	Arabidopsis thaliana	Col-0	interacts with	AT2G46410.1	Arabidopsis thaliana	Col-0	two hybrid	14627722	IntAct
AT2G18915.1	Arabidopsis thaliana	Col-0	interacts with	AT5G61380.1	Arabidopsis thaliana	Col-0	two hybrid	14654842	IntAct
AT5G61380.1	Arabidopsis thaliana	Col-0	interacts with	AT5G57360.1	Arabidopsis thaliana	Col-0	two hybrid	14654842	IntAct
AT1G10940.1	Arabidopsis thaliana	Col-0	interacts with	AT2G25490.1	Arabidopsis thaliana	Col-0	two hybrid	14675532	IntAct
AT3G20770.1	Arabidopsis thaliana	Col-0	interacts with	AT2G25490.1	Arabidopsis thaliana	Col-0	two hybrid	14675532	IntAct
AT5G25350.1	Arabidopsis thaliana	Col-0	interacts with	AT3G20770.1	Arabidopsis thaliana	Col-0	two hybrid	14675532	IntAct
AT1G10940.1	Arabidopsis thaliana	Col-0	interacts with	AT5G25350.1	Arabidopsis thaliana	Col-0	pull down	14675533	IntAct
AT1G75950.1	Arabidopsis thaliana	Col-0	interacts with	AT5G25350.1	Arabidopsis thaliana	Col-0	two hybrid	14675533	IntAct
AT2G25490.1	Arabidopsis thaliana	Col-0	interacts with	AT2G27050.1	Arabidopsis thaliana	Col-0	two hybrid	14675533	IntAct
AT2G25490.1	Arabidopsis thaliana	Col-0	interacts with	AT3G20770.1	Arabidopsis thaliana	Col-0	two hybrid	14675533	IntAct
AT3G20770.1	Arabidopsis thaliana	Col-0	interacts with	AT2G25490.1	Arabidopsis thaliana	Col-0	pull down	14675533	IntAct
AT4G02570.1	Arabidopsis thaliana	Col-0	interacts with	AT2G25490.1	Arabidopsis thaliana	Col-0	pull down	14675533	IntAct
AT5G25350.1	Arabidopsis thaliana	Col-0	interacts with	AT2G27050.1	Arabidopsis thaliana	Col-0	two hybrid	14675533	IntAct
AT5G25350.1	Arabidopsis thaliana	Col-0	interacts with	AT4G02570.1	Arabidopsis thaliana	Col-0	pull down	14675533	IntAct
AT5G42190.1	Arabidopsis thaliana	Col-0	interacts with	AT2G25490.1	Arabidopsis thaliana	Col-0	two hybrid	14675533	IntAct
AT2G46600.1	Arabidopsis thaliana	Col-0	interacts with	AT5G65930.1	Arabidopsis thaliana	Col-0	two hybrid	14688294	IntAct
AT5G65930.1	Arabidopsis thaliana	Col-0	interacts with	AT2G27030.1	Arabidopsis thaliana	Col-0	electrophoretic mobility shift assay	14688294	IntAct
AT5G65930.1	Arabidopsis thaliana	Col-0	interacts with	AT5G65930.1	Arabidopsis thaliana	Col-0	electrophoretic mobility shift assay	14688294	IntAct
AT3G13920.1	Arabidopsis thaliana	Col-0	interacts with	AT3G48750.1	Arabidopsis thaliana	Col-0	coimmunoprecipitation	14706832	IntAct
AT1G19850.1	Arabidopsis thaliana	Col-0	interacts with	AT1G19850.1	Arabidopsis thaliana	Col-0	two hybrid	14729917	IntAct
AT1G19850.1	Arabidopsis thaliana	Col-0	interacts with	AT2G33310.1	Arabidopsis thaliana	Col-0	two hybrid	14729917	IntAct
AT1G19850.1	Arabidopsis thaliana	Col-0	interacts with	AT4G14560.1	Arabidopsis thaliana	Col-0	two hybrid	14729917	IntAct
AT1G52830.1	Arabidopsis thaliana	Col-0	interacts with	AT5G20730.1	Arabidopsis thaliana	Col-0	two hybrid	14729917	IntAct
AT2G33310.1	Arabidopsis thaliana	Col-0	interacts with	AT2G33310.1	Arabidopsis thaliana	Col-0	two hybrid	14729917	IntAct
AT2G33310.1	Arabidopsis thaliana	Col-0	interacts with	AT5G37020.1	Arabidopsis thaliana	Col-0	two hybrid	14729917	IntAct
AT3G15540.1	Arabidopsis thaliana	Col-0	interacts with	AT1G19850.1	Arabidopsis thaliana	Col-0	two hybrid	14729917	IntAct
AT3G15540.1	Arabidopsis thaliana	Col-0	interacts with	AT3G15540.1	Arabidopsis thaliana	Col-0	two hybrid	14729917	IntAct
AT3G15540.1	Arabidopsis thaliana	Col-0	interacts with	AT5G20730.1	Arabidopsis thaliana	Col-0	two hybrid	14729917	IntAct
AT4G14560.1	Arabidopsis thaliana	Col-0	interacts with	AT5G20730.1	Arabidopsis thaliana	Col-0	two hybrid	14729917	IntAct
AT5G20730.1	Arabidopsis thaliana	Col-0	interacts with	AT2G33310.1	Arabidopsis thaliana	Col-0	two hybrid	14729917	IntAct
AT5G37020.1	Arabidopsis thaliana	Col-0	interacts with	AT3G15540.1	Arabidopsis thaliana	Col-0	two hybrid	14729917	IntAct
AT1G29230.1	Arabidopsis thaliana	Col-0	interacts with	AT4G17615.1	Arabidopsis thaliana	Col-0	two hybrid	14730064	IntAct
AT1G29230.1	Arabidopsis thaliana	Col-0	interacts with	AT5G47100.1	Arabidopsis thaliana	Col-0	two hybrid	14730064	IntAct
AT1G48260.1	Arabidopsis thaliana	Col-0	interacts with	AT4G17615.1	Arabidopsis thaliana	Col-0	two hybrid	14730064	IntAct
AT1G48260.1	Arabidopsis thaliana	Col-0	interacts with	AT5G47100.1	Arabidopsis thaliana	Col-0	two hybrid	14730064	IntAct
AT3G23000.1	Arabidopsis thaliana	Col-0	interacts with	AT4G17615.1	Arabidopsis thaliana	Col-0	two hybrid	14730064	IntAct
AT4G17615.1	Arabidopsis thaliana	Col-0	interacts with	AT1G30270.1	Arabidopsis thaliana	Col-0	two hybrid	14730064	IntAct
AT4G17615.1	Arabidopsis thaliana	Col-0	interacts with	AT4G24400.1	Arabidopsis thaliana	Col-0	two hybrid	14730064	IntAct
AT4G17615.1	Arabidopsis thaliana	Col-0	interacts with	AT5G35410.1	Arabidopsis thaliana	Col-0	two hybrid	14730064	IntAct
AT4G18700.1	Arabidopsis thaliana	Col-0	interacts with	AT4G17615.1	Arabidopsis thaliana	Col-0	two hybrid	14730064	IntAct
AT5G10930.1	Arabidopsis thaliana	Col-0	interacts with	AT5G47100.1	Arabidopsis thaliana	Col-0	two hybrid	14730064	IntAct
AT5G35410.1	Arabidopsis thaliana	Col-0	interacts with	AT5G47100.1	Arabidopsis thaliana	Col-0	two hybrid	14730064	IntAct
AT5G47100.1	Arabidopsis thaliana	Col-0	interacts with	AT2G30360.1	Arabidopsis thaliana	Col-0	two hybrid	14730064	IntAct
AT5G47100.1	Arabidopsis thaliana	Col-0	interacts with	AT3G17510.1	Arabidopsis thaliana	Col-0	two hybrid	14730064	IntAct
AT5G47100.1	Arabidopsis thaliana	Col-0	interacts with	AT4G24400.1	Arabidopsis thaliana	Col-0	two hybrid	14730064	IntAct
AT5G57630.1	Arabidopsis thaliana	Col-0	interacts with	AT5G47100.1	Arabidopsis thaliana	Col-0	two hybrid	14730064	IntAct
AT1G29230.1	Arabidopsis thaliana	Col-0	interacts with	AT5G55990.1	Arabidopsis thaliana	Col-0	two hybrid	14730130	IntAct
AT3G23000.1	Arabidopsis thaliana	Col-0	interacts with	AT5G55990.1	Arabidopsis thaliana	Col-0	two hybrid	14730130	IntAct
AT4G18700.1	Arabidopsis thaliana	Col-0	interacts with	AT5G55990.1	Arabidopsis thaliana	Col-0	two hybrid	14730130	IntAct
AT4G26570.1	Arabidopsis thaliana	Col-0	interacts with	AT1G29230.1	Arabidopsis thaliana	Col-0	two hybrid	14730130	IntAct
AT4G26570.1	Arabidopsis thaliana	Col-0	interacts with	AT2G34180.1	Arabidopsis thaliana	Col-0	two hybrid	14730130	IntAct
AT5G55990.1	Arabidopsis thaliana	Col-0	interacts with	AT2G34180.1	Arabidopsis thaliana	Col-0	two hybrid	14730130	IntAct
AT1G10230.1	Arabidopsis thaliana	Col-0	interacts with	AT3G61590.1	Arabidopsis thaliana	Col-0	two hybrid	14749489	IntAct
AT1G10230.1	Arabidopsis thaliana	Col-0	interacts with	AT5G49610.1	Arabidopsis thaliana	Col-0	two hybrid	14749489	IntAct
AT1G68050.1	Arabidopsis thaliana	Col-0	interacts with	AT1G10940.1	Arabidopsis thaliana	Col-0	two hybrid	14749489	IntAct
AT1G68050.1	Arabidopsis thaliana	Col-0	interacts with	AT5G08590.1	Arabidopsis thaliana	Col-0	two hybrid	14749489	IntAct
AT1G75950.1	Arabidopsis thaliana	Col-0	interacts with	AT2G25490.1	Arabidopsis thaliana	Col-0	two hybrid	14749489	IntAct
AT1G75950.1	Arabidopsis thaliana	Col-0	interacts with	AT3G61590.1	Arabidopsis thaliana	Col-0	two hybrid	14749489	IntAct
AT1G75950.1	Arabidopsis thaliana	Col-0	interacts with	AT5G49610.1	Arabidopsis thaliana	Col-0	two hybrid	14749489	IntAct
AT2G03170.1	Arabidopsis thaliana	Col-0	interacts with	AT4G39550.1	Arabidopsis thaliana	Col-0	two hybrid	14749489	IntAct
AT2G03190.1	Arabidopsis thaliana	Col-0	interacts with	AT3G61590.1	Arabidopsis thaliana	Col-0	two hybrid	14749489	IntAct
AT2G25490.1	Arabidopsis thaliana	Col-0	interacts with	AT4G34470.1	Arabidopsis thaliana	Col-0	two hybrid	14749489	IntAct
AT2G25700.1	Arabidopsis thaliana	Col-0	interacts with	AT1G68050.1	Arabidopsis thaliana	Col-0	two hybrid	14749489	IntAct
AT2G25700.1	Arabidopsis thaliana	Col-0	interacts with	AT3G61590.1	Arabidopsis thaliana	Col-0	two hybrid	14749489	IntAct
AT2G39940.1	Arabidopsis thaliana	Col-0	interacts with	AT4G34470.1	Arabidopsis thaliana	Col-0	two hybrid	14749489	IntAct
AT3G21850.1	Arabidopsis thaliana	Col-0	interacts with	AT3G61590.1	Arabidopsis thaliana	Col-0	two hybrid	14749489	IntAct
AT3G60010.1	Arabidopsis thaliana	Col-0	interacts with	AT3G61590.1	Arabidopsis thaliana	Col-0	two hybrid	14749489	IntAct
AT3G60010.1	Arabidopsis thaliana	Col-0	interacts with	AT4G39550.1	Arabidopsis thaliana	Col-0	two hybrid	14749489	IntAct
AT3G60010.1	Arabidopsis thaliana	Col-0	interacts with	AT5G49610.1	Arabidopsis thaliana	Col-0	two hybrid	14749489	IntAct
AT3G61590.1	Arabidopsis thaliana	Col-0	interacts with	AT2G03170.1	Arabidopsis thaliana	Col-0	two hybrid	14749489	IntAct
AT3G61590.1	Arabidopsis thaliana	Col-0	interacts with	AT2G03190.1	Arabidopsis thaliana	Col-0	two hybrid	14749489	IntAct
AT3G61590.1	Arabidopsis thaliana	Col-0	interacts with	AT3G60010.1	Arabidopsis thaliana	Col-0	two hybrid	14749489	IntAct
AT3G61590.1	Arabidopsis thaliana	Col-0	interacts with	AT4G34210.1	Arabidopsis thaliana	Col-0	two hybrid	14749489	IntAct
AT3G61590.1	Arabidopsis thaliana	Col-0	interacts with	AT5G08590.1	Arabidopsis thaliana	Col-0	two hybrid	14749489	IntAct
AT4G34210.1	Arabidopsis thaliana	Col-0	interacts with	AT1G68050.1	Arabidopsis thaliana	Col-0	two hybrid	14749489	IntAct
AT4G34210.1	Arabidopsis thaliana	Col-0	interacts with	AT2G02360.1	Arabidopsis thaliana	Col-0	two hybrid	14749489	IntAct
AT4G34210.1	Arabidopsis thaliana	Col-0	interacts with	AT3G61590.1	Arabidopsis thaliana	Col-0	two hybrid	14749489	IntAct
AT4G34470.1	Arabidopsis thaliana	Col-0	interacts with	AT1G68050.1	Arabidopsis thaliana	Col-0	two hybrid	14749489	IntAct
AT4G34470.1	Arabidopsis thaliana	Col-0	interacts with	AT2G25490.1	Arabidopsis thaliana	Col-0	two hybrid	14749489	IntAct
AT4G34470.1	Arabidopsis thaliana	Col-0	interacts with	AT3G61590.1	Arabidopsis thaliana	Col-0	two hybrid	14749489	IntAct
AT4G34470.1	Arabidopsis thaliana	Col-0	interacts with	AT5G49610.1	Arabidopsis thaliana	Col-0	two hybrid	14749489	IntAct
AT5G42190.1	Arabidopsis thaliana	Col-0	interacts with	AT2G02360.1	Arabidopsis thaliana	Col-0	two hybrid	14749489	IntAct
AT5G42190.1	Arabidopsis thaliana	Col-0	interacts with	AT2G39940.1	Arabidopsis thaliana	Col-0	two hybrid	14749489	IntAct
AT5G42190.1	Arabidopsis thaliana	Col-0	interacts with	AT5G49610.1	Arabidopsis thaliana	Col-0	two hybrid	14749489	IntAct
AT2G16950.1	Arabidopsis thaliana	Col-0	interacts with	AT2G21660.1	Arabidopsis thaliana	Col-0	two hybrid	14756317	IntAct
AT5G20010.1	Arabidopsis thaliana	Col-0	interacts with	AT2G16950.1	Arabidopsis thaliana	Col-0	two hybrid	14756317	IntAct
AT4G02510.1	Arabidopsis thaliana	Col-0	interacts with	AT4G09080.1	Arabidopsis thaliana	Col-0	cosedimentation in solution	14765117	IntAct
AT4G02510.1	Arabidopsis thaliana	Col-0	interacts with	AT5G05000.1	Arabidopsis thaliana	Col-0	cosedimentation in solution	14765117	IntAct
AT3G20740.1	Arabidopsis thaliana	Col-0	interacts with	AT2G23380.1	Arabidopsis thaliana	Col-0	two hybrid	14871310	IntAct
AT2G46830.1	Arabidopsis thaliana	Col-0	interacts with	AT2G46830.1	Arabidopsis thaliana	Col-0	two hybrid	14978263	IntAct
AT2G22810.1	Arabidopsis thaliana	Col-0	interacts with	AT2G22810.1	Arabidopsis thaliana	Col-0	anti tag coimmunoprecipitation	14983000	IntAct
AT2G22810.1	Arabidopsis thaliana	Col-0	interacts with	AT4G26200.1	Arabidopsis thaliana	Col-0	anti tag coimmunoprecipitation	14983000	IntAct
AT3G61510.1	Arabidopsis thaliana	Col-0	interacts with	AT3G61510.1	Arabidopsis thaliana	Col-0	anti tag coimmunoprecipitation	14983000	IntAct
AT4G11280.1	Arabidopsis thaliana	Col-0	interacts with	AT3G61510.1	Arabidopsis thaliana	Col-0	anti tag coimmunoprecipitation	14983000	IntAct
AT4G26200.1	Arabidopsis thaliana	Col-0	interacts with	AT2G22810.1	Arabidopsis thaliana	Col-0	anti tag coimmunoprecipitation	14983000	IntAct
AT4G37770.1	Arabidopsis thaliana	Col-0	interacts with	AT2G22810.1	Arabidopsis thaliana	Col-0	anti tag coimmunoprecipitation	14983000	IntAct
AT4G37770.1	Arabidopsis thaliana	Col-0	interacts with	AT4G37770.1	Arabidopsis thaliana	Col-0	anti tag coimmunoprecipitation	14983000	IntAct
AT3G22880.1	Arabidopsis thaliana	Col-0	interacts with	AT3G22880.1	Arabidopsis thaliana	Col-0	two hybrid	15014444	IntAct
AT3G22880.1	Arabidopsis thaliana	Col-0	interacts with	AT5G01630.1	Arabidopsis thaliana	Col-0	two hybrid	15014444	IntAct
AT3G22880.1	Arabidopsis thaliana	Col-0	interacts with	AT5G20850.1	Arabidopsis thaliana	Col-0	two hybrid	15014444	IntAct
AT4G00020.1	Arabidopsis thaliana	Col-0	interacts with	AT5G20850.1	Arabidopsis thaliana	Col-0	two hybrid	15014444	IntAct
AT5G01630.1	Arabidopsis thaliana	Col-0	interacts with	AT5G20850.1	Arabidopsis thaliana	Col-0	two hybrid	15014444	IntAct
AT5G20850.1	Arabidopsis thaliana	Col-0	interacts with	AT5G20850.1	Arabidopsis thaliana	Col-0	two hybrid	15014444	IntAct
AT4G08150.1	Arabidopsis thaliana	Col-0	interacts with	AT5G02030.1	Arabidopsis thaliana	Col-0	two hybrid	15019989	IntAct
AT5G02030.1	Arabidopsis thaliana	Col-0	interacts with	AT1G23380.1	Arabidopsis thaliana	Col-0	two hybrid	15019989	IntAct
AT2G36960.1	Arabidopsis thaliana	Col-0	interacts with	AT5G20930.1	Arabidopsis thaliana	Col-0	two hybrid	15047893	IntAct
AT5G20930.1	Arabidopsis thaliana	Col-0	interacts with	AT2G36960.1	Arabidopsis thaliana	Col-0	two hybrid	15047893	IntAct
AT5G38110.1	Arabidopsis thaliana	Col-0	interacts with	AT5G20930.1	Arabidopsis thaliana	Col-0	two hybrid	15047893	IntAct
AT1G75950.1	Arabidopsis thaliana	Col-0	interacts with	AT3G06380.1	Arabidopsis thaliana	Col-0	two hybrid	15064372	IntAct
AT3G51770.1	Arabidopsis thaliana	Col-0	interacts with	AT5G65800.1	Arabidopsis thaliana	Col-0	two hybrid	15118728	IntAct
AT5G65800.1	Arabidopsis thaliana	Col-0	interacts with	AT3G51770.1	Arabidopsis thaliana	Col-0	anti tag coimmunoprecipitation	15118728	IntAct
AT5G65800.1	Arabidopsis thaliana	Col-0	interacts with	AT5G58550.1	Arabidopsis thaliana	Col-0	two hybrid	15118728	IntAct
AT1G30400.1	Arabidopsis thaliana	Col-0	interacts with	AT3G21640.1	Arabidopsis thaliana	Col-0	two hybrid	15133126	IntAct
AT1G30400.1	Arabidopsis thaliana	Col-0	interacts with	AT3G54010.1	Arabidopsis thaliana	Col-0	two hybrid	15133126	IntAct
AT3G21640.1	Arabidopsis thaliana	Col-0	interacts with	AT1G30400.1	Arabidopsis thaliana	Col-0	pull down	15133126	IntAct
AT4G01900.1	Arabidopsis thaliana	Col-0	interacts with	AT3G57560.1	Arabidopsis thaliana	Col-0	two hybrid	15150219	IntAct
AT4G01900.1	Arabidopsis thaliana	Col-0	interacts with	AT4G01900.1	Arabidopsis thaliana	Col-0	two hybrid	15150219	IntAct
AT4G24210.1	Arabidopsis thaliana	Col-0	interacts with	AT1G14920.1	Arabidopsis thaliana	Col-0	two hybrid	15155881	IntAct
AT4G24210.1	Arabidopsis thaliana	Col-0	interacts with	AT2G01570.1	Arabidopsis thaliana	Col-0	two hybrid	15155881	IntAct
AT1G22770.1	Arabidopsis thaliana	Col-0	interacts with	AT3G11540.1	Arabidopsis thaliana	Col-0	two hybrid	15155885	IntAct
AT1G48270.1	Arabidopsis thaliana	Col-0	interacts with	AT2G26300.1	Arabidopsis thaliana	Col-0	anti tag coimmunoprecipitation	15155892	IntAct
AT2G26300.1	Arabidopsis thaliana	Col-0	interacts with	AT1G48270.1	Arabidopsis thaliana	Col-0	anti bait coimmunoprecipitation	15155892	IntAct
AT4G27780.1	Arabidopsis thaliana	Col-0	interacts with	AT3G16770.1	Arabidopsis thaliana	Col-0	two hybrid	15159625	IntAct
AT1G20140.1	Arabidopsis thaliana	Col-0	interacts with	AT5G48170.1	Arabidopsis thaliana	Col-0	two hybrid	15161962	IntAct
AT2G01570.1	Arabidopsis thaliana	Col-0	interacts with	AT4G24210.1	Arabidopsis thaliana	Col-0	pull down	15161962	IntAct
AT2G25700.1	Arabidopsis thaliana	Col-0	interacts with	AT4G24210.1	Arabidopsis thaliana	Col-0	two hybrid	15161962	IntAct
AT3G60010.1	Arabidopsis thaliana	Col-0	interacts with	AT5G48170.1	Arabidopsis thaliana	Col-0	two hybrid	15161962	IntAct
AT4G24210.1	Arabidopsis thaliana	Col-0	interacts with	AT1G20140.1	Arabidopsis thaliana	Col-0	two hybrid	15161962	IntAct
AT4G24210.1	Arabidopsis thaliana	Col-0	interacts with	AT1G75950.1	Arabidopsis thaliana	Col-0	two hybrid	15161962	IntAct
AT4G24210.1	Arabidopsis thaliana	Col-0	interacts with	AT4G34210.1	Arabidopsis thaliana	Col-0	two hybrid	15161962	IntAct
AT5G42190.1	Arabidopsis thaliana	Col-0	interacts with	AT5G48170.1	Arabidopsis thaliana	Col-0	two hybrid	15161962	IntAct
AT5G48170.1	Arabidopsis thaliana	Col-0	interacts with	AT4G34210.1	Arabidopsis thaliana	Col-0	two hybrid	15161962	IntAct
AT1G02840.1	Arabidopsis thaliana	Col-0	interacts with	AT3G63400.1	Arabidopsis thaliana	Col-0	two hybrid	15166240	IntAct
AT3G55460.1	Arabidopsis thaliana	Col-0	interacts with	AT3G63400.1	Arabidopsis thaliana	Col-0	two hybrid	15166240	IntAct
AT3G63400.1	Arabidopsis thaliana	Col-0	interacts with	AT1G09140.1	Arabidopsis thaliana	Col-0	two hybrid	15166240	IntAct
AT3G63400.1	Arabidopsis thaliana	Col-0	interacts with	AT1G16610.1	Arabidopsis thaliana	Col-0	pull down	15166240	IntAct
AT3G63400.1	Arabidopsis thaliana	Col-0	interacts with	AT3G55460.1	Arabidopsis thaliana	Col-0	two hybrid	15166240	IntAct
AT4G32420.1	Arabidopsis thaliana	Col-0	interacts with	AT2G43370.1	Arabidopsis thaliana	Col-0	two hybrid	15166240	IntAct
AT4G32420.1	Arabidopsis thaliana	Col-0	interacts with	AT3G55460.1	Arabidopsis thaliana	Col-0	two hybrid	15166240	IntAct
AT5G18810.1	Arabidopsis thaliana	Col-0	interacts with	AT3G63400.1	Arabidopsis thaliana	Col-0	two hybrid	15166240	IntAct
AT3G48750.1	Arabidopsis thaliana	Col-0	interacts with	AT2G44740.1	Arabidopsis thaliana	Col-0	two hybrid	15197472	IntAct
AT3G48750.1	Arabidopsis thaliana	Col-0	interacts with	AT3G60550.1	Arabidopsis thaliana	Col-0	two hybrid	15197472	IntAct
AT3G54180.1	Arabidopsis thaliana	Col-0	interacts with	AT3G63120.1	Arabidopsis thaliana	Col-0	two hybrid	15197472	IntAct
AT5G61650.1	Arabidopsis thaliana	Col-0	interacts with	AT3G48750.1	Arabidopsis thaliana	Col-0	two hybrid	15197472	IntAct
AT4G02570.1	Arabidopsis thaliana	Col-0	interacts with	AT2G02560.1	Arabidopsis thaliana	Col-0	anti tag coimmunoprecipitation	15208391	IntAct
AT3G23050.1	Arabidopsis thaliana	Col-0	interacts with	AT1G75950.1	Arabidopsis thaliana	Col-0	pull down	15208392	IntAct
AT3G12280.1	Arabidopsis thaliana	Col-0	interacts with	AT3G20740.1	Arabidopsis thaliana	Col-0	pull down	15221456	IntAct
AT4G11330.1	Arabidopsis thaliana	Col-0	interacts with	AT4G29810.1	Arabidopsis thaliana	Col-0	two hybrid	15225555	IntAct
AT4G26070.1	Arabidopsis thaliana	Col-0	interacts with	AT4G01370.1	Arabidopsis thaliana	Col-0	two hybrid	15225555	IntAct
AT4G29810.1	Arabidopsis thaliana	Col-0	interacts with	AT4G01370.1	Arabidopsis thaliana	Col-0	two hybrid	15225555	IntAct
AT4G09820.1	Arabidopsis thaliana	Col-0	interacts with	AT5G24520.1	Arabidopsis thaliana	Col-0	two hybrid	15255866	IntAct
AT5G35550.1	Arabidopsis thaliana	Col-0	interacts with	AT4G09820.1	Arabidopsis thaliana	Col-0	two hybrid	15255866	IntAct
AT5G35550.1	Arabidopsis thaliana	Col-0	interacts with	AT5G35550.1	Arabidopsis thaliana	Col-0	two hybrid	15255866	IntAct
AT4G14150.1	Arabidopsis thaliana	Col-0	interacts with	AT3G23670.1	Arabidopsis thaliana	Col-0	pull down	15258761	IntAct
AT4G14150.1	Arabidopsis thaliana	Col-0	interacts with	AT4G14150.1	Arabidopsis thaliana	Col-0	pull down	15258761	IntAct
AT2G18790.1	Arabidopsis thaliana	Col-0	interacts with	AT2G18790.1	Arabidopsis thaliana	Col-0	molecular sieving	15273290	IntAct
AT2G18790.1	Arabidopsis thaliana	Col-0	interacts with	AT4G16250.1	Arabidopsis thaliana	Col-0	anti tag coimmunoprecipitation	15273290	IntAct
AT2G18790.1	Arabidopsis thaliana	Col-0	interacts with	AT4G18130.1	Arabidopsis thaliana	Col-0	anti tag coimmunoprecipitation	15273290	IntAct
AT4G16250.1	Arabidopsis thaliana	Col-0	interacts with	AT4G16250.1	Arabidopsis thaliana	Col-0	molecular sieving	15273290	IntAct
AT4G16250.1	Arabidopsis thaliana	Col-0	interacts with	AT4G18130.1	Arabidopsis thaliana	Col-0	anti tag coimmunoprecipitation	15273290	IntAct
AT4G18130.1	Arabidopsis thaliana	Col-0	interacts with	AT4G18130.1	Arabidopsis thaliana	Col-0	molecular sieving	15273290	IntAct
AT5G35840.1	Arabidopsis thaliana	Col-0	interacts with	AT5G35840.1	Arabidopsis thaliana	Col-0	molecular sieving	15273290	IntAct
AT1G43850.1	Arabidopsis thaliana	Col-0	interacts with	AT4G32551.1	Arabidopsis thaliana	Col-0	two hybrid	15277686	IntAct
AT1G20090.1	Arabidopsis thaliana	Col-0	interacts with	AT5G18410.1	Arabidopsis thaliana	Col-0	two hybrid	15294869	IntAct
AT2G35110.1	Arabidopsis thaliana	Col-0	interacts with	AT5G18410.1	Arabidopsis thaliana	Col-0	pull down	15294869	IntAct
AT5G18410.1	Arabidopsis thaliana	Col-0	interacts with	AT2G35110.1	Arabidopsis thaliana	Col-0	two hybrid	15294869	IntAct
AT2G35110.1	Arabidopsis thaliana	Col-0	interacts with	AT5G18410.1	Arabidopsis thaliana	Col-0	two hybrid	15296760	IntAct
AT3G02850.1	Arabidopsis thaliana	Col-0	interacts with	AT5G37500.1	Arabidopsis thaliana	Col-0	two hybrid	15298894	IntAct
AT5G37500.1	Arabidopsis thaliana	Col-0	interacts with	AT5G37500.1	Arabidopsis thaliana	Col-0	two hybrid	15298894	IntAct
AT2G45190.1	Arabidopsis thaliana	Col-0	interacts with	AT4G27330.1	Arabidopsis thaliana	Col-0	pull down	15299139	IntAct
AT4G00180.1	Arabidopsis thaliana	Col-0	interacts with	AT4G27330.1	Arabidopsis thaliana	Col-0	pull down	15299139	IntAct
AT1G51500.1	Arabidopsis thaliana	Col-0	interacts with	AT2G27030.1	Arabidopsis thaliana	Col-0	ubiquitin reconstruction	15299147	IntAct
AT2G26650.1	Arabidopsis thaliana	Col-0	interacts with	AT2G26650.1	Arabidopsis thaliana	Col-0	ubiquitin reconstruction	15299147	IntAct
AT4G18220.1	Arabidopsis thaliana	Col-0	interacts with	AT2G13650.1	Arabidopsis thaliana	Col-0	ubiquitin reconstruction	15299147	IntAct
AT4G22200.1	Arabidopsis thaliana	Col-0	interacts with	AT4G22200.1	Arabidopsis thaliana	Col-0	ubiquitin reconstruction	15299147	IntAct
AT4G32650.1	Arabidopsis thaliana	Col-0	interacts with	AT3G51300.1	Arabidopsis thaliana	Col-0	ubiquitin reconstruction	15299147	IntAct
AT4G32650.1	Arabidopsis thaliana	Col-0	interacts with	AT5G14570.1	Arabidopsis thaliana	Col-0	ubiquitin reconstruction	15299147	IntAct
AT5G46240.1	Arabidopsis thaliana	Col-0	interacts with	AT4G22200.1	Arabidopsis thaliana	Col-0	ubiquitin reconstruction	15299147	IntAct
AT5G46240.1	Arabidopsis thaliana	Col-0	interacts with	AT5G46240.1	Arabidopsis thaliana	Col-0	ubiquitin reconstruction	15299147	IntAct
AT1G10940.1	Arabidopsis thaliana	Col-0	interacts with	AT1G68050.1	Arabidopsis thaliana	Col-0	two hybrid	15310821	IntAct
AT1G20140.1	Arabidopsis thaliana	Col-0	interacts with	AT2G18915.1	Arabidopsis thaliana	Col-0	two hybrid	15310821	IntAct
AT1G20140.1	Arabidopsis thaliana	Col-0	interacts with	AT5G57360.1	Arabidopsis thaliana	Col-0	two hybrid	15310821	IntAct
AT1G68050.1	Arabidopsis thaliana	Col-0	interacts with	AT2G03170.1	Arabidopsis thaliana	Col-0	two hybrid	15310821	IntAct
AT1G68050.1	Arabidopsis thaliana	Col-0	interacts with	AT4G34210.1	Arabidopsis thaliana	Col-0	two hybrid	15310821	IntAct
AT1G68050.1	Arabidopsis thaliana	Col-0	interacts with	AT5G42190.1	Arabidopsis thaliana	Col-0	two hybrid	15310821	IntAct
AT2G18915.1	Arabidopsis thaliana	Col-0	interacts with	AT1G10940.1	Arabidopsis thaliana	Col-0	two hybrid	15310821	IntAct
AT2G18915.1	Arabidopsis thaliana	Col-0	interacts with	AT2G03170.1	Arabidopsis thaliana	Col-0	two hybrid	15310821	IntAct
AT2G18915.1	Arabidopsis thaliana	Col-0	interacts with	AT2G25700.1	Arabidopsis thaliana	Col-0	two hybrid	15310821	IntAct
AT2G18915.1	Arabidopsis thaliana	Col-0	interacts with	AT4G34210.1	Arabidopsis thaliana	Col-0	two hybrid	15310821	IntAct
AT2G18915.1	Arabidopsis thaliana	Col-0	interacts with	AT5G61380.1	Arabidopsis thaliana	Col-0	two hybrid	15310821	IntAct
AT3G60010.1	Arabidopsis thaliana	Col-0	interacts with	AT2G18915.1	Arabidopsis thaliana	Col-0	two hybrid	15310821	IntAct
AT5G24470.1	Arabidopsis thaliana	Col-0	interacts with	AT5G57360.1	Arabidopsis thaliana	Col-0	two hybrid	15310821	IntAct
AT5G42190.1	Arabidopsis thaliana	Col-0	interacts with	AT2G18915.1	Arabidopsis thaliana	Col-0	two hybrid	15310821	IntAct
AT5G57360.1	Arabidopsis thaliana	Col-0	interacts with	AT2G03170.1	Arabidopsis thaliana	Col-0	two hybrid	15310821	IntAct
AT5G57360.1	Arabidopsis thaliana	Col-0	interacts with	AT2G18915.1	Arabidopsis thaliana	Col-0	two hybrid	15310821	IntAct
AT5G57360.1	Arabidopsis thaliana	Col-0	interacts with	AT4G34210.1	Arabidopsis thaliana	Col-0	two hybrid	15310821	IntAct
AT5G57360.1	Arabidopsis thaliana	Col-0	interacts with	AT5G42190.1	Arabidopsis thaliana	Col-0	two hybrid	15310821	IntAct
AT3G01770.1	Arabidopsis thaliana	Col-0	interacts with	AT5G63160.1	Arabidopsis thaliana	Col-0	two hybrid	15316289	IntAct
AT5G14270.1	Arabidopsis thaliana	Col-0	interacts with	AT5G63160.1	Arabidopsis thaliana	Col-0	two hybrid	15316289	IntAct
AT5G67480.1	Arabidopsis thaliana	Col-0	interacts with	AT3G01770.1	Arabidopsis thaliana	Col-0	two hybrid	15316289	IntAct
AT5G58220.1	Arabidopsis thaliana	Col-0	interacts with	AT4G39400.1	Arabidopsis thaliana	Col-0	two hybrid	15319482	IntAct
AT2G22840.1	Arabidopsis thaliana	Col-0	interacts with	AT5G28640.1	Arabidopsis thaliana	Col-0	two hybrid	15326298	IntAct
AT1G30100.1	Arabidopsis thaliana	Col-0	interacts with	AT5G17790.1	Arabidopsis thaliana	Col-0	two hybrid	15340011	IntAct
AT1G04410.1	Arabidopsis thaliana	Col-0	interacts with	AT5G42980.1	Arabidopsis thaliana	Col-0	enzymatic study	15352244	IntAct
AT1G09310.1	Arabidopsis thaliana	Col-0	interacts with	AT5G42980.1	Arabidopsis thaliana	Col-0	enzymatic study	15352244	IntAct
AT1G10960.1	Arabidopsis thaliana	Col-0	interacts with	AT5G42980.1	Arabidopsis thaliana	Col-0	enzymatic study	15352244	IntAct
AT1G21750.1	Arabidopsis thaliana	Col-0	interacts with	AT5G42980.1	Arabidopsis thaliana	Col-0	enzymatic study	15352244	IntAct
AT1G32060.1	Arabidopsis thaliana	Col-0	interacts with	AT5G42980.1	Arabidopsis thaliana	Col-0	enzymatic study	15352244	IntAct
AT1G60950.1	Arabidopsis thaliana	Col-0	interacts with	AT5G42980.1	Arabidopsis thaliana	Col-0	enzymatic study	15352244	IntAct
AT1G65930.1	Arabidopsis thaliana	Col-0	interacts with	AT5G42980.1	Arabidopsis thaliana	Col-0	enzymatic study	15352244	IntAct
AT2G21170.1	Arabidopsis thaliana	Col-0	interacts with	AT5G42980.1	Arabidopsis thaliana	Col-0	enzymatic study	15352244	IntAct
AT2G24270.1	Arabidopsis thaliana	Col-0	interacts with	AT5G42980.1	Arabidopsis thaliana	Col-0	enzymatic study	15352244	IntAct
AT2G39730.1	Arabidopsis thaliana	Col-0	interacts with	AT5G42980.1	Arabidopsis thaliana	Col-0	enzymatic study	15352244	IntAct
AT2G43560.1	Arabidopsis thaliana	Col-0	interacts with	AT5G42980.1	Arabidopsis thaliana	Col-0	enzymatic study	15352244	IntAct
AT2G47400.1	Arabidopsis thaliana	Col-0	interacts with	AT5G42980.1	Arabidopsis thaliana	Col-0	enzymatic study	15352244	IntAct
AT2G47730.1	Arabidopsis thaliana	Col-0	interacts with	AT5G42980.1	Arabidopsis thaliana	Col-0	enzymatic study	15352244	IntAct
AT3G01500.1	Arabidopsis thaliana	Col-0	interacts with	AT5G42980.1	Arabidopsis thaliana	Col-0	enzymatic study	15352244	IntAct
AT3G04790.1	Arabidopsis thaliana	Col-0	interacts with	AT5G42980.1	Arabidopsis thaliana	Col-0	enzymatic study	15352244	IntAct
AT3G18490.1	Arabidopsis thaliana	Col-0	interacts with	AT5G42980.1	Arabidopsis thaliana	Col-0	enzymatic study	15352244	IntAct
AT3G50820.1	Arabidopsis thaliana	Col-0	interacts with	AT5G42980.1	Arabidopsis thaliana	Col-0	enzymatic study	15352244	IntAct
AT3G52930.1	Arabidopsis thaliana	Col-0	interacts with	AT5G42980.1	Arabidopsis thaliana	Col-0	enzymatic study	15352244	IntAct
AT3G52960.1	Arabidopsis thaliana	Col-0	interacts with	AT5G42980.1	Arabidopsis thaliana	Col-0	enzymatic study	15352244	IntAct
AT3G55800.1	Arabidopsis thaliana	Col-0	interacts with	AT5G42980.1	Arabidopsis thaliana	Col-0	enzymatic study	15352244	IntAct
AT3G60750.1	Arabidopsis thaliana	Col-0	interacts with	AT5G42980.1	Arabidopsis thaliana	Col-0	enzymatic study	15352244	IntAct
AT3G62410.1	Arabidopsis thaliana	Col-0	interacts with	AT5G42980.1	Arabidopsis thaliana	Col-0	enzymatic study	15352244	IntAct
AT4G26530.1	Arabidopsis thaliana	Col-0	interacts with	AT5G42980.1	Arabidopsis thaliana	Col-0	enzymatic study	15352244	IntAct
AT4G39330.1	Arabidopsis thaliana	Col-0	interacts with	AT5G42980.1	Arabidopsis thaliana	Col-0	enzymatic study	15352244	IntAct
AT5G14740.1	Arabidopsis thaliana	Col-0	interacts with	AT5G42980.1	Arabidopsis thaliana	Col-0	enzymatic study	15352244	IntAct
AT5G16710.1	Arabidopsis thaliana	Col-0	interacts with	AT5G42980.1	Arabidopsis thaliana	Col-0	enzymatic study	15352244	IntAct
AT5G35630.1	Arabidopsis thaliana	Col-0	interacts with	AT5G42980.1	Arabidopsis thaliana	Col-0	enzymatic study	15352244	IntAct
AT5G42980.1	Arabidopsis thaliana	Col-0	interacts with	AT1G75040.1	Arabidopsis thaliana	Col-0	enzymatic study	15352244	IntAct
AT5G53490.1	Arabidopsis thaliana	Col-0	interacts with	AT5G42980.1	Arabidopsis thaliana	Col-0	enzymatic study	15352244	IntAct
AT5G60360.1	Arabidopsis thaliana	Col-0	interacts with	AT5G42980.1	Arabidopsis thaliana	Col-0	enzymatic study	15352244	IntAct
AT5G61410.1	Arabidopsis thaliana	Col-0	interacts with	AT5G42980.1	Arabidopsis thaliana	Col-0	enzymatic study	15352244	IntAct
AT5G66570.1	Arabidopsis thaliana	Col-0	interacts with	AT5G42980.1	Arabidopsis thaliana	Col-0	enzymatic study	15352244	IntAct
AT1G01380.1	Arabidopsis thaliana	Col-0	interacts with	AT1G63650.1	Arabidopsis thaliana	Col-0	two hybrid	15361138	IntAct
AT1G56650.1	Arabidopsis thaliana	Col-0	interacts with	AT4G00480.1	Arabidopsis thaliana	Col-0	two hybrid	15361138	IntAct
AT1G56650.1	Arabidopsis thaliana	Col-0	interacts with	AT4G09820.1	Arabidopsis thaliana	Col-0	two hybrid	15361138	IntAct
AT1G63650.1	Arabidopsis thaliana	Col-0	interacts with	AT1G01380.1	Arabidopsis thaliana	Col-0	two hybrid	15361138	IntAct
AT1G63650.1	Arabidopsis thaliana	Col-0	interacts with	AT1G66390.1	Arabidopsis thaliana	Col-0	two hybrid	15361138	IntAct
AT1G63650.1	Arabidopsis thaliana	Col-0	interacts with	AT2G46410.1	Arabidopsis thaliana	Col-0	two hybrid	15361138	IntAct
AT1G66370.1	Arabidopsis thaliana	Col-0	interacts with	AT1G63650.1	Arabidopsis thaliana	Col-0	two hybrid	15361138	IntAct
AT1G66370.1	Arabidopsis thaliana	Col-0	interacts with	AT4G09820.1	Arabidopsis thaliana	Col-0	two hybrid	15361138	IntAct
AT1G66380.1	Arabidopsis thaliana	Col-0	interacts with	AT4G00480.1	Arabidopsis thaliana	Col-0	two hybrid	15361138	IntAct
AT1G66390.1	Arabidopsis thaliana	Col-0	interacts with	AT4G09820.1	Arabidopsis thaliana	Col-0	pull down	15361138	IntAct
AT1G71030.1	Arabidopsis thaliana	Col-0	interacts with	AT1G63650.1	Arabidopsis thaliana	Col-0	two hybrid	15361138	IntAct
AT2G30420.1	Arabidopsis thaliana	Col-0	interacts with	AT4G00480.1	Arabidopsis thaliana	Col-0	two hybrid	15361138	IntAct
AT3G27920.1	Arabidopsis thaliana	Col-0	interacts with	AT1G63650.1	Arabidopsis thaliana	Col-0	two hybrid	15361138	IntAct
AT4G00480.1	Arabidopsis thaliana	Col-0	interacts with	AT1G01380.1	Arabidopsis thaliana	Col-0	two hybrid	15361138	IntAct
AT4G00480.1	Arabidopsis thaliana	Col-0	interacts with	AT1G66370.1	Arabidopsis thaliana	Col-0	two hybrid	15361138	IntAct
AT4G00480.1	Arabidopsis thaliana	Col-0	interacts with	AT1G66390.1	Arabidopsis thaliana	Col-0	two hybrid	15361138	IntAct
AT4G00480.1	Arabidopsis thaliana	Col-0	interacts with	AT2G46410.1	Arabidopsis thaliana	Col-0	two hybrid	15361138	IntAct
AT4G00480.1	Arabidopsis thaliana	Col-0	interacts with	AT5G35550.1	Arabidopsis thaliana	Col-0	two hybrid	15361138	IntAct
AT4G09820.1	Arabidopsis thaliana	Col-0	interacts with	AT1G56650.1	Arabidopsis thaliana	Col-0	pull down	15361138	IntAct
AT4G09820.1	Arabidopsis thaliana	Col-0	interacts with	AT1G66390.1	Arabidopsis thaliana	Col-0	two hybrid	15361138	IntAct
AT4G09820.1	Arabidopsis thaliana	Col-0	interacts with	AT3G13540.1	Arabidopsis thaliana	Col-0	two hybrid	15361138	IntAct
AT4G09820.1	Arabidopsis thaliana	Col-0	interacts with	AT5G35550.1	Arabidopsis thaliana	Col-0	two hybrid	15361138	IntAct
AT4G38620.1	Arabidopsis thaliana	Col-0	interacts with	AT4G00480.1	Arabidopsis thaliana	Col-0	two hybrid	15361138	IntAct
AT5G14750.1	Arabidopsis thaliana	Col-0	interacts with	AT1G63650.1	Arabidopsis thaliana	Col-0	two hybrid	15361138	IntAct
AT5G14750.1	Arabidopsis thaliana	Col-0	interacts with	AT4G00480.1	Arabidopsis thaliana	Col-0	two hybrid	15361138	IntAct
AT5G35550.1	Arabidopsis thaliana	Col-0	interacts with	AT1G63650.1	Arabidopsis thaliana	Col-0	two hybrid	15361138	IntAct
AT5G40330.1	Arabidopsis thaliana	Col-0	interacts with	AT4G00480.1	Arabidopsis thaliana	Col-0	two hybrid	15361138	IntAct
AT5G41315.1	Arabidopsis thaliana	Col-0	interacts with	AT1G56650.1	Arabidopsis thaliana	Col-0	pull down	15361138	IntAct
AT1G21700.1	Arabidopsis thaliana	Col-0	interacts with	AT2G46020.1	Arabidopsis thaliana	Col-0	two hybrid	15371304	IntAct
AT1G75950.1	Arabidopsis thaliana	Col-0	interacts with	AT5G57360.1	Arabidopsis thaliana	Col-0	two hybrid	15447654	IntAct
AT1G09530.1	Arabidopsis thaliana	Col-0	interacts with	AT2G18790.1	Arabidopsis thaliana	Col-0	anti tag coimmunoprecipitation	15448264	IntAct
AT2G18790.1	Arabidopsis thaliana	Col-0	interacts with	AT2G20180.1	Arabidopsis thaliana	Col-0	anti tag coimmunoprecipitation	15448264	IntAct
AT2G20180.1	Arabidopsis thaliana	Col-0	interacts with	AT1G09570.1	Arabidopsis thaliana	Col-0	anti tag coimmunoprecipitation	15448264	IntAct
AT2G43010.1	Arabidopsis thaliana	Col-0	interacts with	AT1G09570.1	Arabidopsis thaliana	Col-0	anti tag coimmunoprecipitation	15448264	IntAct
AT2G23380.1	Arabidopsis thaliana	Col-0	interacts with	AT4G16845.1	Arabidopsis thaliana	Col-0	two hybrid	15456723	IntAct
AT2G35670.1	Arabidopsis thaliana	Col-0	interacts with	AT1G02580.1	Arabidopsis thaliana	Col-0	two hybrid	15456723	IntAct
AT3G20740.1	Arabidopsis thaliana	Col-0	interacts with	AT1G02580.1	Arabidopsis thaliana	Col-0	two hybrid	15456723	IntAct
AT3G20740.1	Arabidopsis thaliana	Col-0	interacts with	AT2G23380.1	Arabidopsis thaliana	Col-0	two hybrid	15456723	IntAct
AT3G20740.1	Arabidopsis thaliana	Col-0	interacts with	AT4G02020.1	Arabidopsis thaliana	Col-0	two hybrid	15456723	IntAct
AT4G02020.1	Arabidopsis thaliana	Col-0	interacts with	AT2G35670.1	Arabidopsis thaliana	Col-0	two hybrid	15456723	IntAct
AT4G02020.1	Arabidopsis thaliana	Col-0	interacts with	AT4G16845.1	Arabidopsis thaliana	Col-0	two hybrid	15456723	IntAct
AT5G51230.1	Arabidopsis thaliana	Col-0	interacts with	AT2G23380.1	Arabidopsis thaliana	Col-0	two hybrid	15456723	IntAct
AT1G02580.1	Arabidopsis thaliana	Col-0	interacts with	AT3G20740.1	Arabidopsis thaliana	Col-0	bimolecular fluorescence complementation	15469499	IntAct
AT5G40280.1	Arabidopsis thaliana	Col-0	interacts with	AT3G59380.1	Arabidopsis thaliana	Col-0	anti tag coimmunoprecipitation	15469499	IntAct
AT1G09530.1	Arabidopsis thaliana	Col-0	interacts with	AT2G18790.1	Arabidopsis thaliana	Col-0	anti tag coimmunoprecipitation	15486100	IntAct
AT2G18790.1	Arabidopsis thaliana	Col-0	interacts with	AT3G59060.1	Arabidopsis thaliana	Col-0	anti tag coimmunoprecipitation	15486100	IntAct
AT1G09530.1	Arabidopsis thaliana	Col-0	interacts with	AT2G18790.1	Arabidopsis thaliana	Col-0	pull down	15486102	IntAct
AT2G20180.1	Arabidopsis thaliana	Col-0	interacts with	AT2G18790.1	Arabidopsis thaliana	Col-0	pull down	15486102	IntAct
AT3G62980.1	Arabidopsis thaliana	Col-0	interacts with	AT4G14560.1	Arabidopsis thaliana	Col-0	pull down	15546359	IntAct
AT1G01380.1	Arabidopsis thaliana	Col-0	interacts with	AT5G41315.1	Arabidopsis thaliana	Col-0	two hybrid	15584952	IntAct
AT3G27920.1	Arabidopsis thaliana	Col-0	interacts with	AT5G41315.1	Arabidopsis thaliana	Col-0	two hybrid	15584952	IntAct
AT1G16970.1	Arabidopsis thaliana	Col-0	interacts with	AT5G59430.1	Arabidopsis thaliana	Col-0	anti tag coimmunoprecipitation	15589838	IntAct
AT1G49950.1	Arabidopsis thaliana	Col-0	interacts with	AT1G49950.1	Arabidopsis thaliana	Col-0	two hybrid	15589838	IntAct
AT1G49950.1	Arabidopsis thaliana	Col-0	interacts with	AT5G06310.1	Arabidopsis thaliana	Col-0	two hybrid	15589838	IntAct
AT5G06310.1	Arabidopsis thaliana	Col-0	interacts with	AT1G49950.1	Arabidopsis thaliana	Col-0	anti tag coimmunoprecipitation	15589838	IntAct
AT5G67580.1	Arabidopsis thaliana	Col-0	interacts with	AT1G49950.1	Arabidopsis thaliana	Col-0	two hybrid	15589838	IntAct
AT5G67580.1	Arabidopsis thaliana	Col-0	interacts with	AT5G67580.1	Arabidopsis thaliana	Col-0	two hybrid	15589838	IntAct
AT1G71830.1	Arabidopsis thaliana	Col-0	interacts with	AT5G10450.1	Arabidopsis thaliana	Col-0	two hybrid	15592873	IntAct
AT3G09840.1	Arabidopsis thaliana	Col-0	interacts with	AT3G09840.1	Arabidopsis thaliana	Col-0	two hybrid	15592873	IntAct
AT3G09840.1	Arabidopsis thaliana	Col-0	interacts with	AT5G19280.1	Arabidopsis thaliana	Col-0	two hybrid	15592873	IntAct
AT5G10450.1	Arabidopsis thaliana	Col-0	interacts with	AT1G71830.1	Arabidopsis thaliana	Col-0	two hybrid	15592873	IntAct
AT1G24260.1	Arabidopsis thaliana	Col-0	interacts with	AT1G69120.1	Arabidopsis thaliana	Col-0	two hybrid	15604664	IntAct
AT1G24260.1	Arabidopsis thaliana	Col-0	interacts with	AT3G54340.1	Arabidopsis thaliana	Col-0	two hybrid	15604664	IntAct
AT1G69120.1	Arabidopsis thaliana	Col-0	interacts with	AT1G69120.1	Arabidopsis thaliana	Col-0	two hybrid	15604664	IntAct
AT1G69120.1	Arabidopsis thaliana	Col-0	interacts with	AT3G02310.1	Arabidopsis thaliana	Col-0	two hybrid	15604664	IntAct
AT1G69120.1	Arabidopsis thaliana	Col-0	interacts with	AT5G15800.1	Arabidopsis thaliana	Col-0	two hybrid	15604664	IntAct
AT3G02310.1	Arabidopsis thaliana	Col-0	interacts with	AT3G54340.1	Arabidopsis thaliana	Col-0	two hybrid	15604664	IntAct
AT3G02310.1	Arabidopsis thaliana	Col-0	interacts with	AT4G18960.1	Arabidopsis thaliana	Col-0	two hybrid	15604664	IntAct
AT3G02310.1	Arabidopsis thaliana	Col-0	interacts with	AT5G20240.1	Arabidopsis thaliana	Col-0	two hybrid	15604664	IntAct
AT3G54340.1	Arabidopsis thaliana	Col-0	interacts with	AT5G20240.1	Arabidopsis thaliana	Col-0	three hybrid	15604664	IntAct
AT4G18960.1	Arabidopsis thaliana	Col-0	interacts with	AT1G24260.1	Arabidopsis thaliana	Col-0	two hybrid	15604664	IntAct
AT4G18960.1	Arabidopsis thaliana	Col-0	interacts with	AT5G15800.1	Arabidopsis thaliana	Col-0	two hybrid	15604664	IntAct
AT5G15800.1	Arabidopsis thaliana	Col-0	interacts with	AT3G54340.1	Arabidopsis thaliana	Col-0	two hybrid	15604664	IntAct
AT5G20240.1	Arabidopsis thaliana	Col-0	interacts with	AT1G24260.1	Arabidopsis thaliana	Col-0	two hybrid	15604664	IntAct
AT5G20240.1	Arabidopsis thaliana	Col-0	interacts with	AT3G54340.1	Arabidopsis thaliana	Col-0	two hybrid	15604664	IntAct
AT5G20240.1	Arabidopsis thaliana	Col-0	interacts with	AT5G15800.1	Arabidopsis thaliana	Col-0	two hybrid	15604664	IntAct
AT1G69670.1	Arabidopsis thaliana	Col-0	interacts with	AT5G20570.1	Arabidopsis thaliana	Col-0	two hybrid	15618422	IntAct
AT2G39760.1	Arabidopsis thaliana	Col-0	interacts with	AT1G69670.1	Arabidopsis thaliana	Col-0	two hybrid	15618422	IntAct
AT2G39760.1	Arabidopsis thaliana	Col-0	interacts with	AT2G39760.1	Arabidopsis thaliana	Col-0	two hybrid	15618422	IntAct
AT2G39760.1	Arabidopsis thaliana	Col-0	interacts with	AT5G19000.1	Arabidopsis thaliana	Col-0	two hybrid	15618422	IntAct
AT5G19000.1	Arabidopsis thaliana	Col-0	interacts with	AT1G69670.1	Arabidopsis thaliana	Col-0	pull down	15618422	IntAct
AT5G19000.1	Arabidopsis thaliana	Col-0	interacts with	AT3G43700.1	Arabidopsis thaliana	Col-0	two hybrid	15618422	IntAct
AT5G19000.1	Arabidopsis thaliana	Col-0	interacts with	AT5G19000.1	Arabidopsis thaliana	Col-0	two hybrid	15618422	IntAct
AT5G21010.1	Arabidopsis thaliana	Col-0	interacts with	AT2G39760.1	Arabidopsis thaliana	Col-0	two hybrid	15618422	IntAct
AT5G21010.1	Arabidopsis thaliana	Col-0	interacts with	AT5G19000.1	Arabidopsis thaliana	Col-0	two hybrid	15618422	IntAct
AT1G48480.1	Arabidopsis thaliana	Col-0	interacts with	AT3G17950.1	Arabidopsis thaliana	Col-0	two hybrid	15618630	IntAct
AT1G48480.1	Arabidopsis thaliana	Col-0	interacts with	AT3G27210.1	Arabidopsis thaliana	Col-0	two hybrid	15618630	IntAct
AT1G48480.1	Arabidopsis thaliana	Col-0	interacts with	AT5G05190.1	Arabidopsis thaliana	Col-0	two hybrid	15618630	IntAct
AT3G17840.1	Arabidopsis thaliana	Col-0	interacts with	AT3G27210.1	Arabidopsis thaliana	Col-0	two hybrid	15618630	IntAct
AT3G17840.1	Arabidopsis thaliana	Col-0	interacts with	AT5G05190.1	Arabidopsis thaliana	Col-0	two hybrid	15618630	IntAct
AT3G17950.1	Arabidopsis thaliana	Col-0	interacts with	AT1G48480.1	Arabidopsis thaliana	Col-0	two hybrid	15618630	IntAct
AT3G27210.1	Arabidopsis thaliana	Col-0	interacts with	AT1G48480.1	Arabidopsis thaliana	Col-0	two hybrid	15618630	IntAct
AT5G12900.1	Arabidopsis thaliana	Col-0	interacts with	AT3G56370.1	Arabidopsis thaliana	Col-0	two hybrid	15618632	IntAct
AT1G09415.1	Arabidopsis thaliana	Col-0	interacts with	AT1G64280.1	Arabidopsis thaliana	Col-0	two hybrid	15634206	IntAct
AT1G22070.1	Arabidopsis thaliana	Col-0	interacts with	AT4G19660.1	Arabidopsis thaliana	Col-0	two hybrid	15634206	IntAct
AT1G77920.1	Arabidopsis thaliana	Col-0	interacts with	AT1G64280.1	Arabidopsis thaliana	Col-0	two hybrid	15634206	IntAct
AT3G12250.1	Arabidopsis thaliana	Col-0	interacts with	AT4G19660.1	Arabidopsis thaliana	Col-0	two hybrid	15634206	IntAct
AT4G19660.1	Arabidopsis thaliana	Col-0	interacts with	AT5G06950.1	Arabidopsis thaliana	Col-0	two hybrid	15634206	IntAct
AT5G06960.1	Arabidopsis thaliana	Col-0	interacts with	AT1G64280.1	Arabidopsis thaliana	Col-0	two hybrid	15634206	IntAct
AT5G06960.1	Arabidopsis thaliana	Col-0	interacts with	AT4G19660.1	Arabidopsis thaliana	Col-0	two hybrid	15634206	IntAct
AT1G53650.1	Arabidopsis thaliana	Col-0	interacts with	AT4G34110.1	Arabidopsis thaliana	Col-0	two hybrid	15650869	IntAct
AT1G71770.1	Arabidopsis thaliana	Col-0	interacts with	AT2G41430.1	Arabidopsis thaliana	Col-0	two hybrid	15650869	IntAct
AT3G14010.1	Arabidopsis thaliana	Col-0	interacts with	AT4G34110.1	Arabidopsis thaliana	Col-0	two hybrid	15650869	IntAct
AT5G11440.1	Arabidopsis thaliana	Col-0	interacts with	AT1G71770.1	Arabidopsis thaliana	Col-0	two hybrid	15650869	IntAct
AT5G11440.1	Arabidopsis thaliana	Col-0	interacts with	AT4G34110.1	Arabidopsis thaliana	Col-0	two hybrid	15650869	IntAct
AT1G21780.1	Arabidopsis thaliana	Col-0	interacts with	AT1G26830.1	Arabidopsis thaliana	Col-0	two hybrid	15659098	IntAct
AT1G26830.1	Arabidopsis thaliana	Col-0	interacts with	AT5G20570.1	Arabidopsis thaliana	Col-0	two hybrid	15659098	IntAct
AT1G69670.1	Arabidopsis thaliana	Col-0	interacts with	AT2G39760.1	Arabidopsis thaliana	Col-0	two hybrid	15659098	IntAct
AT1G75950.1	Arabidopsis thaliana	Col-0	interacts with	AT4G02570.1	Arabidopsis thaliana	Col-0	two hybrid	15659098	IntAct
AT4G02570.1	Arabidopsis thaliana	Col-0	interacts with	AT1G01640.1	Arabidopsis thaliana	Col-0	two hybrid	15659098	IntAct
AT5G13060.1	Arabidopsis thaliana	Col-0	interacts with	AT1G26830.1	Arabidopsis thaliana	Col-0	two hybrid	15659098	IntAct
AT5G20570.1	Arabidopsis thaliana	Col-0	interacts with	AT1G69670.1	Arabidopsis thaliana	Col-0	two hybrid	15659098	IntAct
AT2G38440.1	Arabidopsis thaliana	Col-0	interacts with	AT2G46225.1	Arabidopsis thaliana	Col-0	two hybrid	15659634	IntAct
AT2G46225.1	Arabidopsis thaliana	Col-0	interacts with	AT2G35110.1	Arabidopsis thaliana	Col-0	two hybrid	15659634	IntAct
AT5G38860.1	Arabidopsis thaliana	Col-0	interacts with	AT1G19350.1	Arabidopsis thaliana	Col-0	pull down	15680330	IntAct
AT3G16857.1	Arabidopsis thaliana	Col-0	interacts with	AT3G21510.1	Arabidopsis thaliana	Col-0	two hybrid	15714319	IntAct
AT3G22440.1	Arabidopsis thaliana	Col-0	interacts with	AT2G04400.1	Arabidopsis thaliana	Col-0	two hybrid	15714319	IntAct
AT5G09540.1	Arabidopsis thaliana	Col-0	interacts with	AT1G59940.1	Arabidopsis thaliana	Col-0	two hybrid	15714319	IntAct
AT5G35620.1	Arabidopsis thaliana	Col-0	interacts with	AT1G17880.1	Arabidopsis thaliana	Col-0	two hybrid	15716105	IntAct
AT4G24240.1	Arabidopsis thaliana	Col-0	interacts with	AT2G27030.1	Arabidopsis thaliana	Col-0	lambda phage display	15733871	IntAct
AT2G32950.1	Arabidopsis thaliana	Col-0	interacts with	AT1G02340.1	Arabidopsis thaliana	Col-0	pull down	15741320	IntAct
AT5G13300.1	Arabidopsis thaliana	Col-0	interacts with	AT5G13300.1	Arabidopsis thaliana	Col-0	two hybrid	15743878	IntAct
AT1G26830.1	Arabidopsis thaliana	Col-0	interacts with	AT4G08455.1	Arabidopsis thaliana	Col-0	two hybrid	15749712	IntAct
AT1G69670.1	Arabidopsis thaliana	Col-0	interacts with	AT4G07670.1	Arabidopsis thaliana	Col-0	two hybrid	15749712	IntAct
AT1G69670.1	Arabidopsis thaliana	Col-0	interacts with	AT4G08455.1	Arabidopsis thaliana	Col-0	two hybrid	15749712	IntAct
AT1G75950.1	Arabidopsis thaliana	Col-0	interacts with	AT1G30950.1	Arabidopsis thaliana	Col-0	two hybrid	15749712	IntAct
AT4G02570.1	Arabidopsis thaliana	Col-0	interacts with	AT1G75950.1	Arabidopsis thaliana	Col-0	two hybrid	15749712	IntAct
AT4G08455.1	Arabidopsis thaliana	Col-0	interacts with	AT1G26830.1	Arabidopsis thaliana	Col-0	two hybrid	15749712	IntAct
AT3G12250.1	Arabidopsis thaliana	Col-0	interacts with	AT1G02450.1	Arabidopsis thaliana	Col-0	three hybrid	15749762	IntAct
AT5G06950.1	Arabidopsis thaliana	Col-0	interacts with	AT1G02450.1	Arabidopsis thaliana	Col-0	three hybrid	15749762	IntAct
AT2G38540.1	Arabidopsis thaliana	Col-0	interacts with	AT1G66410.1	Arabidopsis thaliana	Col-0	pull down	15757661	IntAct
AT1G01640.1	Arabidopsis thaliana	Col-0	interacts with	AT1G26830.1	Arabidopsis thaliana	Col-0	pull down	15772280	IntAct
AT1G05690.1	Arabidopsis thaliana	Col-0	interacts with	AT1G26830.1	Arabidopsis thaliana	Col-0	pull down	15772280	IntAct
AT1G21780.1	Arabidopsis thaliana	Col-0	interacts with	AT1G21780.1	Arabidopsis thaliana	Col-0	two hybrid	15772280	IntAct
AT1G21780.1	Arabidopsis thaliana	Col-0	interacts with	AT1G26830.1	Arabidopsis thaliana	Col-0	pull down	15772280	IntAct
AT1G26830.1	Arabidopsis thaliana	Col-0	interacts with	AT3G48360.1	Arabidopsis thaliana	Col-0	pull down	15772280	IntAct
AT1G26830.1	Arabidopsis thaliana	Col-0	interacts with	AT4G37610.1	Arabidopsis thaliana	Col-0	pull down	15772280	IntAct
AT1G26830.1	Arabidopsis thaliana	Col-0	interacts with	AT5G19000.1	Arabidopsis thaliana	Col-0	pull down	15772280	IntAct
AT1G26830.1	Arabidopsis thaliana	Col-0	interacts with	AT5G48510.1	Arabidopsis thaliana	Col-0	pull down	15772280	IntAct
AT3G06190.1	Arabidopsis thaliana	Col-0	interacts with	AT1G26830.1	Arabidopsis thaliana	Col-0	pull down	15772280	IntAct
AT3G43700.1	Arabidopsis thaliana	Col-0	interacts with	AT1G26830.1	Arabidopsis thaliana	Col-0	pull down	15772280	IntAct
AT5G63160.1	Arabidopsis thaliana	Col-0	interacts with	AT1G26830.1	Arabidopsis thaliana	Col-0	pull down	15772280	IntAct
AT1G11910.1	Arabidopsis thaliana	Col-0	interacts with	AT1G75410.1	Arabidopsis thaliana	Col-0	two hybrid	15781858	IntAct
AT1G11910.1	Arabidopsis thaliana	Col-0	interacts with	AT2G23760.1	Arabidopsis thaliana	Col-0	two hybrid	15781858	IntAct
AT1G11910.1	Arabidopsis thaliana	Col-0	interacts with	AT2G35940.1	Arabidopsis thaliana	Col-0	two hybrid	15781858	IntAct
AT1G11910.1	Arabidopsis thaliana	Col-0	interacts with	AT4G08150.1	Arabidopsis thaliana	Col-0	two hybrid	15781858	IntAct
AT1G11910.1	Arabidopsis thaliana	Col-0	interacts with	AT4G32040.1	Arabidopsis thaliana	Col-0	two hybrid	15781858	IntAct
AT1G11910.1	Arabidopsis thaliana	Col-0	interacts with	AT4G32980.1	Arabidopsis thaliana	Col-0	two hybrid	15781858	IntAct
AT1G11910.1	Arabidopsis thaliana	Col-0	interacts with	AT5G25220.1	Arabidopsis thaliana	Col-0	two hybrid	15781858	IntAct
AT1G19700.1	Arabidopsis thaliana	Col-0	interacts with	AT1G75410.1	Arabidopsis thaliana	Col-0	two hybrid	15781858	IntAct
AT1G19700.1	Arabidopsis thaliana	Col-0	interacts with	AT2G23760.1	Arabidopsis thaliana	Col-0	two hybrid	15781858	IntAct
AT1G19700.1	Arabidopsis thaliana	Col-0	interacts with	AT5G01840.1	Arabidopsis thaliana	Col-0	two hybrid	15781858	IntAct
AT1G23380.1	Arabidopsis thaliana	Col-0	interacts with	AT1G19700.1	Arabidopsis thaliana	Col-0	two hybrid	15781858	IntAct
AT1G23380.1	Arabidopsis thaliana	Col-0	interacts with	AT2G16400.1	Arabidopsis thaliana	Col-0	two hybrid	15781858	IntAct
AT1G23380.1	Arabidopsis thaliana	Col-0	interacts with	AT2G23760.1	Arabidopsis thaliana	Col-0	two hybrid	15781858	IntAct
AT1G23380.1	Arabidopsis thaliana	Col-0	interacts with	AT2G27220.1	Arabidopsis thaliana	Col-0	two hybrid	15781858	IntAct
AT1G23380.1	Arabidopsis thaliana	Col-0	interacts with	AT2G30400.1	Arabidopsis thaliana	Col-0	two hybrid	15781858	IntAct
AT1G23380.1	Arabidopsis thaliana	Col-0	interacts with	AT4G32040.1	Arabidopsis thaliana	Col-0	two hybrid	15781858	IntAct
AT1G23380.1	Arabidopsis thaliana	Col-0	interacts with	AT4G36870.1	Arabidopsis thaliana	Col-0	two hybrid	15781858	IntAct
AT1G23380.1	Arabidopsis thaliana	Col-0	interacts with	AT5G02030.1	Arabidopsis thaliana	Col-0	two hybrid	15781858	IntAct
AT1G23380.1	Arabidopsis thaliana	Col-0	interacts with	AT5G41410.1	Arabidopsis thaliana	Col-0	two hybrid	15781858	IntAct
AT1G26260.1	Arabidopsis thaliana	Col-0	interacts with	AT1G75410.1	Arabidopsis thaliana	Col-0	two hybrid	15781858	IntAct
AT1G26260.1	Arabidopsis thaliana	Col-0	interacts with	AT2G23760.1	Arabidopsis thaliana	Col-0	two hybrid	15781858	IntAct
AT1G26260.1	Arabidopsis thaliana	Col-0	interacts with	AT2G35940.1	Arabidopsis thaliana	Col-0	two hybrid	15781858	IntAct
AT1G26260.1	Arabidopsis thaliana	Col-0	interacts with	AT4G32040.1	Arabidopsis thaliana	Col-0	two hybrid	15781858	IntAct
AT1G26260.1	Arabidopsis thaliana	Col-0	interacts with	AT4G36870.1	Arabidopsis thaliana	Col-0	two hybrid	15781858	IntAct
AT1G26260.1	Arabidopsis thaliana	Col-0	interacts with	AT5G25220.1	Arabidopsis thaliana	Col-0	two hybrid	15781858	IntAct
AT1G30590.1	Arabidopsis thaliana	Col-0	interacts with	AT1G19700.1	Arabidopsis thaliana	Col-0	two hybrid	15781858	IntAct
AT1G30590.1	Arabidopsis thaliana	Col-0	interacts with	AT1G75410.1	Arabidopsis thaliana	Col-0	two hybrid	15781858	IntAct
AT1G30590.1	Arabidopsis thaliana	Col-0	interacts with	AT2G35940.1	Arabidopsis thaliana	Col-0	two hybrid	15781858	IntAct
AT1G30590.1	Arabidopsis thaliana	Col-0	interacts with	AT5G41410.1	Arabidopsis thaliana	Col-0	two hybrid	15781858	IntAct
AT1G62360.1	Arabidopsis thaliana	Col-0	interacts with	AT1G75410.1	Arabidopsis thaliana	Col-0	two hybrid	15781858	IntAct
AT1G62360.1	Arabidopsis thaliana	Col-0	interacts with	AT2G35940.1	Arabidopsis thaliana	Col-0	two hybrid	15781858	IntAct
AT1G62360.1	Arabidopsis thaliana	Col-0	interacts with	AT4G34610.1	Arabidopsis thaliana	Col-0	two hybrid	15781858	IntAct
AT1G62360.1	Arabidopsis thaliana	Col-0	interacts with	AT5G02030.1	Arabidopsis thaliana	Col-0	two hybrid	15781858	IntAct
AT1G62360.1	Arabidopsis thaliana	Col-0	interacts with	AT5G41410.1	Arabidopsis thaliana	Col-0	two hybrid	15781858	IntAct
AT1G62990.1	Arabidopsis thaliana	Col-0	interacts with	AT1G62990.1	Arabidopsis thaliana	Col-0	two hybrid	15781858	IntAct
AT1G62990.1	Arabidopsis thaliana	Col-0	interacts with	AT2G27220.1	Arabidopsis thaliana	Col-0	two hybrid	15781858	IntAct
AT1G62990.1	Arabidopsis thaliana	Col-0	interacts with	AT4G32040.1	Arabidopsis thaliana	Col-0	two hybrid	15781858	IntAct
AT1G62990.1	Arabidopsis thaliana	Col-0	interacts with	AT5G11060.1	Arabidopsis thaliana	Col-0	two hybrid	15781858	IntAct
AT1G70510.1	Arabidopsis thaliana	Col-0	interacts with	AT2G27220.1	Arabidopsis thaliana	Col-0	two hybrid	15781858	IntAct
AT1G70510.1	Arabidopsis thaliana	Col-0	interacts with	AT2G27990.1	Arabidopsis thaliana	Col-0	two hybrid	15781858	IntAct
AT1G70510.1	Arabidopsis thaliana	Col-0	interacts with	AT4G34610.1	Arabidopsis thaliana	Col-0	two hybrid	15781858	IntAct
AT1G70510.1	Arabidopsis thaliana	Col-0	interacts with	AT4G36870.1	Arabidopsis thaliana	Col-0	two hybrid	15781858	IntAct
AT1G70510.1	Arabidopsis thaliana	Col-0	interacts with	AT5G02030.1	Arabidopsis thaliana	Col-0	two hybrid	15781858	IntAct
AT1G70510.1	Arabidopsis thaliana	Col-0	interacts with	AT5G41410.1	Arabidopsis thaliana	Col-0	two hybrid	15781858	IntAct
AT1G75410.1	Arabidopsis thaliana	Col-0	interacts with	AT1G75410.1	Arabidopsis thaliana	Col-0	two hybrid	15781858	IntAct
AT1G75410.1	Arabidopsis thaliana	Col-0	interacts with	AT2G35940.1	Arabidopsis thaliana	Col-0	two hybrid	15781858	IntAct
AT1G79960.1	Arabidopsis thaliana	Col-0	interacts with	AT1G70510.1	Arabidopsis thaliana	Col-0	two hybrid	15781858	IntAct
AT1G79960.1	Arabidopsis thaliana	Col-0	interacts with	AT5G25220.1	Arabidopsis thaliana	Col-0	two hybrid	15781858	IntAct
AT2G23760.1	Arabidopsis thaliana	Col-0	interacts with	AT1G75410.1	Arabidopsis thaliana	Col-0	two hybrid	15781858	IntAct
AT2G23760.1	Arabidopsis thaliana	Col-0	interacts with	AT2G35940.1	Arabidopsis thaliana	Col-0	two hybrid	15781858	IntAct
AT2G23760.1	Arabidopsis thaliana	Col-0	interacts with	AT5G41410.1	Arabidopsis thaliana	Col-0	two hybrid	15781858	IntAct
AT2G27220.1	Arabidopsis thaliana	Col-0	interacts with	AT4G32040.1	Arabidopsis thaliana	Col-0	two hybrid	15781858	IntAct
AT2G30400.1	Arabidopsis thaliana	Col-0	interacts with	AT1G19700.1	Arabidopsis thaliana	Col-0	two hybrid	15781858	IntAct
AT2G30400.1	Arabidopsis thaliana	Col-0	interacts with	AT1G75410.1	Arabidopsis thaliana	Col-0	two hybrid	15781858	IntAct
AT2G30400.1	Arabidopsis thaliana	Col-0	interacts with	AT2G35940.1	Arabidopsis thaliana	Col-0	two hybrid	15781858	IntAct
AT2G30400.1	Arabidopsis thaliana	Col-0	interacts with	AT4G32040.1	Arabidopsis thaliana	Col-0	two hybrid	15781858	IntAct
AT2G30400.1	Arabidopsis thaliana	Col-0	interacts with	AT4G34610.1	Arabidopsis thaliana	Col-0	two hybrid	15781858	IntAct
AT2G30400.1	Arabidopsis thaliana	Col-0	interacts with	AT4G36870.1	Arabidopsis thaliana	Col-0	two hybrid	15781858	IntAct
AT2G30400.1	Arabidopsis thaliana	Col-0	interacts with	AT5G25220.1	Arabidopsis thaliana	Col-0	two hybrid	15781858	IntAct
AT2G35940.1	Arabidopsis thaliana	Col-0	interacts with	AT5G41410.1	Arabidopsis thaliana	Col-0	two hybrid	15781858	IntAct
AT2G36050.1	Arabidopsis thaliana	Col-0	interacts with	AT2G35940.1	Arabidopsis thaliana	Col-0	two hybrid	15781858	IntAct
AT2G40000.1	Arabidopsis thaliana	Col-0	interacts with	AT1G75410.1	Arabidopsis thaliana	Col-0	two hybrid	15781858	IntAct
AT2G40000.1	Arabidopsis thaliana	Col-0	interacts with	AT2G23760.1	Arabidopsis thaliana	Col-0	two hybrid	15781858	IntAct
AT3G52525.1	Arabidopsis thaliana	Col-0	interacts with	AT1G62990.1	Arabidopsis thaliana	Col-0	two hybrid	15781858	IntAct
AT3G52525.1	Arabidopsis thaliana	Col-0	interacts with	AT4G08150.1	Arabidopsis thaliana	Col-0	two hybrid	15781858	IntAct
AT4G08150.1	Arabidopsis thaliana	Col-0	interacts with	AT2G23760.1	Arabidopsis thaliana	Col-0	two hybrid	15781858	IntAct
AT4G08150.1	Arabidopsis thaliana	Col-0	interacts with	AT4G34610.1	Arabidopsis thaliana	Col-0	two hybrid	15781858	IntAct
AT4G08150.1	Arabidopsis thaliana	Col-0	interacts with	AT4G36870.1	Arabidopsis thaliana	Col-0	two hybrid	15781858	IntAct
AT4G08150.1	Arabidopsis thaliana	Col-0	interacts with	AT5G02030.1	Arabidopsis thaliana	Col-0	two hybrid	15781858	IntAct
AT4G08150.1	Arabidopsis thaliana	Col-0	interacts with	AT5G41410.1	Arabidopsis thaliana	Col-0	two hybrid	15781858	IntAct
AT4G18830.1	Arabidopsis thaliana	Col-0	interacts with	AT1G19700.1	Arabidopsis thaliana	Col-0	two hybrid	15781858	IntAct
AT4G18830.1	Arabidopsis thaliana	Col-0	interacts with	AT1G75410.1	Arabidopsis thaliana	Col-0	two hybrid	15781858	IntAct
AT4G18830.1	Arabidopsis thaliana	Col-0	interacts with	AT2G23760.1	Arabidopsis thaliana	Col-0	two hybrid	15781858	IntAct
AT4G18830.1	Arabidopsis thaliana	Col-0	interacts with	AT4G34610.1	Arabidopsis thaliana	Col-0	two hybrid	15781858	IntAct
AT4G18830.1	Arabidopsis thaliana	Col-0	interacts with	AT4G36870.1	Arabidopsis thaliana	Col-0	two hybrid	15781858	IntAct
AT4G32040.1	Arabidopsis thaliana	Col-0	interacts with	AT1G19700.1	Arabidopsis thaliana	Col-0	two hybrid	15781858	IntAct
AT4G32040.1	Arabidopsis thaliana	Col-0	interacts with	AT1G75410.1	Arabidopsis thaliana	Col-0	two hybrid	15781858	IntAct
AT4G32040.1	Arabidopsis thaliana	Col-0	interacts with	AT2G23760.1	Arabidopsis thaliana	Col-0	two hybrid	15781858	IntAct
AT4G32040.1	Arabidopsis thaliana	Col-0	interacts with	AT2G35940.1	Arabidopsis thaliana	Col-0	two hybrid	15781858	IntAct
AT4G32040.1	Arabidopsis thaliana	Col-0	interacts with	AT4G32040.1	Arabidopsis thaliana	Col-0	two hybrid	15781858	IntAct
AT4G32040.1	Arabidopsis thaliana	Col-0	interacts with	AT4G34610.1	Arabidopsis thaliana	Col-0	two hybrid	15781858	IntAct
AT4G32040.1	Arabidopsis thaliana	Col-0	interacts with	AT5G02030.1	Arabidopsis thaliana	Col-0	two hybrid	15781858	IntAct
AT4G32980.1	Arabidopsis thaliana	Col-0	interacts with	AT2G23760.1	Arabidopsis thaliana	Col-0	two hybrid	15781858	IntAct
AT4G32980.1	Arabidopsis thaliana	Col-0	interacts with	AT5G01840.1	Arabidopsis thaliana	Col-0	two hybrid	15781858	IntAct
AT4G36870.1	Arabidopsis thaliana	Col-0	interacts with	AT2G35940.1	Arabidopsis thaliana	Col-0	two hybrid	15781858	IntAct
AT5G01840.1	Arabidopsis thaliana	Col-0	interacts with	AT1G62990.1	Arabidopsis thaliana	Col-0	two hybrid	15781858	IntAct
AT5G01840.1	Arabidopsis thaliana	Col-0	interacts with	AT2G23760.1	Arabidopsis thaliana	Col-0	two hybrid	15781858	IntAct
AT5G01840.1	Arabidopsis thaliana	Col-0	interacts with	AT2G27220.1	Arabidopsis thaliana	Col-0	two hybrid	15781858	IntAct
AT5G01840.1	Arabidopsis thaliana	Col-0	interacts with	AT4G08150.1	Arabidopsis thaliana	Col-0	two hybrid	15781858	IntAct
AT5G01840.1	Arabidopsis thaliana	Col-0	interacts with	AT4G32040.1	Arabidopsis thaliana	Col-0	two hybrid	15781858	IntAct
AT5G01840.1	Arabidopsis thaliana	Col-0	interacts with	AT4G36870.1	Arabidopsis thaliana	Col-0	two hybrid	15781858	IntAct
AT5G01840.1	Arabidopsis thaliana	Col-0	interacts with	AT5G01840.1	Arabidopsis thaliana	Col-0	two hybrid	15781858	IntAct
AT5G01840.1	Arabidopsis thaliana	Col-0	interacts with	AT5G11060.1	Arabidopsis thaliana	Col-0	two hybrid	15781858	IntAct
AT5G01840.1	Arabidopsis thaliana	Col-0	interacts with	AT5G41410.1	Arabidopsis thaliana	Col-0	two hybrid	15781858	IntAct
AT5G02030.1	Arabidopsis thaliana	Col-0	interacts with	AT5G02030.1	Arabidopsis thaliana	Col-0	two hybrid	15781858	IntAct
AT5G04830.1	Arabidopsis thaliana	Col-0	interacts with	AT1G75410.1	Arabidopsis thaliana	Col-0	two hybrid	15781858	IntAct
AT5G04830.1	Arabidopsis thaliana	Col-0	interacts with	AT4G32980.1	Arabidopsis thaliana	Col-0	two hybrid	15781858	IntAct
AT5G04830.1	Arabidopsis thaliana	Col-0	interacts with	AT5G41410.1	Arabidopsis thaliana	Col-0	two hybrid	15781858	IntAct
AT5G11060.1	Arabidopsis thaliana	Col-0	interacts with	AT4G08150.1	Arabidopsis thaliana	Col-0	two hybrid	15781858	IntAct
AT5G11060.1	Arabidopsis thaliana	Col-0	interacts with	AT4G34610.1	Arabidopsis thaliana	Col-0	two hybrid	15781858	IntAct
AT5G25220.1	Arabidopsis thaliana	Col-0	interacts with	AT1G75410.1	Arabidopsis thaliana	Col-0	two hybrid	15781858	IntAct
AT5G25220.1	Arabidopsis thaliana	Col-0	interacts with	AT2G16400.1	Arabidopsis thaliana	Col-0	two hybrid	15781858	IntAct
AT5G25220.1	Arabidopsis thaliana	Col-0	interacts with	AT2G27220.1	Arabidopsis thaliana	Col-0	two hybrid	15781858	IntAct
AT5G25220.1	Arabidopsis thaliana	Col-0	interacts with	AT2G35940.1	Arabidopsis thaliana	Col-0	two hybrid	15781858	IntAct
AT5G25220.1	Arabidopsis thaliana	Col-0	interacts with	AT4G36870.1	Arabidopsis thaliana	Col-0	two hybrid	15781858	IntAct
AT5G25220.1	Arabidopsis thaliana	Col-0	interacts with	AT5G02030.1	Arabidopsis thaliana	Col-0	two hybrid	15781858	IntAct
AT5G41410.1	Arabidopsis thaliana	Col-0	interacts with	AT4G18830.1	Arabidopsis thaliana	Col-0	two hybrid	15781858	IntAct
AT5G58360.1	Arabidopsis thaliana	Col-0	interacts with	AT1G62990.1	Arabidopsis thaliana	Col-0	two hybrid	15781858	IntAct
AT5G58360.1	Arabidopsis thaliana	Col-0	interacts with	AT1G75410.1	Arabidopsis thaliana	Col-0	two hybrid	15781858	IntAct
AT5G58360.1	Arabidopsis thaliana	Col-0	interacts with	AT2G35940.1	Arabidopsis thaliana	Col-0	two hybrid	15781858	IntAct
AT1G01530.1	Arabidopsis thaliana	Col-0	interacts with	AT1G65300.1	Arabidopsis thaliana	Col-0	two hybrid	15805477	IntAct
AT1G01530.1	Arabidopsis thaliana	Col-0	interacts with	AT5G26650.1	Arabidopsis thaliana	Col-0	two hybrid	15805477	IntAct
AT1G18750.1	Arabidopsis thaliana	Col-0	interacts with	AT1G31630.1	Arabidopsis thaliana	Col-0	two hybrid	15805477	IntAct
AT1G18750.1	Arabidopsis thaliana	Col-0	interacts with	AT1G46408.1	Arabidopsis thaliana	Col-0	two hybrid	15805477	IntAct
AT1G22590.1	Arabidopsis thaliana	Col-0	interacts with	AT1G46408.1	Arabidopsis thaliana	Col-0	two hybrid	15805477	IntAct
AT1G24260.1	Arabidopsis thaliana	Col-0	interacts with	AT1G69120.1	Arabidopsis thaliana	Col-0	two hybrid	15805477	IntAct
AT1G24260.1	Arabidopsis thaliana	Col-0	interacts with	AT2G22540.1	Arabidopsis thaliana	Col-0	two hybrid	15805477	IntAct
AT1G24260.1	Arabidopsis thaliana	Col-0	interacts with	AT2G42830.1	Arabidopsis thaliana	Col-0	two hybrid	15805477	IntAct
AT1G24260.1	Arabidopsis thaliana	Col-0	interacts with	AT2G45650.1	Arabidopsis thaliana	Col-0	two hybrid	15805477	IntAct
AT1G24260.1	Arabidopsis thaliana	Col-0	interacts with	AT3G44460.1	Arabidopsis thaliana	Col-0	two hybrid	15805477	IntAct
AT1G24260.1	Arabidopsis thaliana	Col-0	interacts with	AT3G58780.1	Arabidopsis thaliana	Col-0	two hybrid	15805477	IntAct
AT1G24260.1	Arabidopsis thaliana	Col-0	interacts with	AT4G09960.1	Arabidopsis thaliana	Col-0	two hybrid	15805477	IntAct
AT1G24260.1	Arabidopsis thaliana	Col-0	interacts with	AT4G18960.1	Arabidopsis thaliana	Col-0	two hybrid	15805477	IntAct
AT1G24260.1	Arabidopsis thaliana	Col-0	interacts with	AT4G24540.1	Arabidopsis thaliana	Col-0	two hybrid	15805477	IntAct
AT1G24260.1	Arabidopsis thaliana	Col-0	interacts with	AT5G60910.1	Arabidopsis thaliana	Col-0	two hybrid	15805477	IntAct
AT1G26310.1	Arabidopsis thaliana	Col-0	interacts with	AT2G45660.1	Arabidopsis thaliana	Col-0	two hybrid	15805477	IntAct
AT1G29962.1	Arabidopsis thaliana	Col-0	interacts with	AT5G38740.1	Arabidopsis thaliana	Col-0	two hybrid	15805477	IntAct
AT1G31140.1	Arabidopsis thaliana	Col-0	interacts with	AT3G57230.1	Arabidopsis thaliana	Col-0	two hybrid	15805477	IntAct
AT1G31630.1	Arabidopsis thaliana	Col-0	interacts with	AT1G01530.1	Arabidopsis thaliana	Col-0	two hybrid	15805477	IntAct
AT1G31630.1	Arabidopsis thaliana	Col-0	interacts with	AT1G18750.1	Arabidopsis thaliana	Col-0	two hybrid	15805477	IntAct
AT1G31630.1	Arabidopsis thaliana	Col-0	interacts with	AT1G65360.1	Arabidopsis thaliana	Col-0	two hybrid	15805477	IntAct
AT1G31630.1	Arabidopsis thaliana	Col-0	interacts with	AT2G03710.1	Arabidopsis thaliana	Col-0	two hybrid	15805477	IntAct
AT1G31630.1	Arabidopsis thaliana	Col-0	interacts with	AT4G36590.1	Arabidopsis thaliana	Col-0	two hybrid	15805477	IntAct
AT1G31630.1	Arabidopsis thaliana	Col-0	interacts with	AT5G27960.1	Arabidopsis thaliana	Col-0	two hybrid	15805477	IntAct
AT1G31630.1	Arabidopsis thaliana	Col-0	interacts with	AT5G60440.1	Arabidopsis thaliana	Col-0	two hybrid	15805477	IntAct
AT1G31640.1	Arabidopsis thaliana	Col-0	interacts with	AT1G65360.1	Arabidopsis thaliana	Col-0	two hybrid	15805477	IntAct
AT1G31640.1	Arabidopsis thaliana	Col-0	interacts with	AT2G03710.1	Arabidopsis thaliana	Col-0	two hybrid	15805477	IntAct
AT1G31640.1	Arabidopsis thaliana	Col-0	interacts with	AT3G18650.1	Arabidopsis thaliana	Col-0	two hybrid	15805477	IntAct
AT1G31640.1	Arabidopsis thaliana	Col-0	interacts with	AT5G27960.1	Arabidopsis thaliana	Col-0	two hybrid	15805477	IntAct
AT1G31640.1	Arabidopsis thaliana	Col-0	interacts with	AT5G60440.1	Arabidopsis thaliana	Col-0	two hybrid	15805477	IntAct
AT1G31640.1	Arabidopsis thaliana	Col-0	interacts with	AT5G65330.1	Arabidopsis thaliana	Col-0	two hybrid	15805477	IntAct
AT1G46408.1	Arabidopsis thaliana	Col-0	interacts with	AT1G22590.1	Arabidopsis thaliana	Col-0	two hybrid	15805477	IntAct
AT1G46408.1	Arabidopsis thaliana	Col-0	interacts with	AT1G69120.1	Arabidopsis thaliana	Col-0	two hybrid	15805477	IntAct
AT1G46408.1	Arabidopsis thaliana	Col-0	interacts with	AT1G77080.2	Arabidopsis thaliana	Col-0	two hybrid	15805477	IntAct
AT1G46408.1	Arabidopsis thaliana	Col-0	interacts with	AT2G03710.1	Arabidopsis thaliana	Col-0	two hybrid	15805477	IntAct
AT1G46408.1	Arabidopsis thaliana	Col-0	interacts with	AT4G11250.1	Arabidopsis thaliana	Col-0	two hybrid	15805477	IntAct
AT1G46408.1	Arabidopsis thaliana	Col-0	interacts with	AT5G23260.1	Arabidopsis thaliana	Col-0	two hybrid	15805477	IntAct
AT1G46408.1	Arabidopsis thaliana	Col-0	interacts with	AT5G27070.1	Arabidopsis thaliana	Col-0	two hybrid	15805477	IntAct
AT1G46408.1	Arabidopsis thaliana	Col-0	interacts with	AT5G27960.1	Arabidopsis thaliana	Col-0	two hybrid	15805477	IntAct
AT1G46408.1	Arabidopsis thaliana	Col-0	interacts with	AT5G38740.1	Arabidopsis thaliana	Col-0	two hybrid	15805477	IntAct
AT1G46408.1	Arabidopsis thaliana	Col-0	interacts with	AT5G40120.1	Arabidopsis thaliana	Col-0	two hybrid	15805477	IntAct
AT1G46408.1	Arabidopsis thaliana	Col-0	interacts with	AT5G58890.1	Arabidopsis thaliana	Col-0	two hybrid	15805477	IntAct
AT1G46408.1	Arabidopsis thaliana	Col-0	interacts with	AT5G65330.1	Arabidopsis thaliana	Col-0	two hybrid	15805477	IntAct
AT1G47760.1	Arabidopsis thaliana	Col-0	interacts with	AT3G18650.1	Arabidopsis thaliana	Col-0	two hybrid	15805477	IntAct
AT1G47760.1	Arabidopsis thaliana	Col-0	interacts with	AT5G58890.1	Arabidopsis thaliana	Col-0	two hybrid	15805477	IntAct
AT1G60880.1	Arabidopsis thaliana	Col-0	interacts with	AT3G18650.1	Arabidopsis thaliana	Col-0	two hybrid	15805477	IntAct
AT1G60880.1	Arabidopsis thaliana	Col-0	interacts with	AT5G65330.1	Arabidopsis thaliana	Col-0	two hybrid	15805477	IntAct
AT1G60920.1	Arabidopsis thaliana	Col-0	interacts with	AT4G11250.1	Arabidopsis thaliana	Col-0	two hybrid	15805477	IntAct
AT1G60920.1	Arabidopsis thaliana	Col-0	interacts with	AT5G65330.1	Arabidopsis thaliana	Col-0	two hybrid	15805477	IntAct
AT1G65300.1	Arabidopsis thaliana	Col-0	interacts with	AT4G36590.1	Arabidopsis thaliana	Col-0	two hybrid	15805477	IntAct
AT1G65300.1	Arabidopsis thaliana	Col-0	interacts with	AT5G60440.1	Arabidopsis thaliana	Col-0	two hybrid	15805477	IntAct
AT1G65330.1	Arabidopsis thaliana	Col-0	interacts with	AT1G46408.1	Arabidopsis thaliana	Col-0	two hybrid	15805477	IntAct
AT1G65330.1	Arabidopsis thaliana	Col-0	interacts with	AT4G36590.1	Arabidopsis thaliana	Col-0	two hybrid	15805477	IntAct
AT1G65330.1	Arabidopsis thaliana	Col-0	interacts with	AT5G04640.1	Arabidopsis thaliana	Col-0	two hybrid	15805477	IntAct
AT1G65330.1	Arabidopsis thaliana	Col-0	interacts with	AT5G60440.1	Arabidopsis thaliana	Col-0	two hybrid	15805477	IntAct
AT1G65360.1	Arabidopsis thaliana	Col-0	interacts with	AT1G31630.1	Arabidopsis thaliana	Col-0	two hybrid	15805477	IntAct
AT1G65360.1	Arabidopsis thaliana	Col-0	interacts with	AT1G31640.1	Arabidopsis thaliana	Col-0	two hybrid	15805477	IntAct
AT1G69120.1	Arabidopsis thaliana	Col-0	interacts with	AT1G24260.1	Arabidopsis thaliana	Col-0	two hybrid	15805477	IntAct
AT1G69120.1	Arabidopsis thaliana	Col-0	interacts with	AT1G31640.1	Arabidopsis thaliana	Col-0	two hybrid	15805477	IntAct
AT1G69120.1	Arabidopsis thaliana	Col-0	interacts with	AT2G03710.1	Arabidopsis thaliana	Col-0	two hybrid	15805477	IntAct
AT1G69120.1	Arabidopsis thaliana	Col-0	interacts with	AT2G45660.1	Arabidopsis thaliana	Col-0	two hybrid	15805477	IntAct
AT1G69120.1	Arabidopsis thaliana	Col-0	interacts with	AT4G24540.1	Arabidopsis thaliana	Col-0	two hybrid	15805477	IntAct
AT1G69120.1	Arabidopsis thaliana	Col-0	interacts with	AT5G27130.1	Arabidopsis thaliana	Col-0	two hybrid	15805477	IntAct
AT1G71692.1	Arabidopsis thaliana	Col-0	interacts with	AT2G45660.1	Arabidopsis thaliana	Col-0	two hybrid	15805477	IntAct
AT1G71692.1	Arabidopsis thaliana	Col-0	interacts with	AT3G57230.1	Arabidopsis thaliana	Col-0	two hybrid	15805477	IntAct
AT1G71692.1	Arabidopsis thaliana	Col-0	interacts with	AT4G37940.1	Arabidopsis thaliana	Col-0	two hybrid	15805477	IntAct
AT1G77080.2	Arabidopsis thaliana	Col-0	interacts with	AT1G46408.1	Arabidopsis thaliana	Col-0	two hybrid	15805477	IntAct
AT1G77080.2	Arabidopsis thaliana	Col-0	interacts with	AT5G38620.1	Arabidopsis thaliana	Col-0	two hybrid	15805477	IntAct
AT1G77080.2	Arabidopsis thaliana	Col-0	interacts with	AT5G49420.1	Arabidopsis thaliana	Col-0	two hybrid	15805477	IntAct
AT1G77980.1	Arabidopsis thaliana	Col-0	interacts with	AT1G18750.1	Arabidopsis thaliana	Col-0	two hybrid	15805477	IntAct
AT1G77980.1	Arabidopsis thaliana	Col-0	interacts with	AT2G03710.1	Arabidopsis thaliana	Col-0	two hybrid	15805477	IntAct
AT1G77980.1	Arabidopsis thaliana	Col-0	interacts with	AT2G45650.1	Arabidopsis thaliana	Col-0	two hybrid	15805477	IntAct
AT1G77980.1	Arabidopsis thaliana	Col-0	interacts with	AT5G06500.1	Arabidopsis thaliana	Col-0	two hybrid	15805477	IntAct
AT1G77980.1	Arabidopsis thaliana	Col-0	interacts with	AT5G58890.1	Arabidopsis thaliana	Col-0	two hybrid	15805477	IntAct
AT2G03710.1	Arabidopsis thaliana	Col-0	interacts with	AT1G31640.1	Arabidopsis thaliana	Col-0	two hybrid	15805477	IntAct
AT2G03710.1	Arabidopsis thaliana	Col-0	interacts with	AT1G69120.1	Arabidopsis thaliana	Col-0	two hybrid	15805477	IntAct
AT2G03710.1	Arabidopsis thaliana	Col-0	interacts with	AT1G77980.1	Arabidopsis thaliana	Col-0	two hybrid	15805477	IntAct
AT2G03710.1	Arabidopsis thaliana	Col-0	interacts with	AT2G45660.1	Arabidopsis thaliana	Col-0	two hybrid	15805477	IntAct
AT2G14210.1	Arabidopsis thaliana	Col-0	interacts with	AT2G45660.1	Arabidopsis thaliana	Col-0	two hybrid	15805477	IntAct
AT2G14210.1	Arabidopsis thaliana	Col-0	interacts with	AT4G37940.1	Arabidopsis thaliana	Col-0	two hybrid	15805477	IntAct
AT2G22540.1	Arabidopsis thaliana	Col-0	interacts with	AT1G69120.1	Arabidopsis thaliana	Col-0	two hybrid	15805477	IntAct
AT2G22540.1	Arabidopsis thaliana	Col-0	interacts with	AT2G45660.1	Arabidopsis thaliana	Col-0	two hybrid	15805477	IntAct
AT2G22540.1	Arabidopsis thaliana	Col-0	interacts with	AT4G37940.1	Arabidopsis thaliana	Col-0	two hybrid	15805477	IntAct
AT2G22630.1	Arabidopsis thaliana	Col-0	interacts with	AT3G57230.1	Arabidopsis thaliana	Col-0	two hybrid	15805477	IntAct
AT2G40210.1	Arabidopsis thaliana	Col-0	interacts with	AT1G29962.1	Arabidopsis thaliana	Col-0	two hybrid	15805477	IntAct
AT2G42830.1	Arabidopsis thaliana	Col-0	interacts with	AT2G45650.1	Arabidopsis thaliana	Col-0	two hybrid	15805477	IntAct
AT2G42830.1	Arabidopsis thaliana	Col-0	interacts with	AT2G45660.1	Arabidopsis thaliana	Col-0	two hybrid	15805477	IntAct
AT2G42830.1	Arabidopsis thaliana	Col-0	interacts with	AT4G11880.1	Arabidopsis thaliana	Col-0	two hybrid	15805477	IntAct
AT2G45650.1	Arabidopsis thaliana	Col-0	interacts with	AT1G24260.1	Arabidopsis thaliana	Col-0	two hybrid	15805477	IntAct
AT2G45650.1	Arabidopsis thaliana	Col-0	interacts with	AT1G31630.1	Arabidopsis thaliana	Col-0	two hybrid	15805477	IntAct
AT2G45650.1	Arabidopsis thaliana	Col-0	interacts with	AT1G46408.1	Arabidopsis thaliana	Col-0	two hybrid	15805477	IntAct
AT2G45650.1	Arabidopsis thaliana	Col-0	interacts with	AT1G69120.1	Arabidopsis thaliana	Col-0	two hybrid	15805477	IntAct
AT2G45650.1	Arabidopsis thaliana	Col-0	interacts with	AT1G77980.1	Arabidopsis thaliana	Col-0	two hybrid	15805477	IntAct
AT2G45650.1	Arabidopsis thaliana	Col-0	interacts with	AT2G42830.1	Arabidopsis thaliana	Col-0	two hybrid	15805477	IntAct
AT2G45650.1	Arabidopsis thaliana	Col-0	interacts with	AT2G45660.1	Arabidopsis thaliana	Col-0	two hybrid	15805477	IntAct
AT2G45650.1	Arabidopsis thaliana	Col-0	interacts with	AT4G11880.1	Arabidopsis thaliana	Col-0	two hybrid	15805477	IntAct
AT2G45650.1	Arabidopsis thaliana	Col-0	interacts with	AT4G24540.1	Arabidopsis thaliana	Col-0	two hybrid	15805477	IntAct
AT2G45650.1	Arabidopsis thaliana	Col-0	interacts with	AT5G27130.1	Arabidopsis thaliana	Col-0	two hybrid	15805477	IntAct
AT2G45650.1	Arabidopsis thaliana	Col-0	interacts with	AT5G60910.1	Arabidopsis thaliana	Col-0	two hybrid	15805477	IntAct
AT2G45650.1	Arabidopsis thaliana	Col-0	interacts with	AT5G62165.1	Arabidopsis thaliana	Col-0	two hybrid	15805477	IntAct
AT2G45660.1	Arabidopsis thaliana	Col-0	interacts with	AT1G24260.1	Arabidopsis thaliana	Col-0	two hybrid	15805477	IntAct
AT2G45660.1	Arabidopsis thaliana	Col-0	interacts with	AT1G26310.1	Arabidopsis thaliana	Col-0	two hybrid	15805477	IntAct
AT2G45660.1	Arabidopsis thaliana	Col-0	interacts with	AT1G71692.1	Arabidopsis thaliana	Col-0	two hybrid	15805477	IntAct
AT2G45660.1	Arabidopsis thaliana	Col-0	interacts with	AT2G14210.1	Arabidopsis thaliana	Col-0	two hybrid	15805477	IntAct
AT2G45660.1	Arabidopsis thaliana	Col-0	interacts with	AT2G22540.1	Arabidopsis thaliana	Col-0	two hybrid	15805477	IntAct
AT2G45660.1	Arabidopsis thaliana	Col-0	interacts with	AT2G42830.1	Arabidopsis thaliana	Col-0	two hybrid	15805477	IntAct
AT2G45660.1	Arabidopsis thaliana	Col-0	interacts with	AT2G45660.1	Arabidopsis thaliana	Col-0	two hybrid	15805477	IntAct
AT2G45660.1	Arabidopsis thaliana	Col-0	interacts with	AT3G57230.1	Arabidopsis thaliana	Col-0	two hybrid	15805477	IntAct
AT2G45660.1	Arabidopsis thaliana	Col-0	interacts with	AT3G61120.1	Arabidopsis thaliana	Col-0	two hybrid	15805477	IntAct
AT2G45660.1	Arabidopsis thaliana	Col-0	interacts with	AT4G11880.1	Arabidopsis thaliana	Col-0	two hybrid	15805477	IntAct
AT2G45660.1	Arabidopsis thaliana	Col-0	interacts with	AT4G22950.1	Arabidopsis thaliana	Col-0	two hybrid	15805477	IntAct
AT2G45660.1	Arabidopsis thaliana	Col-0	interacts with	AT4G37940.1	Arabidopsis thaliana	Col-0	two hybrid	15805477	IntAct
AT2G45660.1	Arabidopsis thaliana	Col-0	interacts with	AT5G51870.1	Arabidopsis thaliana	Col-0	two hybrid	15805477	IntAct
AT3G05860.1	Arabidopsis thaliana	Col-0	interacts with	AT4G36590.1	Arabidopsis thaliana	Col-0	two hybrid	15805477	IntAct
AT3G18650.1	Arabidopsis thaliana	Col-0	interacts with	AT1G31640.1	Arabidopsis thaliana	Col-0	two hybrid	15805477	IntAct
AT3G18650.1	Arabidopsis thaliana	Col-0	interacts with	AT1G47760.1	Arabidopsis thaliana	Col-0	two hybrid	15805477	IntAct
AT3G18650.1	Arabidopsis thaliana	Col-0	interacts with	AT1G60880.1	Arabidopsis thaliana	Col-0	two hybrid	15805477	IntAct
AT3G18650.1	Arabidopsis thaliana	Col-0	interacts with	AT5G04640.1	Arabidopsis thaliana	Col-0	two hybrid	15805477	IntAct
AT3G18650.1	Arabidopsis thaliana	Col-0	interacts with	AT5G27130.1	Arabidopsis thaliana	Col-0	two hybrid	15805477	IntAct
AT3G57230.1	Arabidopsis thaliana	Col-0	interacts with	AT1G24260.1	Arabidopsis thaliana	Col-0	two hybrid	15805477	IntAct
AT3G57230.1	Arabidopsis thaliana	Col-0	interacts with	AT1G71692.1	Arabidopsis thaliana	Col-0	two hybrid	15805477	IntAct
AT3G57230.1	Arabidopsis thaliana	Col-0	interacts with	AT2G14210.1	Arabidopsis thaliana	Col-0	two hybrid	15805477	IntAct
AT3G57230.1	Arabidopsis thaliana	Col-0	interacts with	AT2G22630.1	Arabidopsis thaliana	Col-0	two hybrid	15805477	IntAct
AT3G57230.1	Arabidopsis thaliana	Col-0	interacts with	AT2G42830.1	Arabidopsis thaliana	Col-0	two hybrid	15805477	IntAct
AT3G57230.1	Arabidopsis thaliana	Col-0	interacts with	AT2G45660.1	Arabidopsis thaliana	Col-0	two hybrid	15805477	IntAct
AT3G57230.1	Arabidopsis thaliana	Col-0	interacts with	AT3G58780.1	Arabidopsis thaliana	Col-0	two hybrid	15805477	IntAct
AT3G57230.1	Arabidopsis thaliana	Col-0	interacts with	AT4G11880.1	Arabidopsis thaliana	Col-0	two hybrid	15805477	IntAct
AT3G57230.1	Arabidopsis thaliana	Col-0	interacts with	AT4G18960.1	Arabidopsis thaliana	Col-0	two hybrid	15805477	IntAct
AT3G57230.1	Arabidopsis thaliana	Col-0	interacts with	AT4G24540.1	Arabidopsis thaliana	Col-0	two hybrid	15805477	IntAct
AT3G57230.1	Arabidopsis thaliana	Col-0	interacts with	AT4G37940.1	Arabidopsis thaliana	Col-0	two hybrid	15805477	IntAct
AT3G57230.1	Arabidopsis thaliana	Col-0	interacts with	AT5G62165.1	Arabidopsis thaliana	Col-0	two hybrid	15805477	IntAct
AT3G58780.1	Arabidopsis thaliana	Col-0	interacts with	AT1G24260.1	Arabidopsis thaliana	Col-0	two hybrid	15805477	IntAct
AT3G58780.1	Arabidopsis thaliana	Col-0	interacts with	AT3G57230.1	Arabidopsis thaliana	Col-0	two hybrid	15805477	IntAct
AT3G58780.1	Arabidopsis thaliana	Col-0	interacts with	AT4G11880.1	Arabidopsis thaliana	Col-0	two hybrid	15805477	IntAct
AT3G58780.1	Arabidopsis thaliana	Col-0	interacts with	AT4G24540.1	Arabidopsis thaliana	Col-0	two hybrid	15805477	IntAct
AT3G58780.1	Arabidopsis thaliana	Col-0	interacts with	AT4G37940.1	Arabidopsis thaliana	Col-0	two hybrid	15805477	IntAct
AT3G61120.1	Arabidopsis thaliana	Col-0	interacts with	AT2G45660.1	Arabidopsis thaliana	Col-0	two hybrid	15805477	IntAct
AT3G61120.1	Arabidopsis thaliana	Col-0	interacts with	AT3G58780.1	Arabidopsis thaliana	Col-0	two hybrid	15805477	IntAct
AT3G61120.1	Arabidopsis thaliana	Col-0	interacts with	AT4G37940.1	Arabidopsis thaliana	Col-0	two hybrid	15805477	IntAct
AT4G09960.1	Arabidopsis thaliana	Col-0	interacts with	AT3G57230.1	Arabidopsis thaliana	Col-0	two hybrid	15805477	IntAct
AT4G09960.1	Arabidopsis thaliana	Col-0	interacts with	AT4G11880.1	Arabidopsis thaliana	Col-0	two hybrid	15805477	IntAct
AT4G11250.1	Arabidopsis thaliana	Col-0	interacts with	AT1G46408.1	Arabidopsis thaliana	Col-0	two hybrid	15805477	IntAct
AT4G11250.1	Arabidopsis thaliana	Col-0	interacts with	AT1G60920.1	Arabidopsis thaliana	Col-0	two hybrid	15805477	IntAct
AT4G11250.1	Arabidopsis thaliana	Col-0	interacts with	AT5G27130.1	Arabidopsis thaliana	Col-0	two hybrid	15805477	IntAct
AT4G11250.1	Arabidopsis thaliana	Col-0	interacts with	AT5G38620.1	Arabidopsis thaliana	Col-0	two hybrid	15805477	IntAct
AT4G11880.1	Arabidopsis thaliana	Col-0	interacts with	AT2G22540.1	Arabidopsis thaliana	Col-0	two hybrid	15805477	IntAct
AT4G11880.1	Arabidopsis thaliana	Col-0	interacts with	AT2G42830.1	Arabidopsis thaliana	Col-0	two hybrid	15805477	IntAct
AT4G11880.1	Arabidopsis thaliana	Col-0	interacts with	AT2G45650.1	Arabidopsis thaliana	Col-0	two hybrid	15805477	IntAct
AT4G11880.1	Arabidopsis thaliana	Col-0	interacts with	AT3G57230.1	Arabidopsis thaliana	Col-0	two hybrid	15805477	IntAct
AT4G11880.1	Arabidopsis thaliana	Col-0	interacts with	AT4G09960.1	Arabidopsis thaliana	Col-0	two hybrid	15805477	IntAct
AT4G11880.1	Arabidopsis thaliana	Col-0	interacts with	AT4G24540.1	Arabidopsis thaliana	Col-0	two hybrid	15805477	IntAct
AT4G11880.1	Arabidopsis thaliana	Col-0	interacts with	AT5G60910.1	Arabidopsis thaliana	Col-0	two hybrid	15805477	IntAct
AT4G18960.1	Arabidopsis thaliana	Col-0	interacts with	AT1G24260.1	Arabidopsis thaliana	Col-0	two hybrid	15805477	IntAct
AT4G18960.1	Arabidopsis thaliana	Col-0	interacts with	AT1G46408.1	Arabidopsis thaliana	Col-0	two hybrid	15805477	IntAct
AT4G18960.1	Arabidopsis thaliana	Col-0	interacts with	AT3G57230.1	Arabidopsis thaliana	Col-0	two hybrid	15805477	IntAct
AT4G18960.1	Arabidopsis thaliana	Col-0	interacts with	AT4G11880.1	Arabidopsis thaliana	Col-0	two hybrid	15805477	IntAct
AT4G18960.1	Arabidopsis thaliana	Col-0	interacts with	AT4G37940.1	Arabidopsis thaliana	Col-0	two hybrid	15805477	IntAct
AT4G18960.1	Arabidopsis thaliana	Col-0	interacts with	AT5G60910.1	Arabidopsis thaliana	Col-0	two hybrid	15805477	IntAct
AT4G22950.1	Arabidopsis thaliana	Col-0	interacts with	AT4G37940.1	Arabidopsis thaliana	Col-0	two hybrid	15805477	IntAct
AT4G24540.1	Arabidopsis thaliana	Col-0	interacts with	AT1G24260.1	Arabidopsis thaliana	Col-0	two hybrid	15805477	IntAct
AT4G24540.1	Arabidopsis thaliana	Col-0	interacts with	AT2G45650.1	Arabidopsis thaliana	Col-0	two hybrid	15805477	IntAct
AT4G24540.1	Arabidopsis thaliana	Col-0	interacts with	AT3G57230.1	Arabidopsis thaliana	Col-0	two hybrid	15805477	IntAct
AT4G24540.1	Arabidopsis thaliana	Col-0	interacts with	AT4G11880.1	Arabidopsis thaliana	Col-0	two hybrid	15805477	IntAct
AT4G24540.1	Arabidopsis thaliana	Col-0	interacts with	AT4G18960.1	Arabidopsis thaliana	Col-0	two hybrid	15805477	IntAct
AT4G24540.1	Arabidopsis thaliana	Col-0	interacts with	AT4G24540.1	Arabidopsis thaliana	Col-0	two hybrid	15805477	IntAct
AT4G24540.1	Arabidopsis thaliana	Col-0	interacts with	AT4G37940.1	Arabidopsis thaliana	Col-0	two hybrid	15805477	IntAct
AT4G24540.1	Arabidopsis thaliana	Col-0	interacts with	AT5G60910.1	Arabidopsis thaliana	Col-0	two hybrid	15805477	IntAct
AT4G36590.1	Arabidopsis thaliana	Col-0	interacts with	AT1G65300.1	Arabidopsis thaliana	Col-0	two hybrid	15805477	IntAct
AT4G36590.1	Arabidopsis thaliana	Col-0	interacts with	AT1G65330.1	Arabidopsis thaliana	Col-0	two hybrid	15805477	IntAct
AT4G36590.1	Arabidopsis thaliana	Col-0	interacts with	AT5G27960.1	Arabidopsis thaliana	Col-0	two hybrid	15805477	IntAct
AT4G37940.1	Arabidopsis thaliana	Col-0	interacts with	AT1G71692.1	Arabidopsis thaliana	Col-0	two hybrid	15805477	IntAct
AT4G37940.1	Arabidopsis thaliana	Col-0	interacts with	AT2G14210.1	Arabidopsis thaliana	Col-0	two hybrid	15805477	IntAct
AT4G37940.1	Arabidopsis thaliana	Col-0	interacts with	AT2G22630.1	Arabidopsis thaliana	Col-0	two hybrid	15805477	IntAct
AT4G37940.1	Arabidopsis thaliana	Col-0	interacts with	AT2G45650.1	Arabidopsis thaliana	Col-0	two hybrid	15805477	IntAct
AT4G37940.1	Arabidopsis thaliana	Col-0	interacts with	AT3G57230.1	Arabidopsis thaliana	Col-0	two hybrid	15805477	IntAct
AT4G37940.1	Arabidopsis thaliana	Col-0	interacts with	AT3G61120.1	Arabidopsis thaliana	Col-0	two hybrid	15805477	IntAct
AT4G37940.1	Arabidopsis thaliana	Col-0	interacts with	AT4G18960.1	Arabidopsis thaliana	Col-0	two hybrid	15805477	IntAct
AT4G37940.1	Arabidopsis thaliana	Col-0	interacts with	AT4G24540.1	Arabidopsis thaliana	Col-0	two hybrid	15805477	IntAct
AT4G37940.1	Arabidopsis thaliana	Col-0	interacts with	AT4G37940.1	Arabidopsis thaliana	Col-0	two hybrid	15805477	IntAct
AT4G37940.1	Arabidopsis thaliana	Col-0	interacts with	AT5G13790.1	Arabidopsis thaliana	Col-0	two hybrid	15805477	IntAct
AT4G37940.1	Arabidopsis thaliana	Col-0	interacts with	AT5G62165.1	Arabidopsis thaliana	Col-0	two hybrid	15805477	IntAct
AT5G04640.1	Arabidopsis thaliana	Col-0	interacts with	AT3G18650.1	Arabidopsis thaliana	Col-0	two hybrid	15805477	IntAct
AT5G04640.1	Arabidopsis thaliana	Col-0	interacts with	AT4G11250.1	Arabidopsis thaliana	Col-0	two hybrid	15805477	IntAct
AT5G04640.1	Arabidopsis thaliana	Col-0	interacts with	AT5G40220.1	Arabidopsis thaliana	Col-0	two hybrid	15805477	IntAct
AT5G04640.1	Arabidopsis thaliana	Col-0	interacts with	AT5G58890.1	Arabidopsis thaliana	Col-0	two hybrid	15805477	IntAct
AT5G06500.1	Arabidopsis thaliana	Col-0	interacts with	AT1G77980.1	Arabidopsis thaliana	Col-0	two hybrid	15805477	IntAct
AT5G13790.1	Arabidopsis thaliana	Col-0	interacts with	AT4G37940.1	Arabidopsis thaliana	Col-0	two hybrid	15805477	IntAct
AT5G23260.1	Arabidopsis thaliana	Col-0	interacts with	AT1G31640.1	Arabidopsis thaliana	Col-0	two hybrid	15805477	IntAct
AT5G23260.1	Arabidopsis thaliana	Col-0	interacts with	AT1G46408.1	Arabidopsis thaliana	Col-0	two hybrid	15805477	IntAct
AT5G26650.1	Arabidopsis thaliana	Col-0	interacts with	AT5G60440.1	Arabidopsis thaliana	Col-0	two hybrid	15805477	IntAct
AT5G27070.1	Arabidopsis thaliana	Col-0	interacts with	AT2G45650.1	Arabidopsis thaliana	Col-0	two hybrid	15805477	IntAct
AT5G27070.1	Arabidopsis thaliana	Col-0	interacts with	AT5G38620.1	Arabidopsis thaliana	Col-0	two hybrid	15805477	IntAct
AT5G27070.1	Arabidopsis thaliana	Col-0	interacts with	AT5G49420.1	Arabidopsis thaliana	Col-0	two hybrid	15805477	IntAct
AT5G27070.1	Arabidopsis thaliana	Col-0	interacts with	AT5G49490.1	Arabidopsis thaliana	Col-0	two hybrid	15805477	IntAct
AT5G27090.1	Arabidopsis thaliana	Col-0	interacts with	AT5G49490.1	Arabidopsis thaliana	Col-0	two hybrid	15805477	IntAct
AT5G27130.1	Arabidopsis thaliana	Col-0	interacts with	AT1G65330.1	Arabidopsis thaliana	Col-0	two hybrid	15805477	IntAct
AT5G27130.1	Arabidopsis thaliana	Col-0	interacts with	AT1G69120.1	Arabidopsis thaliana	Col-0	two hybrid	15805477	IntAct
AT5G27130.1	Arabidopsis thaliana	Col-0	interacts with	AT2G45650.1	Arabidopsis thaliana	Col-0	two hybrid	15805477	IntAct
AT5G27130.1	Arabidopsis thaliana	Col-0	interacts with	AT3G18650.1	Arabidopsis thaliana	Col-0	two hybrid	15805477	IntAct
AT5G27130.1	Arabidopsis thaliana	Col-0	interacts with	AT4G11250.1	Arabidopsis thaliana	Col-0	two hybrid	15805477	IntAct
AT5G27130.1	Arabidopsis thaliana	Col-0	interacts with	AT4G18960.1	Arabidopsis thaliana	Col-0	two hybrid	15805477	IntAct
AT5G27130.1	Arabidopsis thaliana	Col-0	interacts with	AT5G58890.1	Arabidopsis thaliana	Col-0	two hybrid	15805477	IntAct
AT5G27580.1	Arabidopsis thaliana	Col-0	interacts with	AT1G46408.1	Arabidopsis thaliana	Col-0	two hybrid	15805477	IntAct
AT5G27580.1	Arabidopsis thaliana	Col-0	interacts with	AT5G38620.1	Arabidopsis thaliana	Col-0	two hybrid	15805477	IntAct
AT5G27580.1	Arabidopsis thaliana	Col-0	interacts with	AT5G49420.1	Arabidopsis thaliana	Col-0	two hybrid	15805477	IntAct
AT5G27960.1	Arabidopsis thaliana	Col-0	interacts with	AT1G31640.1	Arabidopsis thaliana	Col-0	two hybrid	15805477	IntAct
AT5G27960.1	Arabidopsis thaliana	Col-0	interacts with	AT1G77980.1	Arabidopsis thaliana	Col-0	two hybrid	15805477	IntAct
AT5G27960.1	Arabidopsis thaliana	Col-0	interacts with	AT5G60440.1	Arabidopsis thaliana	Col-0	two hybrid	15805477	IntAct
AT5G38620.1	Arabidopsis thaliana	Col-0	interacts with	AT1G77080.2	Arabidopsis thaliana	Col-0	two hybrid	15805477	IntAct
AT5G38620.1	Arabidopsis thaliana	Col-0	interacts with	AT5G27580.1	Arabidopsis thaliana	Col-0	two hybrid	15805477	IntAct
AT5G38620.1	Arabidopsis thaliana	Col-0	interacts with	AT5G40220.1	Arabidopsis thaliana	Col-0	two hybrid	15805477	IntAct
AT5G38620.1	Arabidopsis thaliana	Col-0	interacts with	AT5G65330.1	Arabidopsis thaliana	Col-0	two hybrid	15805477	IntAct
AT5G38740.1	Arabidopsis thaliana	Col-0	interacts with	AT1G46408.1	Arabidopsis thaliana	Col-0	two hybrid	15805477	IntAct
AT5G38740.1	Arabidopsis thaliana	Col-0	interacts with	AT5G04640.1	Arabidopsis thaliana	Col-0	two hybrid	15805477	IntAct
AT5G38740.1	Arabidopsis thaliana	Col-0	interacts with	AT5G27130.1	Arabidopsis thaliana	Col-0	two hybrid	15805477	IntAct
AT5G38740.1	Arabidopsis thaliana	Col-0	interacts with	AT5G38620.1	Arabidopsis thaliana	Col-0	two hybrid	15805477	IntAct
AT5G38740.1	Arabidopsis thaliana	Col-0	interacts with	AT5G49420.1	Arabidopsis thaliana	Col-0	two hybrid	15805477	IntAct
AT5G38740.1	Arabidopsis thaliana	Col-0	interacts with	AT5G65330.1	Arabidopsis thaliana	Col-0	two hybrid	15805477	IntAct
AT5G40120.1	Arabidopsis thaliana	Col-0	interacts with	AT1G46408.1	Arabidopsis thaliana	Col-0	two hybrid	15805477	IntAct
AT5G40120.1	Arabidopsis thaliana	Col-0	interacts with	AT5G49420.1	Arabidopsis thaliana	Col-0	two hybrid	15805477	IntAct
AT5G40220.1	Arabidopsis thaliana	Col-0	interacts with	AT5G04640.1	Arabidopsis thaliana	Col-0	two hybrid	15805477	IntAct
AT5G40220.1	Arabidopsis thaliana	Col-0	interacts with	AT5G49420.1	Arabidopsis thaliana	Col-0	two hybrid	15805477	IntAct
AT5G48670.1	Arabidopsis thaliana	Col-0	interacts with	AT5G60440.1	Arabidopsis thaliana	Col-0	two hybrid	15805477	IntAct
AT5G49420.1	Arabidopsis thaliana	Col-0	interacts with	AT4G11250.1	Arabidopsis thaliana	Col-0	two hybrid	15805477	IntAct
AT5G49420.1	Arabidopsis thaliana	Col-0	interacts with	AT5G27070.1	Arabidopsis thaliana	Col-0	two hybrid	15805477	IntAct
AT5G49420.1	Arabidopsis thaliana	Col-0	interacts with	AT5G27580.1	Arabidopsis thaliana	Col-0	two hybrid	15805477	IntAct
AT5G49420.1	Arabidopsis thaliana	Col-0	interacts with	AT5G40120.1	Arabidopsis thaliana	Col-0	two hybrid	15805477	IntAct
AT5G49420.1	Arabidopsis thaliana	Col-0	interacts with	AT5G40220.1	Arabidopsis thaliana	Col-0	two hybrid	15805477	IntAct
AT5G49490.1	Arabidopsis thaliana	Col-0	interacts with	AT5G27070.1	Arabidopsis thaliana	Col-0	two hybrid	15805477	IntAct
AT5G51870.1	Arabidopsis thaliana	Col-0	interacts with	AT2G45660.1	Arabidopsis thaliana	Col-0	two hybrid	15805477	IntAct
AT5G58890.1	Arabidopsis thaliana	Col-0	interacts with	AT1G31630.1	Arabidopsis thaliana	Col-0	two hybrid	15805477	IntAct
AT5G58890.1	Arabidopsis thaliana	Col-0	interacts with	AT1G46408.1	Arabidopsis thaliana	Col-0	two hybrid	15805477	IntAct
AT5G58890.1	Arabidopsis thaliana	Col-0	interacts with	AT1G47760.1	Arabidopsis thaliana	Col-0	two hybrid	15805477	IntAct
AT5G58890.1	Arabidopsis thaliana	Col-0	interacts with	AT1G77980.1	Arabidopsis thaliana	Col-0	two hybrid	15805477	IntAct
AT5G58890.1	Arabidopsis thaliana	Col-0	interacts with	AT5G27130.1	Arabidopsis thaliana	Col-0	two hybrid	15805477	IntAct
AT5G60440.1	Arabidopsis thaliana	Col-0	interacts with	AT1G31640.1	Arabidopsis thaliana	Col-0	two hybrid	15805477	IntAct
AT5G60440.1	Arabidopsis thaliana	Col-0	interacts with	AT1G65300.1	Arabidopsis thaliana	Col-0	two hybrid	15805477	IntAct
AT5G60440.1	Arabidopsis thaliana	Col-0	interacts with	AT1G65330.1	Arabidopsis thaliana	Col-0	two hybrid	15805477	IntAct
AT5G60440.1	Arabidopsis thaliana	Col-0	interacts with	AT5G26650.1	Arabidopsis thaliana	Col-0	two hybrid	15805477	IntAct
AT5G60440.1	Arabidopsis thaliana	Col-0	interacts with	AT5G48670.1	Arabidopsis thaliana	Col-0	two hybrid	15805477	IntAct
AT5G60910.1	Arabidopsis thaliana	Col-0	interacts with	AT2G03710.1	Arabidopsis thaliana	Col-0	two hybrid	15805477	IntAct
AT5G60910.1	Arabidopsis thaliana	Col-0	interacts with	AT2G45660.1	Arabidopsis thaliana	Col-0	two hybrid	15805477	IntAct
AT5G60910.1	Arabidopsis thaliana	Col-0	interacts with	AT4G11880.1	Arabidopsis thaliana	Col-0	two hybrid	15805477	IntAct
AT5G60910.1	Arabidopsis thaliana	Col-0	interacts with	AT4G24540.1	Arabidopsis thaliana	Col-0	two hybrid	15805477	IntAct
AT5G62165.1	Arabidopsis thaliana	Col-0	interacts with	AT2G45650.1	Arabidopsis thaliana	Col-0	two hybrid	15805477	IntAct
AT5G62165.1	Arabidopsis thaliana	Col-0	interacts with	AT3G57230.1	Arabidopsis thaliana	Col-0	two hybrid	15805477	IntAct
AT5G62165.1	Arabidopsis thaliana	Col-0	interacts with	AT4G37940.1	Arabidopsis thaliana	Col-0	two hybrid	15805477	IntAct
AT5G65330.1	Arabidopsis thaliana	Col-0	interacts with	AT1G46408.1	Arabidopsis thaliana	Col-0	two hybrid	15805477	IntAct
AT5G65330.1	Arabidopsis thaliana	Col-0	interacts with	AT1G47760.1	Arabidopsis thaliana	Col-0	two hybrid	15805477	IntAct
AT5G65330.1	Arabidopsis thaliana	Col-0	interacts with	AT5G04640.1	Arabidopsis thaliana	Col-0	two hybrid	15805477	IntAct
AT5G65330.1	Arabidopsis thaliana	Col-0	interacts with	AT5G27130.1	Arabidopsis thaliana	Col-0	two hybrid	15805477	IntAct
AT5G65330.1	Arabidopsis thaliana	Col-0	interacts with	AT5G38740.1	Arabidopsis thaliana	Col-0	two hybrid	15805477	IntAct
AT5G65330.1	Arabidopsis thaliana	Col-0	interacts with	AT5G49420.1	Arabidopsis thaliana	Col-0	two hybrid	15805477	IntAct
AT4G08920.1	Arabidopsis thaliana	Col-0	interacts with	AT4G08920.1	Arabidopsis thaliana	Col-0	two hybrid	15805487	IntAct
AT1G01040.1	Arabidopsis thaliana	Col-0	interacts with	AT1G09700.1	Arabidopsis thaliana	Col-0	pull down	15821876	IntAct
AT1G19580.1	Arabidopsis thaliana	Col-0	interacts with	AT1G47260.1	Arabidopsis thaliana	Col-0	two hybrid	15821992	IntAct
AT1G47260.1	Arabidopsis thaliana	Col-0	interacts with	AT5G63510.1	Arabidopsis thaliana	Col-0	two hybrid	15821992	IntAct
AT1G43700.1	Arabidopsis thaliana	Col-0	interacts with	AT1G43700.1	Arabidopsis thaliana	Col-0	bimolecular fluorescence complementation	15824315	IntAct
AT1G04240.1	Arabidopsis thaliana	Col-0	interacts with	AT1G19850.1	Arabidopsis thaliana	Col-0	two hybrid	15889151	IntAct
AT1G19220.1	Arabidopsis thaliana	Col-0	interacts with	AT1G04550.1	Arabidopsis thaliana	Col-0	two hybrid	15889151	IntAct
AT4G39400.1	Arabidopsis thaliana	Col-0	interacts with	AT4G39400.1	Arabidopsis thaliana	Col-0	anti tag coimmunoprecipitation	15935775	IntAct
AT2G45480.1	Arabidopsis thaliana	Col-0	interacts with	AT5G28640.1	Arabidopsis thaliana	Col-0	two hybrid	15960617	IntAct
AT5G28640.1	Arabidopsis thaliana	Col-0	interacts with	AT3G13960.1	Arabidopsis thaliana	Col-0	two hybrid	15960617	IntAct
AT1G02340.1	Arabidopsis thaliana	Col-0	interacts with	AT2G46340.1	Arabidopsis thaliana	Col-0	two hybrid	15960622	IntAct
AT1G51710.1	Arabidopsis thaliana	Col-0	interacts with	AT2G27030.1	Arabidopsis thaliana	Col-0	phage display	15987637	IntAct
AT1G02840.1	Arabidopsis thaliana	Col-0	interacts with	AT2G43370.1	Arabidopsis thaliana	Col-0	pull down	15987817	IntAct
AT2G43370.1	Arabidopsis thaliana	Col-0	interacts with	AT1G55310.1	Arabidopsis thaliana	Col-0	pull down	15987817	IntAct
AT2G43370.1	Arabidopsis thaliana	Col-0	interacts with	AT2G37340.1	Arabidopsis thaliana	Col-0	pull down	15987817	IntAct
AT3G13570.1	Arabidopsis thaliana	Col-0	interacts with	AT2G43370.1	Arabidopsis thaliana	Col-0	pull down	15987817	IntAct
AT4G25500.1	Arabidopsis thaliana	Col-0	interacts with	AT2G43370.1	Arabidopsis thaliana	Col-0	pull down	15987817	IntAct
AT5G18810.1	Arabidopsis thaliana	Col-0	interacts with	AT2G43370.1	Arabidopsis thaliana	Col-0	pull down	15987817	IntAct
AT2G18710.1	Arabidopsis thaliana	Col-0	interacts with	AT2G18710.1	Arabidopsis thaliana	Col-0	ubiquitin reconstruction	15988575	IntAct
AT2G18710.1	Arabidopsis thaliana	Col-0	interacts with	AT4G14870.1	Arabidopsis thaliana	Col-0	ubiquitin reconstruction	15988575	IntAct
AT2G28800.1	Arabidopsis thaliana	Col-0	interacts with	AT2G18710.1	Arabidopsis thaliana	Col-0	ubiquitin reconstruction	15988575	IntAct
AT2G28800.1	Arabidopsis thaliana	Col-0	interacts with	AT2G28800.1	Arabidopsis thaliana	Col-0	ubiquitin reconstruction	15988575	IntAct
AT2G28800.1	Arabidopsis thaliana	Col-0	interacts with	ATCG00020.1	Arabidopsis thaliana	Col-0	ubiquitin reconstruction	15988575	IntAct
AT2G28800.1	Arabidopsis thaliana	Col-0	interacts with	ATCG00140.1	Arabidopsis thaliana	Col-0	ubiquitin reconstruction	15988575	IntAct
AT4G14870.1	Arabidopsis thaliana	Col-0	interacts with	AT2G28800.1	Arabidopsis thaliana	Col-0	ubiquitin reconstruction	15988575	IntAct
ATCG00280.1	Arabidopsis thaliana	Col-0	interacts with	AT2G28800.1	Arabidopsis thaliana	Col-0	ubiquitin reconstruction	15988575	IntAct
AT2G30250.1	Arabidopsis thaliana	Col-0	interacts with	AT3G18690.1	Arabidopsis thaliana	Col-0	pull down	15990873	IntAct
AT3G18690.1	Arabidopsis thaliana	Col-0	interacts with	AT2G30250.1	Arabidopsis thaliana	Col-0	two hybrid	15990873	IntAct
AT3G18690.1	Arabidopsis thaliana	Col-0	interacts with	AT4G01370.1	Arabidopsis thaliana	Col-0	two hybrid	15990873	IntAct
AT4G01370.1	Arabidopsis thaliana	Col-0	interacts with	AT2G30250.1	Arabidopsis thaliana	Col-0	anti bait coimmunoprecipitation	15990873	IntAct
AT4G01370.1	Arabidopsis thaliana	Col-0	interacts with	AT3G18690.1	Arabidopsis thaliana	Col-0	two hybrid	15990873	IntAct
AT1G04550.1	Arabidopsis thaliana	Col-0	interacts with	AT1G12820.1	Arabidopsis thaliana	Col-0	pull down	15992545	IntAct
AT3G23050.1	Arabidopsis thaliana	Col-0	interacts with	AT1G12820.1	Arabidopsis thaliana	Col-0	pull down	15992545	IntAct
AT3G23050.1	Arabidopsis thaliana	Col-0	interacts with	AT4G03190.1	Arabidopsis thaliana	Col-0	pull down	15992545	IntAct
AT3G26810.1	Arabidopsis thaliana	Col-0	interacts with	AT3G23050.1	Arabidopsis thaliana	Col-0	pull down	15992545	IntAct
AT3G62980.1	Arabidopsis thaliana	Col-0	interacts with	AT1G04550.1	Arabidopsis thaliana	Col-0	pull down	15992545	IntAct
AT1G68050.1	Arabidopsis thaliana	Col-0	interacts with	AT5G62430.1	Arabidopsis thaliana	Col-0	pull down	16002617	IntAct
AT2G18915.1	Arabidopsis thaliana	Col-0	interacts with	AT5G39660.1	Arabidopsis thaliana	Col-0	pull down	16002617	IntAct
AT2G18915.1	Arabidopsis thaliana	Col-0	interacts with	AT5G62430.1	Arabidopsis thaliana	Col-0	two hybrid	16002617	IntAct
AT3G47500.1	Arabidopsis thaliana	Col-0	interacts with	AT2G18915.1	Arabidopsis thaliana	Col-0	two hybrid	16002617	IntAct
AT5G39660.1	Arabidopsis thaliana	Col-0	interacts with	AT2G18915.1	Arabidopsis thaliana	Col-0	two hybrid	16002617	IntAct
AT2G27030.1	Arabidopsis thaliana	Col-0	interacts with	AT2G46240.1	Arabidopsis thaliana	Col-0	two hybrid	16003391	IntAct
AT2G46240.1	Arabidopsis thaliana	Col-0	interacts with	AT2G27030.1	Arabidopsis thaliana	Col-0	two hybrid	16003391	IntAct
AT2G46240.1	Arabidopsis thaliana	Col-0	interacts with	AT3G43810.1	Arabidopsis thaliana	Col-0	two hybrid	16003391	IntAct
AT1G69390.1	Arabidopsis thaliana	Col-0	interacts with	AT5G24020.1	Arabidopsis thaliana	Col-0	two hybrid	16014621	IntAct
AT5G24020.1	Arabidopsis thaliana	Col-0	interacts with	AT5G24020.1	Arabidopsis thaliana	Col-0	two hybrid	16014621	IntAct
AT5G23080.1	Arabidopsis thaliana	Col-0	interacts with	AT1G55520.1	Arabidopsis thaliana	Col-0	two hybrid	16024589	IntAct
AT2G37678.1	Arabidopsis thaliana	Col-0	interacts with	AT2G37678.1	Arabidopsis thaliana	Col-0	pull down	16045472	IntAct
AT5G02200.1	Arabidopsis thaliana	Col-0	interacts with	AT5G02200.1	Arabidopsis thaliana	Col-0	pull down	16045472	IntAct
AT5G02470.1	Arabidopsis thaliana	Col-0	interacts with	AT5G22220.2	Arabidopsis thaliana	Col-0	anti bait coimmunoprecipitation	16055635	IntAct
AT5G22220.2	Arabidopsis thaliana	Col-0	interacts with	AT5G02470.1	Arabidopsis thaliana	Col-0	pull down	16055635	IntAct
AT2G33610.1	Arabidopsis thaliana	Col-0	interacts with	AT3G17590.1	Arabidopsis thaliana	Col-0	two hybrid	16055636	IntAct
AT2G47620.1	Arabidopsis thaliana	Col-0	interacts with	AT1G21700.1	Arabidopsis thaliana	Col-0	two hybrid	16055636	IntAct
AT2G47620.1	Arabidopsis thaliana	Col-0	interacts with	AT3G17590.1	Arabidopsis thaliana	Col-0	two hybrid	16055636	IntAct
AT4G16280.1	Arabidopsis thaliana	Col-0	interacts with	AT1G21700.1	Arabidopsis thaliana	Col-0	two hybrid	16055636	IntAct
AT4G34430.1	Arabidopsis thaliana	Col-0	interacts with	AT2G33610.1	Arabidopsis thaliana	Col-0	two hybrid	16055636	IntAct
AT1G24260.1	Arabidopsis thaliana	Col-0	interacts with	AT5G23260.1	Arabidopsis thaliana	Col-0	two hybrid	16080001	IntAct
AT1G69120.1	Arabidopsis thaliana	Col-0	interacts with	AT5G23260.1	Arabidopsis thaliana	Col-0	two hybrid	16080001	IntAct
AT2G03710.1	Arabidopsis thaliana	Col-0	interacts with	AT5G23260.1	Arabidopsis thaliana	Col-0	two hybrid	16080001	IntAct
AT3G02310.1	Arabidopsis thaliana	Col-0	interacts with	AT5G23260.1	Arabidopsis thaliana	Col-0	two hybrid	16080001	IntAct
AT3G58780.1	Arabidopsis thaliana	Col-0	interacts with	AT5G23260.1	Arabidopsis thaliana	Col-0	three hybrid	16080001	IntAct
AT4G09960.1	Arabidopsis thaliana	Col-0	interacts with	AT5G23260.1	Arabidopsis thaliana	Col-0	three hybrid	16080001	IntAct
AT5G23260.1	Arabidopsis thaliana	Col-0	interacts with	AT1G24260.1	Arabidopsis thaliana	Col-0	two hybrid	16080001	IntAct
AT5G23260.1	Arabidopsis thaliana	Col-0	interacts with	AT5G15800.1	Arabidopsis thaliana	Col-0	two hybrid	16080001	IntAct
AT1G65480.1	Arabidopsis thaliana	Col-0	interacts with	AT4G35900.1	Arabidopsis thaliana	Col-0	two hybrid	16099979	IntAct
AT2G17770.1	Arabidopsis thaliana	Col-0	interacts with	AT2G17770.1	Arabidopsis thaliana	Col-0	two hybrid	16099979	IntAct
AT4G35900.1	Arabidopsis thaliana	Col-0	interacts with	AT4G35900.1	Arabidopsis thaliana	Col-0	two hybrid	16099979	IntAct
AT2G17770.1	Arabidopsis thaliana	Col-0	interacts with	AT1G65480.1	Arabidopsis thaliana	Col-0	two hybrid	16099980	IntAct
AT4G35900.1	Arabidopsis thaliana	Col-0	interacts with	AT5G03840.1	Arabidopsis thaliana	Col-0	two hybrid	16099980	IntAct
AT3G13460.1	Arabidopsis thaliana	Col-0	interacts with	AT3G17510.1	Arabidopsis thaliana	Col-0	two hybrid	16113215	IntAct
AT4G17615.1	Arabidopsis thaliana	Col-0	interacts with	AT3G17510.1	Arabidopsis thaliana	Col-0	two hybrid	16113215	IntAct
AT4G26570.1	Arabidopsis thaliana	Col-0	interacts with	AT3G17510.1	Arabidopsis thaliana	Col-0	two hybrid	16113215	IntAct
AT3G45630.1	Arabidopsis thaliana	Col-0	interacts with	AT5G42950.1	Arabidopsis thaliana	Col-0	two hybrid	16120600	IntAct
AT5G65410.1	Arabidopsis thaliana	Col-0	interacts with	AT5G42950.1	Arabidopsis thaliana	Col-0	two hybrid	16120600	IntAct
AT1G69390.1	Arabidopsis thaliana	Col-0	interacts with	AT5G24020.1	Arabidopsis thaliana	Col-0	two hybrid	16146521	IntAct
AT3G52750.1	Arabidopsis thaliana	Col-0	interacts with	AT3G52750.1	Arabidopsis thaliana	Col-0	two hybrid	16146521	IntAct
AT3G52750.1	Arabidopsis thaliana	Col-0	interacts with	AT5G55280.1	Arabidopsis thaliana	Col-0	two hybrid	16146521	IntAct
AT5G24020.1	Arabidopsis thaliana	Col-0	interacts with	AT1G69390.1	Arabidopsis thaliana	Col-0	two hybrid	16146521	IntAct
AT5G24020.1	Arabidopsis thaliana	Col-0	interacts with	AT5G24020.1	Arabidopsis thaliana	Col-0	two hybrid	16146521	IntAct
AT5G42480.1	Arabidopsis thaliana	Col-0	interacts with	AT3G52750.1	Arabidopsis thaliana	Col-0	two hybrid	16146521	IntAct
AT5G55280.1	Arabidopsis thaliana	Col-0	interacts with	AT3G52750.1	Arabidopsis thaliana	Col-0	two hybrid	16146521	IntAct
AT5G55280.1	Arabidopsis thaliana	Col-0	interacts with	AT5G55280.1	Arabidopsis thaliana	Col-0	two hybrid	16146521	IntAct
AT1G26840.1	Arabidopsis thaliana	Col-0	interacts with	AT1G26840.1	Arabidopsis thaliana	Col-0	pull down	16179646	IntAct
AT1G26840.1	Arabidopsis thaliana	Col-0	interacts with	AT2G01120.1	Arabidopsis thaliana	Col-0	pull down	16179646	IntAct
AT1G26840.1	Arabidopsis thaliana	Col-0	interacts with	AT2G37560.1	Arabidopsis thaliana	Col-0	pull down	16179646	IntAct
AT1G26840.1	Arabidopsis thaliana	Col-0	interacts with	AT4G12620.1	Arabidopsis thaliana	Col-0	pull down	16179646	IntAct
AT1G26840.1	Arabidopsis thaliana	Col-0	interacts with	AT5G16690.1	Arabidopsis thaliana	Col-0	pull down	16179646	IntAct
AT2G01120.1	Arabidopsis thaliana	Col-0	interacts with	AT2G01120.1	Arabidopsis thaliana	Col-0	pull down	16179646	IntAct
AT2G01120.1	Arabidopsis thaliana	Col-0	interacts with	AT2G37560.1	Arabidopsis thaliana	Col-0	pull down	16179646	IntAct
AT2G01120.1	Arabidopsis thaliana	Col-0	interacts with	AT4G29910.1	Arabidopsis thaliana	Col-0	pull down	16179646	IntAct
AT2G37560.1	Arabidopsis thaliana	Col-0	interacts with	AT1G26840.1	Arabidopsis thaliana	Col-0	pull down	16179646	IntAct
AT2G37560.1	Arabidopsis thaliana	Col-0	interacts with	AT2G37560.1	Arabidopsis thaliana	Col-0	pull down	16179646	IntAct
AT2G37560.1	Arabidopsis thaliana	Col-0	interacts with	AT4G29910.1	Arabidopsis thaliana	Col-0	pull down	16179646	IntAct
AT2G37560.1	Arabidopsis thaliana	Col-0	interacts with	AT5G16690.1	Arabidopsis thaliana	Col-0	pull down	16179646	IntAct
AT4G29910.1	Arabidopsis thaliana	Col-0	interacts with	AT1G26840.1	Arabidopsis thaliana	Col-0	pull down	16179646	IntAct
AT4G29910.1	Arabidopsis thaliana	Col-0	interacts with	AT2G01120.1	Arabidopsis thaliana	Col-0	pull down	16179646	IntAct
AT4G29910.1	Arabidopsis thaliana	Col-0	interacts with	AT4G29910.1	Arabidopsis thaliana	Col-0	pull down	16179646	IntAct
AT5G16690.1	Arabidopsis thaliana	Col-0	interacts with	AT4G29910.1	Arabidopsis thaliana	Col-0	pull down	16179646	IntAct
AT4G14550.1	Arabidopsis thaliana	Col-0	interacts with	AT1G19220.1	Arabidopsis thaliana	Col-0	two hybrid	16236149	IntAct
AT5G20730.1	Arabidopsis thaliana	Col-0	interacts with	AT4G14550.1	Arabidopsis thaliana	Col-0	two hybrid	16236149	IntAct
AT5G66030.1	Arabidopsis thaliana	Col-0	interacts with	AT2G24765.1	Arabidopsis thaliana	Col-0	pull down	16236155	IntAct
ATMG00960.1	Arabidopsis thaliana	Col-0	interacts with	AT1G15220.1	Arabidopsis thaliana	Col-0	blue native page	16236729	IntAct
AT2G37630.1	Arabidopsis thaliana	Col-0	interacts with	AT5G66870.1	Arabidopsis thaliana	Col-0	two hybrid	16243907	IntAct
AT1G18890.1	Arabidopsis thaliana	Col-0	interacts with	AT3G19290.1	Arabidopsis thaliana	Col-0	two hybrid	16299177	IntAct
AT1G45249.1	Arabidopsis thaliana	Col-0	interacts with	AT3G57530.1	Arabidopsis thaliana	Col-0	two hybrid	16299177	IntAct
AT1G74740.1	Arabidopsis thaliana	Col-0	interacts with	AT3G19290.1	Arabidopsis thaliana	Col-0	two hybrid	16299177	IntAct
AT3G57530.1	Arabidopsis thaliana	Col-0	interacts with	AT1G49720.1	Arabidopsis thaliana	Col-0	two hybrid	16299177	IntAct
AT3G57530.1	Arabidopsis thaliana	Col-0	interacts with	AT3G19290.1	Arabidopsis thaliana	Col-0	two hybrid	16299177	IntAct
AT4G34000.1	Arabidopsis thaliana	Col-0	interacts with	AT3G57530.1	Arabidopsis thaliana	Col-0	two hybrid	16299177	IntAct
AT1G48380.1	Arabidopsis thaliana	Col-0	interacts with	AT5G02820.1	Arabidopsis thaliana	Col-0	two hybrid	16339310	IntAct
AT5G02820.1	Arabidopsis thaliana	Col-0	interacts with	AT3G20780.1	Arabidopsis thaliana	Col-0	two hybrid	16339310	IntAct
AT2G24790.1	Arabidopsis thaliana	Col-0	interacts with	AT2G32950.1	Arabidopsis thaliana	Col-0	two hybrid	16339850	IntAct
AT2G32950.1	Arabidopsis thaliana	Col-0	interacts with	AT2G24790.1	Arabidopsis thaliana	Col-0	two hybrid	16339850	IntAct
AT4G26080.1	Arabidopsis thaliana	Col-0	interacts with	AT4G33950.1	Arabidopsis thaliana	Col-0	two hybrid	16365038	IntAct
AT4G33950.1	Arabidopsis thaliana	Col-0	interacts with	AT4G26080.1	Arabidopsis thaliana	Col-0	two hybrid	16365038	IntAct
AT1G66240.1	Arabidopsis thaliana	Col-0	interacts with	AT1G63440.1	Arabidopsis thaliana	Col-0	two hybrid	16367966	IntAct
AT4G01900.1	Arabidopsis thaliana	Col-0	interacts with	AT1G62020.1	Arabidopsis thaliana	Col-0	pull down	16377628	IntAct
AT4G31490.1	Arabidopsis thaliana	Col-0	interacts with	AT4G01900.1	Arabidopsis thaliana	Col-0	pull down	16377628	IntAct
AT4G34450.1	Arabidopsis thaliana	Col-0	interacts with	AT4G01900.1	Arabidopsis thaliana	Col-0	pull down	16377628	IntAct
AT1G20140.1	Arabidopsis thaliana	Col-0	interacts with	AT4G02440.1	Arabidopsis thaliana	Col-0	two hybrid	16412087	IntAct
AT1G20140.1	Arabidopsis thaliana	Col-0	interacts with	AT4G02570.1	Arabidopsis thaliana	Col-0	two hybrid	16412087	IntAct
AT2G03170.1	Arabidopsis thaliana	Col-0	interacts with	AT4G02440.1	Arabidopsis thaliana	Col-0	two hybrid	16412087	IntAct
AT2G03170.1	Arabidopsis thaliana	Col-0	interacts with	AT4G02570.1	Arabidopsis thaliana	Col-0	protein three hybrid	16412087	IntAct
AT3G25650.1	Arabidopsis thaliana	Col-0	interacts with	AT4G02440.1	Arabidopsis thaliana	Col-0	bimolecular fluorescence complementation	16412087	IntAct
AT3G60010.1	Arabidopsis thaliana	Col-0	interacts with	AT4G02440.1	Arabidopsis thaliana	Col-0	bimolecular fluorescence complementation	16412087	IntAct
AT4G02440.1	Arabidopsis thaliana	Col-0	interacts with	AT3G21850.1	Arabidopsis thaliana	Col-0	bimolecular fluorescence complementation	16412087	IntAct
AT4G02440.1	Arabidopsis thaliana	Col-0	interacts with	AT3G60010.1	Arabidopsis thaliana	Col-0	two hybrid	16412087	IntAct
AT4G02440.1	Arabidopsis thaliana	Col-0	interacts with	AT5G42190.1	Arabidopsis thaliana	Col-0	two hybrid	16412087	IntAct
AT4G02570.1	Arabidopsis thaliana	Col-0	interacts with	AT1G75950.1	Arabidopsis thaliana	Col-0	two hybrid	16412087	IntAct
AT4G02570.1	Arabidopsis thaliana	Col-0	interacts with	AT2G03190.1	Arabidopsis thaliana	Col-0	two hybrid	16412087	IntAct
AT4G02570.1	Arabidopsis thaliana	Col-0	interacts with	AT3G21860.1	Arabidopsis thaliana	Col-0	two hybrid	16412087	IntAct
AT4G02570.1	Arabidopsis thaliana	Col-0	interacts with	AT3G60010.1	Arabidopsis thaliana	Col-0	two hybrid	16412087	IntAct
AT4G02570.1	Arabidopsis thaliana	Col-0	interacts with	AT4G34210.1	Arabidopsis thaliana	Col-0	two hybrid	16412087	IntAct
AT4G34210.1	Arabidopsis thaliana	Col-0	interacts with	AT4G02570.1	Arabidopsis thaliana	Col-0	protein three hybrid	16412087	IntAct
AT5G42190.1	Arabidopsis thaliana	Col-0	interacts with	AT4G02570.1	Arabidopsis thaliana	Col-0	two hybrid	16412087	IntAct
AT1G15570.1	Arabidopsis thaliana	Col-0	interacts with	AT3G48750.1	Arabidopsis thaliana	Col-0	anti tag coimmunoprecipitation	16415207	IntAct
AT1G64750.1	Arabidopsis thaliana	Col-0	interacts with	AT4G00020.1	Arabidopsis thaliana	Col-0	two hybrid	16415210	IntAct
AT3G22880.1	Arabidopsis thaliana	Col-0	interacts with	AT4G00020.1	Arabidopsis thaliana	Col-0	two hybrid	16415210	IntAct
AT5G01630.1	Arabidopsis thaliana	Col-0	interacts with	AT1G64750.1	Arabidopsis thaliana	Col-0	two hybrid	16415210	IntAct
AT5G01630.1	Arabidopsis thaliana	Col-0	interacts with	AT5G20850.1	Arabidopsis thaliana	Col-0	two hybrid	16415210	IntAct
AT5G01630.1	Arabidopsis thaliana	Col-0	interacts with	AT5G45010.1	Arabidopsis thaliana	Col-0	two hybrid	16415210	IntAct
AT5G41990.1	Arabidopsis thaliana	Col-0	interacts with	AT1G12840.1	Arabidopsis thaliana	Col-0	two hybrid	16427632	IntAct
AT1G14440.1	Arabidopsis thaliana	Col-0	interacts with	AT1G14440.1	Arabidopsis thaliana	Col-0	two hybrid	16428600	IntAct
AT1G14440.1	Arabidopsis thaliana	Col-0	interacts with	AT1G69600.1	Arabidopsis thaliana	Col-0	two hybrid	16428600	IntAct
AT1G14440.1	Arabidopsis thaliana	Col-0	interacts with	AT1G75240.1	Arabidopsis thaliana	Col-0	two hybrid	16428600	IntAct
AT1G14440.1	Arabidopsis thaliana	Col-0	interacts with	AT3G50890.1	Arabidopsis thaliana	Col-0	two hybrid	16428600	IntAct
AT1G14440.1	Arabidopsis thaliana	Col-0	interacts with	AT4G24660.1	Arabidopsis thaliana	Col-0	two hybrid	16428600	IntAct
AT1G14440.1	Arabidopsis thaliana	Col-0	interacts with	AT5G15210.1	Arabidopsis thaliana	Col-0	two hybrid	16428600	IntAct
AT1G14440.1	Arabidopsis thaliana	Col-0	interacts with	AT5G39760.1	Arabidopsis thaliana	Col-0	two hybrid	16428600	IntAct
AT1G14440.1	Arabidopsis thaliana	Col-0	interacts with	AT5G65410.1	Arabidopsis thaliana	Col-0	two hybrid	16428600	IntAct
AT1G69600.1	Arabidopsis thaliana	Col-0	interacts with	AT1G14687.1	Arabidopsis thaliana	Col-0	two hybrid	16428600	IntAct
AT1G69600.1	Arabidopsis thaliana	Col-0	interacts with	AT1G75240.1	Arabidopsis thaliana	Col-0	two hybrid	16428600	IntAct
AT1G69600.1	Arabidopsis thaliana	Col-0	interacts with	AT3G28920.1	Arabidopsis thaliana	Col-0	two hybrid	16428600	IntAct
AT1G69600.1	Arabidopsis thaliana	Col-0	interacts with	AT4G24660.1	Arabidopsis thaliana	Col-0	two hybrid	16428600	IntAct
AT1G69600.1	Arabidopsis thaliana	Col-0	interacts with	AT5G15210.1	Arabidopsis thaliana	Col-0	two hybrid	16428600	IntAct
AT1G69600.1	Arabidopsis thaliana	Col-0	interacts with	AT5G65410.1	Arabidopsis thaliana	Col-0	two hybrid	16428600	IntAct
AT1G75240.1	Arabidopsis thaliana	Col-0	interacts with	AT1G69600.1	Arabidopsis thaliana	Col-0	two hybrid	16428600	IntAct
AT1G75240.1	Arabidopsis thaliana	Col-0	interacts with	AT1G75240.1	Arabidopsis thaliana	Col-0	two hybrid	16428600	IntAct
AT1G75240.1	Arabidopsis thaliana	Col-0	interacts with	AT2G02540.1	Arabidopsis thaliana	Col-0	two hybrid	16428600	IntAct
AT1G75240.1	Arabidopsis thaliana	Col-0	interacts with	AT4G24660.1	Arabidopsis thaliana	Col-0	two hybrid	16428600	IntAct
AT2G02540.1	Arabidopsis thaliana	Col-0	interacts with	AT1G69600.1	Arabidopsis thaliana	Col-0	two hybrid	16428600	IntAct
AT2G02540.1	Arabidopsis thaliana	Col-0	interacts with	AT5G39760.1	Arabidopsis thaliana	Col-0	two hybrid	16428600	IntAct
AT2G18350.1	Arabidopsis thaliana	Col-0	interacts with	AT1G14440.1	Arabidopsis thaliana	Col-0	two hybrid	16428600	IntAct
AT2G18350.1	Arabidopsis thaliana	Col-0	interacts with	AT1G69600.1	Arabidopsis thaliana	Col-0	two hybrid	16428600	IntAct
AT2G18350.1	Arabidopsis thaliana	Col-0	interacts with	AT4G24660.1	Arabidopsis thaliana	Col-0	two hybrid	16428600	IntAct
AT2G18350.1	Arabidopsis thaliana	Col-0	interacts with	AT5G39760.1	Arabidopsis thaliana	Col-0	two hybrid	16428600	IntAct
AT3G28920.1	Arabidopsis thaliana	Col-0	interacts with	AT1G69600.1	Arabidopsis thaliana	Col-0	two hybrid	16428600	IntAct
AT3G28920.1	Arabidopsis thaliana	Col-0	interacts with	AT1G75240.1	Arabidopsis thaliana	Col-0	two hybrid	16428600	IntAct
AT3G28920.1	Arabidopsis thaliana	Col-0	interacts with	AT3G50890.1	Arabidopsis thaliana	Col-0	two hybrid	16428600	IntAct
AT3G28920.1	Arabidopsis thaliana	Col-0	interacts with	AT5G39760.1	Arabidopsis thaliana	Col-0	two hybrid	16428600	IntAct
AT3G28920.1	Arabidopsis thaliana	Col-0	interacts with	AT5G65410.1	Arabidopsis thaliana	Col-0	two hybrid	16428600	IntAct
AT3G50890.1	Arabidopsis thaliana	Col-0	interacts with	AT1G14440.1	Arabidopsis thaliana	Col-0	two hybrid	16428600	IntAct
AT3G50890.1	Arabidopsis thaliana	Col-0	interacts with	AT1G69600.1	Arabidopsis thaliana	Col-0	two hybrid	16428600	IntAct
AT3G50890.1	Arabidopsis thaliana	Col-0	interacts with	AT5G15210.1	Arabidopsis thaliana	Col-0	two hybrid	16428600	IntAct
AT3G50890.1	Arabidopsis thaliana	Col-0	interacts with	AT5G65410.1	Arabidopsis thaliana	Col-0	two hybrid	16428600	IntAct
AT4G24660.1	Arabidopsis thaliana	Col-0	interacts with	AT1G69600.1	Arabidopsis thaliana	Col-0	two hybrid	16428600	IntAct
AT4G24660.1	Arabidopsis thaliana	Col-0	interacts with	AT1G75240.1	Arabidopsis thaliana	Col-0	two hybrid	16428600	IntAct
AT4G24660.1	Arabidopsis thaliana	Col-0	interacts with	AT2G18350.1	Arabidopsis thaliana	Col-0	two hybrid	16428600	IntAct
AT4G24660.1	Arabidopsis thaliana	Col-0	interacts with	AT3G28920.1	Arabidopsis thaliana	Col-0	two hybrid	16428600	IntAct
AT4G24660.1	Arabidopsis thaliana	Col-0	interacts with	AT4G24660.1	Arabidopsis thaliana	Col-0	two hybrid	16428600	IntAct
AT4G24660.1	Arabidopsis thaliana	Col-0	interacts with	AT5G15210.1	Arabidopsis thaliana	Col-0	two hybrid	16428600	IntAct
AT4G24660.1	Arabidopsis thaliana	Col-0	interacts with	AT5G39760.1	Arabidopsis thaliana	Col-0	two hybrid	16428600	IntAct
AT5G15210.1	Arabidopsis thaliana	Col-0	interacts with	AT1G14440.1	Arabidopsis thaliana	Col-0	two hybrid	16428600	IntAct
AT5G15210.1	Arabidopsis thaliana	Col-0	interacts with	AT1G75240.1	Arabidopsis thaliana	Col-0	two hybrid	16428600	IntAct
AT5G15210.1	Arabidopsis thaliana	Col-0	interacts with	AT3G28920.1	Arabidopsis thaliana	Col-0	two hybrid	16428600	IntAct
AT5G39760.1	Arabidopsis thaliana	Col-0	interacts with	AT1G69600.1	Arabidopsis thaliana	Col-0	two hybrid	16428600	IntAct
AT5G39760.1	Arabidopsis thaliana	Col-0	interacts with	AT1G75240.1	Arabidopsis thaliana	Col-0	two hybrid	16428600	IntAct
AT5G39760.1	Arabidopsis thaliana	Col-0	interacts with	AT2G02540.1	Arabidopsis thaliana	Col-0	two hybrid	16428600	IntAct
AT5G39760.1	Arabidopsis thaliana	Col-0	interacts with	AT3G28920.1	Arabidopsis thaliana	Col-0	two hybrid	16428600	IntAct
AT5G39760.1	Arabidopsis thaliana	Col-0	interacts with	AT4G24660.1	Arabidopsis thaliana	Col-0	two hybrid	16428600	IntAct
AT5G39760.1	Arabidopsis thaliana	Col-0	interacts with	AT5G15210.1	Arabidopsis thaliana	Col-0	two hybrid	16428600	IntAct
AT5G39760.1	Arabidopsis thaliana	Col-0	interacts with	AT5G39760.1	Arabidopsis thaliana	Col-0	two hybrid	16428600	IntAct
AT5G39760.1	Arabidopsis thaliana	Col-0	interacts with	AT5G65410.1	Arabidopsis thaliana	Col-0	two hybrid	16428600	IntAct
AT5G65410.1	Arabidopsis thaliana	Col-0	interacts with	AT1G69600.1	Arabidopsis thaliana	Col-0	two hybrid	16428600	IntAct
AT5G65410.1	Arabidopsis thaliana	Col-0	interacts with	AT1G75240.1	Arabidopsis thaliana	Col-0	two hybrid	16428600	IntAct
AT5G65410.1	Arabidopsis thaliana	Col-0	interacts with	AT2G02540.1	Arabidopsis thaliana	Col-0	two hybrid	16428600	IntAct
AT5G65410.1	Arabidopsis thaliana	Col-0	interacts with	AT3G28920.1	Arabidopsis thaliana	Col-0	two hybrid	16428600	IntAct
AT5G65410.1	Arabidopsis thaliana	Col-0	interacts with	AT3G50890.1	Arabidopsis thaliana	Col-0	two hybrid	16428600	IntAct
AT5G65410.1	Arabidopsis thaliana	Col-0	interacts with	AT5G15210.1	Arabidopsis thaliana	Col-0	two hybrid	16428600	IntAct
AT5G65410.1	Arabidopsis thaliana	Col-0	interacts with	AT5G39760.1	Arabidopsis thaliana	Col-0	two hybrid	16428600	IntAct
AT5G65410.1	Arabidopsis thaliana	Col-0	interacts with	AT5G65410.1	Arabidopsis thaliana	Col-0	two hybrid	16428600	IntAct
AT1G01040.1	Arabidopsis thaliana	Col-0	interacts with	AT1G09700.1	Arabidopsis thaliana	Col-0	anti tag coimmunoprecipitation	16428603	IntAct
AT1G50640.1	Arabidopsis thaliana	Col-0	interacts with	AT2G45640.1	Arabidopsis thaliana	Col-0	pull down	16429262	IntAct
AT2G45640.1	Arabidopsis thaliana	Col-0	interacts with	AT1G50640.1	Arabidopsis thaliana	Col-0	two hybrid	16429262	IntAct
AT2G45640.1	Arabidopsis thaliana	Col-0	interacts with	AT3G15210.1	Arabidopsis thaliana	Col-0	two hybrid	16429262	IntAct
AT2G45640.1	Arabidopsis thaliana	Col-0	interacts with	AT4G38130.1	Arabidopsis thaliana	Col-0	pull down	16429262	IntAct
AT4G38130.1	Arabidopsis thaliana	Col-0	interacts with	AT2G45640.1	Arabidopsis thaliana	Col-0	two hybrid	16429262	IntAct
AT1G56280.1	Arabidopsis thaliana	Col-0	interacts with	AT1G35670.1	Arabidopsis thaliana	Col-0	two hybrid	16438971	IntAct
AT5G23580.1	Arabidopsis thaliana	Col-0	interacts with	AT1G56280.1	Arabidopsis thaliana	Col-0	two hybrid	16438971	IntAct
AT2G17950.1	Arabidopsis thaliana	Col-0	interacts with	AT1G15750.1	Arabidopsis thaliana	Col-0	two hybrid	16461579	IntAct
AT2G17950.1	Arabidopsis thaliana	Col-0	interacts with	AT3G15880.1	Arabidopsis thaliana	Col-0	two hybrid	16461579	IntAct
AT2G46700.1	Arabidopsis thaliana	Col-0	interacts with	AT5G37600.1	Arabidopsis thaliana	Col-0	anti tag coimmunoprecipitation	16472779	IntAct
AT1G71830.1	Arabidopsis thaliana	Col-0	interacts with	AT3G09840.1	Arabidopsis thaliana	Col-0	anti bait coimmunoprecipitation	16473966	IntAct
AT4G39400.1	Arabidopsis thaliana	Col-0	interacts with	AT1G71830.1	Arabidopsis thaliana	Col-0	anti tag coimmunoprecipitation	16473966	IntAct
AT4G39400.1	Arabidopsis thaliana	Col-0	interacts with	AT4G39400.1	Arabidopsis thaliana	Col-0	blue native page	16473966	IntAct
AT2G15400.1	Arabidopsis thaliana	Col-0	interacts with	AT1G10270.1	Arabidopsis thaliana	Col-0	two hybrid	16489121	IntAct
AT1G53720.1	Arabidopsis thaliana	Col-0	interacts with	AT1G09140.1	Arabidopsis thaliana	Col-0	pull down	16497658	IntAct
AT1G53720.1	Arabidopsis thaliana	Col-0	interacts with	AT1G23860.1	Arabidopsis thaliana	Col-0	pull down	16497658	IntAct
AT1G53720.1	Arabidopsis thaliana	Col-0	interacts with	AT1G55310.1	Arabidopsis thaliana	Col-0	two hybrid	16497658	IntAct
AT1G53720.1	Arabidopsis thaliana	Col-0	interacts with	AT2G37340.1	Arabidopsis thaliana	Col-0	pull down	16497658	IntAct
AT1G53720.1	Arabidopsis thaliana	Col-0	interacts with	AT3G61860.1	Arabidopsis thaliana	Col-0	pull down	16497658	IntAct
AT1G53720.1	Arabidopsis thaliana	Col-0	interacts with	AT4G35800.1	Arabidopsis thaliana	Col-0	pull down	16497658	IntAct
AT5G18810.1	Arabidopsis thaliana	Col-0	interacts with	AT1G53720.1	Arabidopsis thaliana	Col-0	pull down	16497658	IntAct
AT1G62360.1	Arabidopsis thaliana	Col-0	interacts with	AT1G75410.1	Arabidopsis thaliana	Col-0	bimolecular fluorescence complementation	16513846	IntAct
AT1G75410.1	Arabidopsis thaliana	Col-0	interacts with	AT1G62360.1	Arabidopsis thaliana	Col-0	two hybrid	16513846	IntAct
AT4G32980.1	Arabidopsis thaliana	Col-0	interacts with	AT1G62360.1	Arabidopsis thaliana	Col-0	two hybrid	16513846	IntAct
AT5G02030.1	Arabidopsis thaliana	Col-0	interacts with	AT1G62360.1	Arabidopsis thaliana	Col-0	two hybrid	16513846	IntAct
AT4G04020.1	Arabidopsis thaliana	Col-0	interacts with	AT5G57050.1	Arabidopsis thaliana	Col-0	two hybrid	16571665	IntAct
AT5G57050.1	Arabidopsis thaliana	Col-0	interacts with	AT4G04020.1	Arabidopsis thaliana	Col-0	two hybrid	16571665	IntAct
AT5G04510.1	Arabidopsis thaliana	Col-0	interacts with	AT2G34650.1	Arabidopsis thaliana	Col-0	pull down	16601102	IntAct
AT3G54610.1	Arabidopsis thaliana	Col-0	interacts with	AT3G07740.1	Arabidopsis thaliana	Col-0	two hybrid	16603259	IntAct
AT4G16420.1	Arabidopsis thaliana	Col-0	interacts with	AT3G54610.1	Arabidopsis thaliana	Col-0	two hybrid	16603259	IntAct
AT4G16420.1	Arabidopsis thaliana	Col-0	interacts with	AT4G25490.1	Arabidopsis thaliana	Col-0	two hybrid	16603259	IntAct
AT4G25490.1	Arabidopsis thaliana	Col-0	interacts with	AT3G07740.1	Arabidopsis thaliana	Col-0	two hybrid	16603259	IntAct
AT4G25490.1	Arabidopsis thaliana	Col-0	interacts with	AT5G25810.1	Arabidopsis thaliana	Col-0	two hybrid	16603259	IntAct
AT1G80840.1	Arabidopsis thaliana	Col-0	interacts with	AT2G25000.1	Arabidopsis thaliana	Col-0	two hybrid	16603654	IntAct
AT2G25000.1	Arabidopsis thaliana	Col-0	interacts with	AT1G80840.1	Arabidopsis thaliana	Col-0	two hybrid	16603654	IntAct
AT2G25000.1	Arabidopsis thaliana	Col-0	interacts with	AT2G25000.1	Arabidopsis thaliana	Col-0	two hybrid	16603654	IntAct
AT2G25000.1	Arabidopsis thaliana	Col-0	interacts with	AT4G31800.1	Arabidopsis thaliana	Col-0	two hybrid	16603654	IntAct
AT4G31800.1	Arabidopsis thaliana	Col-0	interacts with	AT1G80840.1	Arabidopsis thaliana	Col-0	two hybrid	16603654	IntAct
AT4G31800.1	Arabidopsis thaliana	Col-0	interacts with	AT4G31800.1	Arabidopsis thaliana	Col-0	two hybrid	16603654	IntAct
AT3G09840.1	Arabidopsis thaliana	Col-0	interacts with	AT3G09840.1	Arabidopsis thaliana	Col-0	comigration in gel electrophoresis	16621602	IntAct
AT2G47450.1	Arabidopsis thaliana	Col-0	interacts with	AT5G03940.1	Arabidopsis thaliana	Col-0	two hybrid	16678173	IntAct
AT5G03940.1	Arabidopsis thaliana	Col-0	interacts with	AT2G47450.1	Arabidopsis thaliana	Col-0	two hybrid	16678173	IntAct
AT3G05330.1	Arabidopsis thaliana	Col-0	interacts with	AT3G17360.1	Arabidopsis thaliana	Col-0	two hybrid	16682350	IntAct
AT3G26744.1	Arabidopsis thaliana	Col-0	interacts with	AT2G39810.1	Arabidopsis thaliana	Col-0	two hybrid	16702557	IntAct
AT1G14920.1	Arabidopsis thaliana	Col-0	interacts with	AT3G05120.1	Arabidopsis thaliana	Col-0	two hybrid	16709201	IntAct
AT1G14920.1	Arabidopsis thaliana	Col-0	interacts with	AT5G27320.1	Arabidopsis thaliana	Col-0	two hybrid	16709201	IntAct
AT1G66350.1	Arabidopsis thaliana	Col-0	interacts with	AT3G05120.1	Arabidopsis thaliana	Col-0	two hybrid	16709201	IntAct
AT1G66350.1	Arabidopsis thaliana	Col-0	interacts with	AT5G27320.1	Arabidopsis thaliana	Col-0	two hybrid	16709201	IntAct
AT2G01570.1	Arabidopsis thaliana	Col-0	interacts with	AT3G05120.1	Arabidopsis thaliana	Col-0	two hybrid	16709201	IntAct
AT2G01570.1	Arabidopsis thaliana	Col-0	interacts with	AT5G27320.1	Arabidopsis thaliana	Col-0	two hybrid	16709201	IntAct
AT3G03450.1	Arabidopsis thaliana	Col-0	interacts with	AT3G05120.1	Arabidopsis thaliana	Col-0	two hybrid	16709201	IntAct
AT3G03450.1	Arabidopsis thaliana	Col-0	interacts with	AT3G63010.1	Arabidopsis thaliana	Col-0	two hybrid	16709201	IntAct
AT3G05120.1	Arabidopsis thaliana	Col-0	interacts with	AT4G24210.1	Arabidopsis thaliana	Col-0	two hybrid	16709201	IntAct
AT3G63010.1	Arabidopsis thaliana	Col-0	interacts with	AT1G14920.1	Arabidopsis thaliana	Col-0	two hybrid	16709201	IntAct
AT3G63010.1	Arabidopsis thaliana	Col-0	interacts with	AT4G24210.1	Arabidopsis thaliana	Col-0	two hybrid	16709201	IntAct
AT4G24210.1	Arabidopsis thaliana	Col-0	interacts with	AT3G63010.1	Arabidopsis thaliana	Col-0	two hybrid	16709201	IntAct
AT5G27320.1	Arabidopsis thaliana	Col-0	interacts with	AT3G03450.1	Arabidopsis thaliana	Col-0	two hybrid	16709201	IntAct
AT1G13600.1	Arabidopsis thaliana	Col-0	interacts with	AT1G13600.1	Arabidopsis thaliana	Col-0	two hybrid	16709202	IntAct
AT1G13600.1	Arabidopsis thaliana	Col-0	interacts with	AT3G30530.1	Arabidopsis thaliana	Col-0	two hybrid	16709202	IntAct
AT1G13600.1	Arabidopsis thaliana	Col-0	interacts with	AT5G49450.1	Arabidopsis thaliana	Col-0	two hybrid	16709202	IntAct
AT1G59530.1	Arabidopsis thaliana	Col-0	interacts with	AT5G49450.1	Arabidopsis thaliana	Col-0	two hybrid	16709202	IntAct
AT1G75390.1	Arabidopsis thaliana	Col-0	interacts with	AT1G75390.1	Arabidopsis thaliana	Col-0	two hybrid	16709202	IntAct
AT1G75390.1	Arabidopsis thaliana	Col-0	interacts with	AT2G18160.1	Arabidopsis thaliana	Col-0	two hybrid	16709202	IntAct
AT1G75390.1	Arabidopsis thaliana	Col-0	interacts with	AT3G30530.1	Arabidopsis thaliana	Col-0	two hybrid	16709202	IntAct
AT1G75390.1	Arabidopsis thaliana	Col-0	interacts with	AT3G54620.1	Arabidopsis thaliana	Col-0	two hybrid	16709202	IntAct
AT1G75390.1	Arabidopsis thaliana	Col-0	interacts with	AT4G02640.1	Arabidopsis thaliana	Col-0	two hybrid	16709202	IntAct
AT1G75390.1	Arabidopsis thaliana	Col-0	interacts with	AT4G34590.1	Arabidopsis thaliana	Col-0	two hybrid	16709202	IntAct
AT1G75390.1	Arabidopsis thaliana	Col-0	interacts with	AT5G49450.1	Arabidopsis thaliana	Col-0	two hybrid	16709202	IntAct
AT2G04038.1	Arabidopsis thaliana	Col-0	interacts with	AT1G13600.1	Arabidopsis thaliana	Col-0	two hybrid	16709202	IntAct
AT2G18160.1	Arabidopsis thaliana	Col-0	interacts with	AT3G54620.1	Arabidopsis thaliana	Col-0	two hybrid	16709202	IntAct
AT2G18160.1	Arabidopsis thaliana	Col-0	interacts with	AT4G02640.1	Arabidopsis thaliana	Col-0	two hybrid	16709202	IntAct
AT2G18160.1	Arabidopsis thaliana	Col-0	interacts with	AT5G24800.1	Arabidopsis thaliana	Col-0	two hybrid	16709202	IntAct
AT2G18160.1	Arabidopsis thaliana	Col-0	interacts with	AT5G49450.1	Arabidopsis thaliana	Col-0	two hybrid	16709202	IntAct
AT3G30530.1	Arabidopsis thaliana	Col-0	interacts with	AT1G13600.1	Arabidopsis thaliana	Col-0	two hybrid	16709202	IntAct
AT3G30530.1	Arabidopsis thaliana	Col-0	interacts with	AT3G30530.1	Arabidopsis thaliana	Col-0	two hybrid	16709202	IntAct
AT3G30530.1	Arabidopsis thaliana	Col-0	interacts with	AT5G49450.1	Arabidopsis thaliana	Col-0	two hybrid	16709202	IntAct
AT3G54620.1	Arabidopsis thaliana	Col-0	interacts with	AT1G75390.1	Arabidopsis thaliana	Col-0	two hybrid	16709202	IntAct
AT3G54620.1	Arabidopsis thaliana	Col-0	interacts with	AT3G54620.1	Arabidopsis thaliana	Col-0	two hybrid	16709202	IntAct
AT3G54620.1	Arabidopsis thaliana	Col-0	interacts with	AT4G34590.1	Arabidopsis thaliana	Col-0	two hybrid	16709202	IntAct
AT3G54620.1	Arabidopsis thaliana	Col-0	interacts with	AT5G28770.1	Arabidopsis thaliana	Col-0	two hybrid	16709202	IntAct
AT3G62420.1	Arabidopsis thaliana	Col-0	interacts with	AT2G18160.1	Arabidopsis thaliana	Col-0	two hybrid	16709202	IntAct
AT3G62420.1	Arabidopsis thaliana	Col-0	interacts with	AT3G54620.1	Arabidopsis thaliana	Col-0	two hybrid	16709202	IntAct
AT3G62420.1	Arabidopsis thaliana	Col-0	interacts with	AT3G62420.1	Arabidopsis thaliana	Col-0	two hybrid	16709202	IntAct
AT3G62420.1	Arabidopsis thaliana	Col-0	interacts with	AT4G34590.1	Arabidopsis thaliana	Col-0	two hybrid	16709202	IntAct
AT3G62420.1	Arabidopsis thaliana	Col-0	interacts with	AT5G28770.1	Arabidopsis thaliana	Col-0	two hybrid	16709202	IntAct
AT3G62420.1	Arabidopsis thaliana	Col-0	interacts with	AT5G49450.1	Arabidopsis thaliana	Col-0	two hybrid	16709202	IntAct
AT4G02640.1	Arabidopsis thaliana	Col-0	interacts with	AT2G18160.1	Arabidopsis thaliana	Col-0	two hybrid	16709202	IntAct
AT4G02640.1	Arabidopsis thaliana	Col-0	interacts with	AT3G62420.1	Arabidopsis thaliana	Col-0	two hybrid	16709202	IntAct
AT4G02640.1	Arabidopsis thaliana	Col-0	interacts with	AT4G02640.1	Arabidopsis thaliana	Col-0	two hybrid	16709202	IntAct
AT4G02640.1	Arabidopsis thaliana	Col-0	interacts with	AT5G24800.1	Arabidopsis thaliana	Col-0	two hybrid	16709202	IntAct
AT4G02640.1	Arabidopsis thaliana	Col-0	interacts with	AT5G28770.1	Arabidopsis thaliana	Col-0	two hybrid	16709202	IntAct
AT4G34590.1	Arabidopsis thaliana	Col-0	interacts with	AT1G13600.1	Arabidopsis thaliana	Col-0	two hybrid	16709202	IntAct
AT4G34590.1	Arabidopsis thaliana	Col-0	interacts with	AT1G75390.1	Arabidopsis thaliana	Col-0	two hybrid	16709202	IntAct
AT4G34590.1	Arabidopsis thaliana	Col-0	interacts with	AT3G54620.1	Arabidopsis thaliana	Col-0	two hybrid	16709202	IntAct
AT4G34590.1	Arabidopsis thaliana	Col-0	interacts with	AT4G34590.1	Arabidopsis thaliana	Col-0	two hybrid	16709202	IntAct
AT4G34590.1	Arabidopsis thaliana	Col-0	interacts with	AT5G24800.1	Arabidopsis thaliana	Col-0	two hybrid	16709202	IntAct
AT4G34590.1	Arabidopsis thaliana	Col-0	interacts with	AT5G49450.1	Arabidopsis thaliana	Col-0	two hybrid	16709202	IntAct
AT5G24800.1	Arabidopsis thaliana	Col-0	interacts with	AT2G18160.1	Arabidopsis thaliana	Col-0	two hybrid	16709202	IntAct
AT5G24800.1	Arabidopsis thaliana	Col-0	interacts with	AT3G54620.1	Arabidopsis thaliana	Col-0	two hybrid	16709202	IntAct
AT5G24800.1	Arabidopsis thaliana	Col-0	interacts with	AT3G62420.1	Arabidopsis thaliana	Col-0	two hybrid	16709202	IntAct
AT5G24800.1	Arabidopsis thaliana	Col-0	interacts with	AT4G02640.1	Arabidopsis thaliana	Col-0	two hybrid	16709202	IntAct
AT5G24800.1	Arabidopsis thaliana	Col-0	interacts with	AT5G28770.1	Arabidopsis thaliana	Col-0	two hybrid	16709202	IntAct
AT5G28770.1	Arabidopsis thaliana	Col-0	interacts with	AT1G75390.1	Arabidopsis thaliana	Col-0	two hybrid	16709202	IntAct
AT5G28770.1	Arabidopsis thaliana	Col-0	interacts with	AT2G18160.1	Arabidopsis thaliana	Col-0	two hybrid	16709202	IntAct
AT5G28770.1	Arabidopsis thaliana	Col-0	interacts with	AT3G62420.1	Arabidopsis thaliana	Col-0	two hybrid	16709202	IntAct
AT5G28770.1	Arabidopsis thaliana	Col-0	interacts with	AT4G34590.1	Arabidopsis thaliana	Col-0	two hybrid	16709202	IntAct
AT5G28770.1	Arabidopsis thaliana	Col-0	interacts with	AT5G28770.1	Arabidopsis thaliana	Col-0	two hybrid	16709202	IntAct
AT5G28770.1	Arabidopsis thaliana	Col-0	interacts with	AT5G49450.1	Arabidopsis thaliana	Col-0	two hybrid	16709202	IntAct
AT5G49450.1	Arabidopsis thaliana	Col-0	interacts with	AT1G75390.1	Arabidopsis thaliana	Col-0	two hybrid	16709202	IntAct
AT5G49450.1	Arabidopsis thaliana	Col-0	interacts with	AT3G54620.1	Arabidopsis thaliana	Col-0	two hybrid	16709202	IntAct
AT5G49450.1	Arabidopsis thaliana	Col-0	interacts with	AT4G02640.1	Arabidopsis thaliana	Col-0	two hybrid	16709202	IntAct
AT5G49450.1	Arabidopsis thaliana	Col-0	interacts with	AT4G34590.1	Arabidopsis thaliana	Col-0	two hybrid	16709202	IntAct
AT5G49450.1	Arabidopsis thaliana	Col-0	interacts with	AT5G24800.1	Arabidopsis thaliana	Col-0	two hybrid	16709202	IntAct
AT5G49450.1	Arabidopsis thaliana	Col-0	interacts with	AT5G28770.1	Arabidopsis thaliana	Col-0	two hybrid	16709202	IntAct
AT5G49450.1	Arabidopsis thaliana	Col-0	interacts with	AT5G49450.1	Arabidopsis thaliana	Col-0	two hybrid	16709202	IntAct
AT1G13330.1	Arabidopsis thaliana	Col-0	interacts with	AT4G29170.1	Arabidopsis thaliana	Col-0	two hybrid	16763194	IntAct
AT2G23430.1	Arabidopsis thaliana	Col-0	interacts with	AT5G17020.1	Arabidopsis thaliana	Col-0	two hybrid	16766674	IntAct
AT4G34160.1	Arabidopsis thaliana	Col-0	interacts with	AT2G23430.1	Arabidopsis thaliana	Col-0	ubiquitin reconstruction	16766674	IntAct
AT4G34160.1	Arabidopsis thaliana	Col-0	interacts with	AT3G48750.1	Arabidopsis thaliana	Col-0	ubiquitin reconstruction	16766674	IntAct
AT5G23405.1	Arabidopsis thaliana	Col-0	interacts with	AT5G17020.1	Arabidopsis thaliana	Col-0	two hybrid	16766674	IntAct
AT3G16050.1	Arabidopsis thaliana	Col-0	interacts with	AT2G38230.1	Arabidopsis thaliana	Col-0	pull down	16766694	IntAct
AT3G16050.1	Arabidopsis thaliana	Col-0	interacts with	AT3G16050.1	Arabidopsis thaliana	Col-0	pull down	16766694	IntAct
AT3G16050.1	Arabidopsis thaliana	Col-0	interacts with	AT5G01410.1	Arabidopsis thaliana	Col-0	pull down	16766694	IntAct
AT5G01410.1	Arabidopsis thaliana	Col-0	interacts with	AT3G16050.1	Arabidopsis thaliana	Col-0	two hybrid	16766694	IntAct
AT5G01410.1	Arabidopsis thaliana	Col-0	interacts with	AT5G01410.1	Arabidopsis thaliana	Col-0	two hybrid	16766694	IntAct
AT5G01410.1	Arabidopsis thaliana	Col-0	interacts with	AT5G60540.1	Arabidopsis thaliana	Col-0	two hybrid	16766694	IntAct
AT5G60540.1	Arabidopsis thaliana	Col-0	interacts with	AT5G01410.1	Arabidopsis thaliana	Col-0	two hybrid	16766694	IntAct
AT1G26945.1	Arabidopsis thaliana	Col-0	interacts with	AT1G02340.1	Arabidopsis thaliana	Col-0	two hybrid	16786307	IntAct
AT4G05420.1	Arabidopsis thaliana	Col-0	interacts with	AT5G46210.1	Arabidopsis thaliana	Col-0	two hybrid	16792691	IntAct
AT5G20570.1	Arabidopsis thaliana	Col-0	interacts with	AT5G46210.1	Arabidopsis thaliana	Col-0	two hybrid	16792691	IntAct
AT5G58760.1	Arabidopsis thaliana	Col-0	interacts with	AT4G05420.1	Arabidopsis thaliana	Col-0	two hybrid	16792691	IntAct
AT3G54010.1	Arabidopsis thaliana	Col-0	interacts with	AT5G22290.1	Arabidopsis thaliana	Col-0	pull down	16803883	IntAct
AT5G22290.1	Arabidopsis thaliana	Col-0	interacts with	AT3G54010.1	Arabidopsis thaliana	Col-0	two hybrid	16803883	IntAct
AT1G75390.1	Arabidopsis thaliana	Col-0	interacts with	AT3G62420.1	Arabidopsis thaliana	Col-0	two hybrid	16810321	IntAct
AT3G62420.1	Arabidopsis thaliana	Col-0	interacts with	AT3G54620.1	Arabidopsis thaliana	Col-0	two hybrid	16810321	IntAct
AT3G62420.1	Arabidopsis thaliana	Col-0	interacts with	AT4G02640.1	Arabidopsis thaliana	Col-0	two hybrid	16810321	IntAct
AT3G62420.1	Arabidopsis thaliana	Col-0	interacts with	AT5G24800.1	Arabidopsis thaliana	Col-0	two hybrid	16810321	IntAct
AT4G34590.1	Arabidopsis thaliana	Col-0	interacts with	AT3G62420.1	Arabidopsis thaliana	Col-0	two hybrid	16810321	IntAct
AT5G28770.1	Arabidopsis thaliana	Col-0	interacts with	AT3G62420.1	Arabidopsis thaliana	Col-0	two hybrid	16810321	IntAct
AT1G30270.1	Arabidopsis thaliana	Col-0	interacts with	AT2G26650.1	Arabidopsis thaliana	Col-0	two hybrid	16814720	IntAct
AT1G30270.1	Arabidopsis thaliana	Col-0	interacts with	AT4G01420.1	Arabidopsis thaliana	Col-0	two hybrid	16814720	IntAct
AT1G30270.1	Arabidopsis thaliana	Col-0	interacts with	AT4G17615.1	Arabidopsis thaliana	Col-0	two hybrid	16814720	IntAct
AT1G30270.1	Arabidopsis thaliana	Col-0	interacts with	AT5G55990.1	Arabidopsis thaliana	Col-0	two hybrid	16814720	IntAct
AT4G26570.1	Arabidopsis thaliana	Col-0	interacts with	AT1G30270.1	Arabidopsis thaliana	Col-0	two hybrid	16814720	IntAct
AT5G47100.1	Arabidopsis thaliana	Col-0	interacts with	AT1G30270.1	Arabidopsis thaliana	Col-0	two hybrid	16814720	IntAct
AT5G66030.1	Arabidopsis thaliana	Col-0	interacts with	AT2G24765.1	Arabidopsis thaliana	Col-0	pull down	16830178	IntAct
AT3G13550.1	Arabidopsis thaliana	Col-0	interacts with	AT4G05420.1	Arabidopsis thaliana	Col-0	two hybrid	16844902	IntAct
AT3G13550.1	Arabidopsis thaliana	Col-0	interacts with	AT5G20570.1	Arabidopsis thaliana	Col-0	molecular sieving	16844902	IntAct
AT3G13550.1	Arabidopsis thaliana	Col-0	interacts with	AT5G46210.1	Arabidopsis thaliana	Col-0	two hybrid	16844902	IntAct
AT5G14250.1	Arabidopsis thaliana	Col-0	interacts with	AT5G46210.1	Arabidopsis thaliana	Col-0	two hybrid	16844902	IntAct
AT5G20570.1	Arabidopsis thaliana	Col-0	interacts with	AT5G46210.1	Arabidopsis thaliana	Col-0	two hybrid	16844902	IntAct
AT5G46210.1	Arabidopsis thaliana	Col-0	interacts with	AT1G71230.1	Arabidopsis thaliana	Col-0	anti tag coimmunoprecipitation	16844902	IntAct
AT5G46210.1	Arabidopsis thaliana	Col-0	interacts with	AT2G32950.1	Arabidopsis thaliana	Col-0	anti tag coimmunoprecipitation	16844902	IntAct
AT5G46210.1	Arabidopsis thaliana	Col-0	interacts with	AT4G05420.1	Arabidopsis thaliana	Col-0	two hybrid	16844902	IntAct
AT5G46210.1	Arabidopsis thaliana	Col-0	interacts with	AT5G20570.1	Arabidopsis thaliana	Col-0	anti tag coimmunoprecipitation	16844902	IntAct
AT1G21700.1	Arabidopsis thaliana	Col-0	interacts with	AT2G33610.1	Arabidopsis thaliana	Col-0	two hybrid	16845477	IntAct
AT1G43850.1	Arabidopsis thaliana	Col-0	interacts with	AT1G24260.1	Arabidopsis thaliana	Col-0	two hybrid	16854969	IntAct
AT1G53090.1	Arabidopsis thaliana	Col-0	interacts with	AT5G15850.1	Arabidopsis thaliana	Col-0	anti tag coimmunoprecipitation	16854975	IntAct
AT5G15850.1	Arabidopsis thaliana	Col-0	interacts with	AT2G46340.1	Arabidopsis thaliana	Col-0	anti tag coimmunoprecipitation	16854975	IntAct
AT5G15850.1	Arabidopsis thaliana	Col-0	interacts with	AT4G11110.1	Arabidopsis thaliana	Col-0	anti tag coimmunoprecipitation	16854975	IntAct
AT2G37678.1	Arabidopsis thaliana	Col-0	interacts with	AT1G09570.1	Arabidopsis thaliana	Col-0	two hybrid	16861711	IntAct
AT2G26650.1	Arabidopsis thaliana	Col-0	interacts with	AT1G30270.1	Arabidopsis thaliana	Col-0	two hybrid	16895985	IntAct
AT1G30460.1	Arabidopsis thaliana	Col-0	interacts with	AT3G06560.1	Arabidopsis thaliana	Col-0	two hybrid	16897494	IntAct
AT1G61010.1	Arabidopsis thaliana	Col-0	interacts with	AT2G25850.1	Arabidopsis thaliana	Col-0	two hybrid	16897494	IntAct
AT2G01730.1	Arabidopsis thaliana	Col-0	interacts with	AT1G30460.1	Arabidopsis thaliana	Col-0	two hybrid	16897494	IntAct
AT2G01730.1	Arabidopsis thaliana	Col-0	interacts with	AT3G06560.1	Arabidopsis thaliana	Col-0	two hybrid	16897494	IntAct
AT2G25850.1	Arabidopsis thaliana	Col-0	interacts with	AT1G30460.1	Arabidopsis thaliana	Col-0	two hybrid	16897494	IntAct
AT2G25850.1	Arabidopsis thaliana	Col-0	interacts with	AT2G01730.1	Arabidopsis thaliana	Col-0	two hybrid	16897494	IntAct
AT2G25850.1	Arabidopsis thaliana	Col-0	interacts with	AT5G23880.1	Arabidopsis thaliana	Col-0	two hybrid	16897494	IntAct
AT2G25850.1	Arabidopsis thaliana	Col-0	interacts with	AT5G51660.1	Arabidopsis thaliana	Col-0	two hybrid	16897494	IntAct
AT3G06560.1	Arabidopsis thaliana	Col-0	interacts with	AT5G51660.1	Arabidopsis thaliana	Col-0	two hybrid	16897494	IntAct
AT5G23880.1	Arabidopsis thaliana	Col-0	interacts with	AT1G61010.1	Arabidopsis thaliana	Col-0	two hybrid	16897494	IntAct
AT5G23880.1	Arabidopsis thaliana	Col-0	interacts with	AT5G51660.1	Arabidopsis thaliana	Col-0	two hybrid	16897494	IntAct
AT5G51660.1	Arabidopsis thaliana	Col-0	interacts with	AT1G30460.1	Arabidopsis thaliana	Col-0	two hybrid	16897494	IntAct
AT5G51660.1	Arabidopsis thaliana	Col-0	interacts with	AT5G51660.1	Arabidopsis thaliana	Col-0	two hybrid	16897494	IntAct
AT1G23900.1	Arabidopsis thaliana	Col-0	interacts with	AT5G11710.1	Arabidopsis thaliana	Col-0	pull down	16905657	IntAct
AT3G11130.1	Arabidopsis thaliana	Col-0	interacts with	AT5G11710.1	Arabidopsis thaliana	Col-0	pull down	16905657	IntAct
AT3G52850.1	Arabidopsis thaliana	Col-0	interacts with	AT3G11130.1	Arabidopsis thaliana	Col-0	molecular sieving	16905657	IntAct
AT5G11710.1	Arabidopsis thaliana	Col-0	interacts with	AT1G23900.1	Arabidopsis thaliana	Col-0	pull down	16905657	IntAct
AT5G11710.1	Arabidopsis thaliana	Col-0	interacts with	AT3G11130.1	Arabidopsis thaliana	Col-0	pull down	16905657	IntAct
AT5G11710.1	Arabidopsis thaliana	Col-0	interacts with	AT3G52850.1	Arabidopsis thaliana	Col-0	pull down	16905657	IntAct
AT5G22770.1	Arabidopsis thaliana	Col-0	interacts with	AT5G11710.1	Arabidopsis thaliana	Col-0	pull down	16905657	IntAct
AT5G43430.1	Arabidopsis thaliana	Col-0	interacts with	AT1G50940.1	Arabidopsis thaliana	Col-0	two hybrid	16923016	IntAct
AT2G26350.1	Arabidopsis thaliana	Col-0	interacts with	AT3G03490.1	Arabidopsis thaliana	Col-0	pull down	16923726	IntAct
AT3G03490.1	Arabidopsis thaliana	Col-0	interacts with	AT3G03490.1	Arabidopsis thaliana	Col-0	comigration in non denaturing gel electrophoresis	16923726	IntAct
AT2G35670.1	Arabidopsis thaliana	Col-0	interacts with	AT1G02580.1	Arabidopsis thaliana	Col-0	two hybrid	16924116	IntAct
AT3G58780.1	Arabidopsis thaliana	Col-0	interacts with	AT1G24260.1	Arabidopsis thaliana	Col-0	three hybrid	16925602	IntAct
AT5G23260.1	Arabidopsis thaliana	Col-0	interacts with	AT1G24260.1	Arabidopsis thaliana	Col-0	three hybrid	16925602	IntAct
AT5G23260.1	Arabidopsis thaliana	Col-0	interacts with	AT4G09960.1	Arabidopsis thaliana	Col-0	three hybrid	16925602	IntAct
AT1G31260.1	Arabidopsis thaliana	Col-0	interacts with	AT4G20380.1	Arabidopsis thaliana	Col-0	fluorescence technology	16957775	IntAct
AT1G27320.1	Arabidopsis thaliana	Col-0	interacts with	AT5G39340.1	Arabidopsis thaliana	Col-0	two hybrid	16965536	IntAct
AT2G01760.1	Arabidopsis thaliana	Col-0	interacts with	AT2G01760.1	Arabidopsis thaliana	Col-0	two hybrid	16965536	IntAct
AT2G01760.1	Arabidopsis thaliana	Col-0	interacts with	AT4G16110.1	Arabidopsis thaliana	Col-0	pull down	16965536	IntAct
AT2G01760.1	Arabidopsis thaliana	Col-0	interacts with	AT4G31920.1	Arabidopsis thaliana	Col-0	two hybrid	16965536	IntAct
AT2G01760.1	Arabidopsis thaliana	Col-0	interacts with	AT5G35750.1	Arabidopsis thaliana	Col-0	pull down	16965536	IntAct
AT2G40670.1	Arabidopsis thaliana	Col-0	interacts with	AT3G29350.1	Arabidopsis thaliana	Col-0	two hybrid	16965536	IntAct
AT2G41310.1	Arabidopsis thaliana	Col-0	interacts with	AT3G29350.1	Arabidopsis thaliana	Col-0	two hybrid	16965536	IntAct
AT2G41310.1	Arabidopsis thaliana	Col-0	interacts with	AT5G39340.1	Arabidopsis thaliana	Col-0	two hybrid	16965536	IntAct
AT3G21510.1	Arabidopsis thaliana	Col-0	interacts with	AT1G19050.1	Arabidopsis thaliana	Col-0	two hybrid	16965536	IntAct
AT3G21510.1	Arabidopsis thaliana	Col-0	interacts with	AT2G01760.1	Arabidopsis thaliana	Col-0	two hybrid	16965536	IntAct
AT3G21510.1	Arabidopsis thaliana	Col-0	interacts with	AT2G01830.1	Arabidopsis thaliana	Col-0	two hybrid	16965536	IntAct
AT3G21510.1	Arabidopsis thaliana	Col-0	interacts with	AT3G16857.1	Arabidopsis thaliana	Col-0	two hybrid	16965536	IntAct
AT3G21510.1	Arabidopsis thaliana	Col-0	interacts with	AT5G35750.1	Arabidopsis thaliana	Col-0	two hybrid	16965536	IntAct
AT3G29350.1	Arabidopsis thaliana	Col-0	interacts with	AT1G27320.1	Arabidopsis thaliana	Col-0	two hybrid	16965536	IntAct
AT3G29350.1	Arabidopsis thaliana	Col-0	interacts with	AT2G01830.1	Arabidopsis thaliana	Col-0	two hybrid	16965536	IntAct
AT3G29350.1	Arabidopsis thaliana	Col-0	interacts with	AT3G57040.1	Arabidopsis thaliana	Col-0	two hybrid	16965536	IntAct
AT3G29350.1	Arabidopsis thaliana	Col-0	interacts with	AT4G16110.1	Arabidopsis thaliana	Col-0	two hybrid	16965536	IntAct
AT3G29350.1	Arabidopsis thaliana	Col-0	interacts with	AT5G35750.1	Arabidopsis thaliana	Col-0	two hybrid	16965536	IntAct
AT3G48100.1	Arabidopsis thaliana	Col-0	interacts with	AT3G21510.1	Arabidopsis thaliana	Col-0	two hybrid	16965536	IntAct
AT3G48100.1	Arabidopsis thaliana	Col-0	interacts with	AT3G29350.1	Arabidopsis thaliana	Col-0	two hybrid	16965536	IntAct
AT3G57040.1	Arabidopsis thaliana	Col-0	interacts with	AT3G21510.1	Arabidopsis thaliana	Col-0	two hybrid	16965536	IntAct
AT3G57040.1	Arabidopsis thaliana	Col-0	interacts with	AT5G39340.1	Arabidopsis thaliana	Col-0	two hybrid	16965536	IntAct
AT4G16110.1	Arabidopsis thaliana	Col-0	interacts with	AT5G39340.1	Arabidopsis thaliana	Col-0	two hybrid	16965536	IntAct
AT5G35750.1	Arabidopsis thaliana	Col-0	interacts with	AT1G27320.1	Arabidopsis thaliana	Col-0	two hybrid	16965536	IntAct
AT5G35750.1	Arabidopsis thaliana	Col-0	interacts with	AT2G01760.1	Arabidopsis thaliana	Col-0	two hybrid	16965536	IntAct
AT5G35750.1	Arabidopsis thaliana	Col-0	interacts with	AT5G35750.1	Arabidopsis thaliana	Col-0	two hybrid	16965536	IntAct
AT5G39340.1	Arabidopsis thaliana	Col-0	interacts with	AT1G19050.1	Arabidopsis thaliana	Col-0	two hybrid	16965536	IntAct
AT5G39340.1	Arabidopsis thaliana	Col-0	interacts with	AT2G01760.1	Arabidopsis thaliana	Col-0	two hybrid	16965536	IntAct
AT5G39340.1	Arabidopsis thaliana	Col-0	interacts with	AT2G01830.1	Arabidopsis thaliana	Col-0	two hybrid	16965536	IntAct
AT5G39340.1	Arabidopsis thaliana	Col-0	interacts with	AT3G16857.1	Arabidopsis thaliana	Col-0	two hybrid	16965536	IntAct
AT1G53700.1	Arabidopsis thaliana	Col-0	interacts with	AT5G04510.1	Arabidopsis thaliana	Col-0	pull down	16973627	IntAct
AT1G79250.1	Arabidopsis thaliana	Col-0	interacts with	AT5G04510.1	Arabidopsis thaliana	Col-0	pull down	16973627	IntAct
AT3G14370.1	Arabidopsis thaliana	Col-0	interacts with	AT5G04510.1	Arabidopsis thaliana	Col-0	pull down	16973627	IntAct
AT3G27580.1	Arabidopsis thaliana	Col-0	interacts with	AT5G04510.1	Arabidopsis thaliana	Col-0	pull down	16973627	IntAct
AT3G52890.1	Arabidopsis thaliana	Col-0	interacts with	AT5G04510.1	Arabidopsis thaliana	Col-0	pull down	16973627	IntAct
AT5G04510.1	Arabidopsis thaliana	Col-0	interacts with	AT2G36350.1	Arabidopsis thaliana	Col-0	pull down	16973627	IntAct
AT5G04510.1	Arabidopsis thaliana	Col-0	interacts with	AT2G44830.1	Arabidopsis thaliana	Col-0	pull down	16973627	IntAct
AT5G04510.1	Arabidopsis thaliana	Col-0	interacts with	AT4G26610.1	Arabidopsis thaliana	Col-0	pull down	16973627	IntAct
AT5G04510.1	Arabidopsis thaliana	Col-0	interacts with	AT5G55910.1	Arabidopsis thaliana	Col-0	pull down	16973627	IntAct
AT5G47750.1	Arabidopsis thaliana	Col-0	interacts with	AT5G04510.1	Arabidopsis thaliana	Col-0	pull down	16973627	IntAct
AT2G23380.1	Arabidopsis thaliana	Col-0	interacts with	AT4G16845.1	Arabidopsis thaliana	Col-0	anti tag coimmunoprecipitation	16983073	IntAct
AT4G02020.1	Arabidopsis thaliana	Col-0	interacts with	AT4G16845.1	Arabidopsis thaliana	Col-0	anti tag coimmunoprecipitation	16983073	IntAct
AT5G57380.1	Arabidopsis thaliana	Col-0	interacts with	AT4G16845.1	Arabidopsis thaliana	Col-0	anti tag coimmunoprecipitation	16983073	IntAct
AT1G08090.1	Arabidopsis thaliana	Col-0	interacts with	AT5G50200.1	Arabidopsis thaliana	Col-0	ubiquitin reconstruction	17012411	IntAct
AT5G50200.1	Arabidopsis thaliana	Col-0	interacts with	AT5G60780.1	Arabidopsis thaliana	Col-0	ubiquitin reconstruction	17012411	IntAct
AT3G25070.1	Arabidopsis thaliana	Col-0	interacts with	AT3G20600.1	Arabidopsis thaliana	Col-0	two hybrid	17012600	IntAct
AT2G01980.1	Arabidopsis thaliana	Col-0	interacts with	AT1G32230.1	Arabidopsis thaliana	Col-0	two hybrid	17023541	IntAct
AT1G09020.1	Arabidopsis thaliana	Col-0	interacts with	AT2G40000.1	Arabidopsis thaliana	Col-0	two hybrid	17028154	IntAct
AT1G09020.1	Arabidopsis thaliana	Col-0	interacts with	AT4G16360.1	Arabidopsis thaliana	Col-0	bimolecular fluorescence complementation	17028154	IntAct
AT2G28060.1	Arabidopsis thaliana	Col-0	interacts with	AT1G09020.1	Arabidopsis thaliana	Col-0	two hybrid	17028154	IntAct
AT3G01090.1	Arabidopsis thaliana	Col-0	interacts with	AT1G09020.1	Arabidopsis thaliana	Col-0	two hybrid	17028154	IntAct
AT3G29160.1	Arabidopsis thaliana	Col-0	interacts with	AT1G09020.1	Arabidopsis thaliana	Col-0	two hybrid	17028154	IntAct
AT3G55840.1	Arabidopsis thaliana	Col-0	interacts with	AT1G09020.1	Arabidopsis thaliana	Col-0	two hybrid	17028154	IntAct
AT5G21170.1	Arabidopsis thaliana	Col-0	interacts with	AT1G09020.1	Arabidopsis thaliana	Col-0	two hybrid	17028154	IntAct
AT4G18290.1	Arabidopsis thaliana	Col-0	interacts with	AT4G22200.1	Arabidopsis thaliana	Col-0	two hybrid	17085433	IntAct
AT4G22200.1	Arabidopsis thaliana	Col-0	interacts with	AT4G18290.1	Arabidopsis thaliana	Col-0	two hybrid	17085433	IntAct
AT4G22200.1	Arabidopsis thaliana	Col-0	interacts with	AT4G22200.1	Arabidopsis thaliana	Col-0	two hybrid	17085433	IntAct
AT5G46240.1	Arabidopsis thaliana	Col-0	interacts with	AT4G22200.1	Arabidopsis thaliana	Col-0	two hybrid	17085433	IntAct
AT5G40160.1	Arabidopsis thaliana	Col-0	interacts with	AT5G66055.1	Arabidopsis thaliana	Col-0	two hybrid	17092312	IntAct
AT5G47100.1	Arabidopsis thaliana	Col-0	interacts with	AT3G17510.1	Arabidopsis thaliana	Col-0	bimolecular fluorescence complementation	17092313	IntAct
AT1G74560.1	Arabidopsis thaliana	Col-0	interacts with	AT1G74560.1	Arabidopsis thaliana	Col-0	pull down	17122067	IntAct
AT1G30970.1	Arabidopsis thaliana	Col-0	interacts with	AT1G30970.1	Arabidopsis thaliana	Col-0	two hybrid	17138694	IntAct
AT1G30970.1	Arabidopsis thaliana	Col-0	interacts with	AT4G02560.1	Arabidopsis thaliana	Col-0	anti tag coimmunoprecipitation	17138694	IntAct
AT4G00650.1	Arabidopsis thaliana	Col-0	interacts with	AT4G00650.1	Arabidopsis thaliana	Col-0	two hybrid	17138694	IntAct
AT4G02560.1	Arabidopsis thaliana	Col-0	interacts with	AT1G30970.1	Arabidopsis thaliana	Col-0	two hybrid	17138694	IntAct
AT4G02560.1	Arabidopsis thaliana	Col-0	interacts with	AT4G02560.1	Arabidopsis thaliana	Col-0	two hybrid	17138694	IntAct
AT1G08970.1	Arabidopsis thaliana	Col-0	interacts with	AT5G15840.1	Arabidopsis thaliana	Col-0	two hybrid	17138697	IntAct
AT1G21970.1	Arabidopsis thaliana	Col-0	interacts with	AT5G15840.1	Arabidopsis thaliana	Col-0	two hybrid	17138697	IntAct
AT1G28050.1	Arabidopsis thaliana	Col-0	interacts with	AT2G47810.1	Arabidopsis thaliana	Col-0	two hybrid	17138697	IntAct
AT1G28050.1	Arabidopsis thaliana	Col-0	interacts with	AT5G63470.1	Arabidopsis thaliana	Col-0	two hybrid	17138697	IntAct
AT1G56170.1	Arabidopsis thaliana	Col-0	interacts with	AT1G28050.1	Arabidopsis thaliana	Col-0	two hybrid	17138697	IntAct
AT2G38880.1	Arabidopsis thaliana	Col-0	interacts with	AT1G28050.1	Arabidopsis thaliana	Col-0	two hybrid	17138697	IntAct
AT2G47810.1	Arabidopsis thaliana	Col-0	interacts with	AT5G15840.1	Arabidopsis thaliana	Col-0	two hybrid	17138697	IntAct
AT3G48590.1	Arabidopsis thaliana	Col-0	interacts with	AT1G28050.1	Arabidopsis thaliana	Col-0	two hybrid	17138697	IntAct
AT3G53340.1	Arabidopsis thaliana	Col-0	interacts with	AT1G28050.1	Arabidopsis thaliana	Col-0	two hybrid	17138697	IntAct
AT5G15840.1	Arabidopsis thaliana	Col-0	interacts with	AT1G54830.1	Arabidopsis thaliana	Col-0	two hybrid	17138697	IntAct
AT5G15840.1	Arabidopsis thaliana	Col-0	interacts with	AT1G56170.1	Arabidopsis thaliana	Col-0	two hybrid	17138697	IntAct
AT5G15840.1	Arabidopsis thaliana	Col-0	interacts with	AT2G38880.1	Arabidopsis thaliana	Col-0	two hybrid	17138697	IntAct
AT5G15840.1	Arabidopsis thaliana	Col-0	interacts with	AT5G50470.1	Arabidopsis thaliana	Col-0	two hybrid	17138697	IntAct
AT5G15840.1	Arabidopsis thaliana	Col-0	interacts with	AT5G50490.1	Arabidopsis thaliana	Col-0	two hybrid	17138697	IntAct
AT5G50470.1	Arabidopsis thaliana	Col-0	interacts with	AT1G28050.1	Arabidopsis thaliana	Col-0	two hybrid	17138697	IntAct
AT5G50480.1	Arabidopsis thaliana	Col-0	interacts with	AT5G15840.1	Arabidopsis thaliana	Col-0	two hybrid	17138697	IntAct
AT5G50490.1	Arabidopsis thaliana	Col-0	interacts with	AT5G15840.1	Arabidopsis thaliana	Col-0	two hybrid	17138697	IntAct
AT5G63470.1	Arabidopsis thaliana	Col-0	interacts with	AT1G28050.1	Arabidopsis thaliana	Col-0	two hybrid	17138697	IntAct
AT5G37055.1	Arabidopsis thaliana	Col-0	interacts with	AT3G33520.1	Arabidopsis thaliana	Col-0	two hybrid	17142478	IntAct
AT5G51700.1	Arabidopsis thaliana	Col-0	interacts with	AT4G11260.1	Arabidopsis thaliana	Col-0	two hybrid	17148606	IntAct
AT4G25530.1	Arabidopsis thaliana	Col-0	interacts with	AT1G65480.1	Arabidopsis thaliana	Col-0	two hybrid	17189287	IntAct
AT1G14920.1	Arabidopsis thaliana	Col-0	interacts with	AT3G05120.1	Arabidopsis thaliana	Col-0	two hybrid	17194763	IntAct
AT1G14920.1	Arabidopsis thaliana	Col-0	interacts with	AT5G27320.1	Arabidopsis thaliana	Col-0	two hybrid	17194763	IntAct
AT2G01570.1	Arabidopsis thaliana	Col-0	interacts with	AT3G63010.1	Arabidopsis thaliana	Col-0	pull down	17194763	IntAct
AT3G05120.1	Arabidopsis thaliana	Col-0	interacts with	AT1G14920.1	Arabidopsis thaliana	Col-0	two hybrid	17194763	IntAct
AT3G05120.1	Arabidopsis thaliana	Col-0	interacts with	AT2G01570.1	Arabidopsis thaliana	Col-0	two hybrid	17194763	IntAct
AT3G63010.1	Arabidopsis thaliana	Col-0	interacts with	AT1G14920.1	Arabidopsis thaliana	Col-0	two hybrid	17194763	IntAct
AT4G24210.1	Arabidopsis thaliana	Col-0	interacts with	AT2G01570.1	Arabidopsis thaliana	Col-0	three hybrid	17194763	IntAct
AT4G24210.1	Arabidopsis thaliana	Col-0	interacts with	AT3G05120.1	Arabidopsis thaliana	Col-0	three hybrid	17194763	IntAct
AT5G13530.1	Arabidopsis thaliana	Col-0	interacts with	AT2G36270.1	Arabidopsis thaliana	Col-0	pull down	17194765	IntAct
AT1G02970.1	Arabidopsis thaliana	Col-0	interacts with	AT3G48750.1	Arabidopsis thaliana	Col-0	two hybrid	17209125	IntAct
AT3G09920.1	Arabidopsis thaliana	Col-0	interacts with	AT1G35580.1	Arabidopsis thaliana	Col-0	two hybrid	17220200	IntAct
AT3G56240.1	Arabidopsis thaliana	Col-0	interacts with	AT5G44790.1	Arabidopsis thaliana	Col-0	two hybrid	17223078	IntAct
AT3G19210.1	Arabidopsis thaliana	Col-0	interacts with	AT5G20850.1	Arabidopsis thaliana	Col-0	two hybrid	17227544	IntAct
AT5G20850.1	Arabidopsis thaliana	Col-0	interacts with	AT3G19210.1	Arabidopsis thaliana	Col-0	two hybrid	17227544	IntAct
AT1G73590.1	Arabidopsis thaliana	Col-0	interacts with	AT2G36910.1	Arabidopsis thaliana	Col-0	anti tag coimmunoprecipitation	17237354	IntAct
AT3G28860.1	Arabidopsis thaliana	Col-0	interacts with	AT1G73590.1	Arabidopsis thaliana	Col-0	anti bait coimmunoprecipitation	17237354	IntAct
AT1G02305.1	Arabidopsis thaliana	Col-0	interacts with	AT3G46090.1	Arabidopsis thaliana	Col-0	two hybrid	17259181	IntAct
AT1G19920.1	Arabidopsis thaliana	Col-0	interacts with	AT3G46090.1	Arabidopsis thaliana	Col-0	two hybrid	17259181	IntAct
AT1G25097.1	Arabidopsis thaliana	Col-0	interacts with	AT3G46090.1	Arabidopsis thaliana	Col-0	two hybrid	17259181	IntAct
AT2G04795.1	Arabidopsis thaliana	Col-0	interacts with	AT3G46090.1	Arabidopsis thaliana	Col-0	two hybrid	17259181	IntAct
AT2G06050.1	Arabidopsis thaliana	Col-0	interacts with	AT3G46090.1	Arabidopsis thaliana	Col-0	two hybrid	17259181	IntAct
AT2G25670.1	Arabidopsis thaliana	Col-0	interacts with	AT3G46090.1	Arabidopsis thaliana	Col-0	two hybrid	17259181	IntAct
AT2G47400.1	Arabidopsis thaliana	Col-0	interacts with	AT3G46090.1	Arabidopsis thaliana	Col-0	two hybrid	17259181	IntAct
AT3G05040.1	Arabidopsis thaliana	Col-0	interacts with	AT3G46090.1	Arabidopsis thaliana	Col-0	two hybrid	17259181	IntAct
AT3G14420.1	Arabidopsis thaliana	Col-0	interacts with	AT3G46090.1	Arabidopsis thaliana	Col-0	two hybrid	17259181	IntAct
AT3G20060.1	Arabidopsis thaliana	Col-0	interacts with	AT3G46090.1	Arabidopsis thaliana	Col-0	two hybrid	17259181	IntAct
AT3G46090.1	Arabidopsis thaliana	Col-0	interacts with	AT1G29930.1	Arabidopsis thaliana	Col-0	two hybrid	17259181	IntAct
AT3G46090.1	Arabidopsis thaliana	Col-0	interacts with	AT1G67090.1	Arabidopsis thaliana	Col-0	two hybrid	17259181	IntAct
AT3G46090.1	Arabidopsis thaliana	Col-0	interacts with	AT2G05520.1	Arabidopsis thaliana	Col-0	two hybrid	17259181	IntAct
AT3G46090.1	Arabidopsis thaliana	Col-0	interacts with	AT2G13360.1	Arabidopsis thaliana	Col-0	two hybrid	17259181	IntAct
AT3G46090.1	Arabidopsis thaliana	Col-0	interacts with	AT3G05040.1	Arabidopsis thaliana	Col-0	two hybrid	17259181	IntAct
AT3G46090.1	Arabidopsis thaliana	Col-0	interacts with	AT3G56400.1	Arabidopsis thaliana	Col-0	two hybrid	17259181	IntAct
AT3G46090.1	Arabidopsis thaliana	Col-0	interacts with	AT4G00570.1	Arabidopsis thaliana	Col-0	two hybrid	17259181	IntAct
AT3G46090.1	Arabidopsis thaliana	Col-0	interacts with	AT4G25170.1	Arabidopsis thaliana	Col-0	two hybrid	17259181	IntAct
AT3G46090.1	Arabidopsis thaliana	Col-0	interacts with	AT4G27090.1	Arabidopsis thaliana	Col-0	two hybrid	17259181	IntAct
AT3G46090.1	Arabidopsis thaliana	Col-0	interacts with	AT4G29400.1	Arabidopsis thaliana	Col-0	two hybrid	17259181	IntAct
AT3G46090.1	Arabidopsis thaliana	Col-0	interacts with	AT5G02800.1	Arabidopsis thaliana	Col-0	two hybrid	17259181	IntAct
AT3G46090.1	Arabidopsis thaliana	Col-0	interacts with	AT5G13070.1	Arabidopsis thaliana	Col-0	two hybrid	17259181	IntAct
AT3G46090.1	Arabidopsis thaliana	Col-0	interacts with	AT5G14780.1	Arabidopsis thaliana	Col-0	two hybrid	17259181	IntAct
AT3G46090.1	Arabidopsis thaliana	Col-0	interacts with	AT5G38430.1	Arabidopsis thaliana	Col-0	two hybrid	17259181	IntAct
AT3G46090.1	Arabidopsis thaliana	Col-0	interacts with	AT5G46420.1	Arabidopsis thaliana	Col-0	two hybrid	17259181	IntAct
AT3G46090.1	Arabidopsis thaliana	Col-0	interacts with	AT5G54770.1	Arabidopsis thaliana	Col-0	two hybrid	17259181	IntAct
AT3G56400.1	Arabidopsis thaliana	Col-0	interacts with	AT3G46090.1	Arabidopsis thaliana	Col-0	two hybrid	17259181	IntAct
AT5G07140.1	Arabidopsis thaliana	Col-0	interacts with	AT3G46090.1	Arabidopsis thaliana	Col-0	two hybrid	17259181	IntAct
AT5G23660.1	Arabidopsis thaliana	Col-0	interacts with	AT3G46090.1	Arabidopsis thaliana	Col-0	two hybrid	17259181	IntAct
AT5G26880.1	Arabidopsis thaliana	Col-0	interacts with	AT3G46090.1	Arabidopsis thaliana	Col-0	two hybrid	17259181	IntAct
AT1G13180.1	Arabidopsis thaliana	Col-0	interacts with	AT1G29170.1	Arabidopsis thaliana	Col-0	two hybrid	17267444	IntAct
AT1G13180.1	Arabidopsis thaliana	Col-0	interacts with	AT3G27000.1	Arabidopsis thaliana	Col-0	two hybrid	17267444	IntAct
AT1G20090.1	Arabidopsis thaliana	Col-0	interacts with	AT4G16340.1	Arabidopsis thaliana	Col-0	two hybrid	17267444	IntAct
AT1G29170.1	Arabidopsis thaliana	Col-0	interacts with	AT1G60430.1	Arabidopsis thaliana	Col-0	two hybrid	17267444	IntAct
AT1G29170.1	Arabidopsis thaliana	Col-0	interacts with	AT2G22640.1	Arabidopsis thaliana	Col-0	two hybrid	17267444	IntAct
AT1G29170.1	Arabidopsis thaliana	Col-0	interacts with	AT2G44690.1	Arabidopsis thaliana	Col-0	two hybrid	17267444	IntAct
AT1G29170.1	Arabidopsis thaliana	Col-0	interacts with	AT5G42030.1	Arabidopsis thaliana	Col-0	bimolecular fluorescence complementation	17267444	IntAct
AT1G60430.1	Arabidopsis thaliana	Col-0	interacts with	AT2G22640.1	Arabidopsis thaliana	Col-0	two hybrid	17267444	IntAct
AT1G60430.1	Arabidopsis thaliana	Col-0	interacts with	AT2G38440.1	Arabidopsis thaliana	Col-0	two hybrid	17267444	IntAct
AT1G60430.1	Arabidopsis thaliana	Col-0	interacts with	AT3G49290.1	Arabidopsis thaliana	Col-0	two hybrid	17267444	IntAct
AT2G22640.1	Arabidopsis thaliana	Col-0	interacts with	AT1G29170.1	Arabidopsis thaliana	Col-0	bimolecular fluorescence complementation	17267444	IntAct
AT2G22640.1	Arabidopsis thaliana	Col-0	interacts with	AT2G34150.1	Arabidopsis thaliana	Col-0	two hybrid	17267444	IntAct
AT2G22640.1	Arabidopsis thaliana	Col-0	interacts with	AT3G49290.1	Arabidopsis thaliana	Col-0	two hybrid	17267444	IntAct
AT2G34150.1	Arabidopsis thaliana	Col-0	interacts with	AT3G49290.1	Arabidopsis thaliana	Col-0	two hybrid	17267444	IntAct
AT2G35110.1	Arabidopsis thaliana	Col-0	interacts with	AT3G49290.1	Arabidopsis thaliana	Col-0	two hybrid	17267444	IntAct
AT2G38440.1	Arabidopsis thaliana	Col-0	interacts with	AT1G60430.1	Arabidopsis thaliana	Col-0	bimolecular fluorescence complementation	17267444	IntAct
AT2G38440.1	Arabidopsis thaliana	Col-0	interacts with	AT2G44690.1	Arabidopsis thaliana	Col-0	two hybrid	17267444	IntAct
AT2G38440.1	Arabidopsis thaliana	Col-0	interacts with	AT2G46225.1	Arabidopsis thaliana	Col-0	bimolecular fluorescence complementation	17267444	IntAct
AT2G38440.1	Arabidopsis thaliana	Col-0	interacts with	AT3G49290.1	Arabidopsis thaliana	Col-0	two hybrid	17267444	IntAct
AT2G38440.1	Arabidopsis thaliana	Col-0	interacts with	AT4G16340.1	Arabidopsis thaliana	Col-0	bimolecular fluorescence complementation	17267444	IntAct
AT2G38440.1	Arabidopsis thaliana	Col-0	interacts with	AT5G42030.1	Arabidopsis thaliana	Col-0	bimolecular fluorescence complementation	17267444	IntAct
AT2G38440.1	Arabidopsis thaliana	Col-0	interacts with	AT5G45970.1	Arabidopsis thaliana	Col-0	two hybrid	17267444	IntAct
AT2G44690.1	Arabidopsis thaliana	Col-0	interacts with	AT2G34150.1	Arabidopsis thaliana	Col-0	two hybrid	17267444	IntAct
AT2G46225.1	Arabidopsis thaliana	Col-0	interacts with	AT1G13180.1	Arabidopsis thaliana	Col-0	two hybrid	17267444	IntAct
AT2G46225.1	Arabidopsis thaliana	Col-0	interacts with	AT1G60430.1	Arabidopsis thaliana	Col-0	two hybrid	17267444	IntAct
AT2G46225.1	Arabidopsis thaliana	Col-0	interacts with	AT2G34150.1	Arabidopsis thaliana	Col-0	two hybrid	17267444	IntAct
AT2G46225.1	Arabidopsis thaliana	Col-0	interacts with	AT2G35110.1	Arabidopsis thaliana	Col-0	two hybrid	17267444	IntAct
AT2G46225.1	Arabidopsis thaliana	Col-0	interacts with	AT3G27000.1	Arabidopsis thaliana	Col-0	two hybrid	17267444	IntAct
AT2G46225.1	Arabidopsis thaliana	Col-0	interacts with	AT4G18600.1	Arabidopsis thaliana	Col-0	two hybrid	17267444	IntAct
AT3G49290.1	Arabidopsis thaliana	Col-0	interacts with	AT1G13180.1	Arabidopsis thaliana	Col-0	two hybrid	17267444	IntAct
AT3G49290.1	Arabidopsis thaliana	Col-0	interacts with	AT4G18600.1	Arabidopsis thaliana	Col-0	two hybrid	17267444	IntAct
AT4G16340.1	Arabidopsis thaliana	Col-0	interacts with	AT1G29170.1	Arabidopsis thaliana	Col-0	two hybrid	17267444	IntAct
AT4G16340.1	Arabidopsis thaliana	Col-0	interacts with	AT2G38440.1	Arabidopsis thaliana	Col-0	two hybrid	17267444	IntAct
AT4G16340.1	Arabidopsis thaliana	Col-0	interacts with	AT4G16340.1	Arabidopsis thaliana	Col-0	two hybrid	17267444	IntAct
AT4G16340.1	Arabidopsis thaliana	Col-0	interacts with	AT5G01730.1	Arabidopsis thaliana	Col-0	two hybrid	17267444	IntAct
AT4G16340.1	Arabidopsis thaliana	Col-0	interacts with	AT5G62880.1	Arabidopsis thaliana	Col-0	two hybrid	17267444	IntAct
AT4G35950.1	Arabidopsis thaliana	Col-0	interacts with	AT2G34150.1	Arabidopsis thaliana	Col-0	two hybrid	17267444	IntAct
AT5G01730.1	Arabidopsis thaliana	Col-0	interacts with	AT5G62880.1	Arabidopsis thaliana	Col-0	two hybrid	17267444	IntAct
AT5G18410.1	Arabidopsis thaliana	Col-0	interacts with	AT2G35110.1	Arabidopsis thaliana	Col-0	two hybrid	17267444	IntAct
AT5G24310.1	Arabidopsis thaliana	Col-0	interacts with	AT1G29170.1	Arabidopsis thaliana	Col-0	two hybrid	17267444	IntAct
AT5G24310.1	Arabidopsis thaliana	Col-0	interacts with	AT4G16340.1	Arabidopsis thaliana	Col-0	two hybrid	17267444	IntAct
AT5G42030.1	Arabidopsis thaliana	Col-0	interacts with	AT2G38440.1	Arabidopsis thaliana	Col-0	two hybrid	17267444	IntAct
AT5G45970.1	Arabidopsis thaliana	Col-0	interacts with	AT2G38440.1	Arabidopsis thaliana	Col-0	bimolecular fluorescence complementation	17267444	IntAct
AT5G62880.1	Arabidopsis thaliana	Col-0	interacts with	AT2G34150.1	Arabidopsis thaliana	Col-0	two hybrid	17267444	IntAct
AT1G12220.1	Arabidopsis thaliana	Col-0	interacts with	AT5G13160.1	Arabidopsis thaliana	Col-0	anti tag coimmunoprecipitation	17277084	IntAct
AT1G69390.1	Arabidopsis thaliana	Col-0	interacts with	AT1G75010.1	Arabidopsis thaliana	Col-0	two hybrid	17304239	IntAct
AT1G75010.1	Arabidopsis thaliana	Col-0	interacts with	AT1G75010.1	Arabidopsis thaliana	Col-0	two hybrid	17304239	IntAct
[truncated: 46,201 more rows]

## Sheet: Effector-Ath
Object_A	Accession_A	Organism_A	Genotype_A	Relationship	Object_B	Organism_B	Genotype_B	Confidence	Technique(s)	Reference (PMID)	Dataset
6b	CAA52221	Agrobacterium tumefaciens	AKE10	interacts with	AT3G11100.1	Arabidopsis thaliana	Col-0	1	BiFC	26571494	Literature curation
6b	CAA52221	Agrobacterium tumefaciens	AKE10	interacts with	AT5G05550.1	Arabidopsis thaliana	Col-0	1	BiFC	26571494	Literature curation
VirD5	AAZ50536	Agrobacterium tumefaciens	A281	interacts with	AT1G09270.1	Arabidopsis thaliana	Col-0	1	BiFC	24865527	Literature curation
VirD5	AAZ50536	Agrobacterium tumefaciens	A281	interacts with	AT1G43700.1	Arabidopsis thaliana	Col-0	2	Y2H, BiFC and GST-pulldown	24865527	Literature curation
VirD5	AAZ50536	Agrobacterium tumefaciens	A281	interacts with	AT3G06720.1	Arabidopsis thaliana	Col-0	1	BiFC	24865527	Literature curation
VirD5	AAZ50536	Agrobacterium tumefaciens	A281	interacts with	AT5G59710.1	Arabidopsis thaliana	Col-0	2	Y2H and coIP	29084344	Literature curation
VirE2	NP_396510	Agrobacterium tumefaciens	C58	interacts with	AT1G43700.1	Arabidopsis thaliana	Col-0	2	Y2H and blot overlay assay	11432846	Literature curation
VirE2	NP_396510	Agrobacterium tumefaciens	C58	interacts with	AT1G06070.1	Arabidopsis thaliana	Col-0	2	Y2H and coIP	28802023	Literature curation
VirE2	NP_396510	Agrobacterium tumefaciens	C58	interacts with	AT1G06850.1	Arabidopsis thaliana	Col-0	2	Y2H and coIP	28802023	Literature curation
VirE2	AYM71628	Agrobacterium tumefaciens	A6	interacts with	AT1G43700.1	Arabidopsis thaliana	Col-0	1	Y2H	28802023	Literature curation
VirE2	NP_396510	Agrobacterium tumefaciens	C58	interacts with	AT1G43700.1	Arabidopsis thaliana	Col-0	2	Y2H and coIP	28802023	Literature curation
VirE2	NP_396510	Agrobacterium tumefaciens	C58	interacts with	AT2G21230.1	Arabidopsis thaliana	Col-0	2	Y2H and coIP	28802023	Literature curation
VirE2	NP_396510	Agrobacterium tumefaciens	C58	interacts with	AT2G31370.1	Arabidopsis thaliana	Col-0	2	Y2H and Co-IP	28802023	Literature curation
VirE2	AYM71628	Agrobacterium tumefaciens	A6	interacts with	AT2G40620.1	Arabidopsis thaliana	Col-0	1	Y2H	28802023	Literature curation
VirE2	NP_396510	Agrobacterium tumefaciens	C58	interacts with	AT4G38900.1	Arabidopsis thaliana	Col-0	2	Y2H and coIP	28802023	Literature curation
VirE3	CVI25582	Agrobacterium tumefaciens	B6	interacts with	AT1G09270.1	Arabidopsis thaliana	Col-0	2	Y2H and GST-pulldown	17130174	Literature curation
VirE3	CVI25582	Agrobacterium tumefaciens	B6	interacts with	AT1G22920.1	Arabidopsis thaliana	Col-0	2	Y2H and GST-pulldown	17130174	Literature curation
VirE3	CVI25582	Agrobacterium tumefaciens	B6	interacts with	AT3G06720.1	Arabidopsis thaliana	Col-0	2	Y2H and GST-pulldown	17130174	Literature curation
VirE3	CVI25582	Agrobacterium tumefaciens	B6	interacts with	AT4G36650.1	Arabidopsis thaliana	Col-0	2	Y2H and GST-pulldown	17130174	Literature curation
VirF	AAC72019	Agrobacterium tumefaciens	A348	interacts with	AT3G11100.1	Arabidopsis thaliana	Col-0	2	Y2H and BiFC	26571494	Literature curation
VirF	AAC72019	Agrobacterium tumefaciens	A348	interacts with	AT5G05550.1	Arabidopsis thaliana	Col-0	1	BiFC	26571494	Literature curation
VirE2	ACM39679	Agrobacterium vitis	S4	interacts with	AT1G06850.1	Arabidopsis thaliana	Col-0	1	Y2H	28802023	Literature curation
VirE2	ACM39679	Agrobacterium vitis	S4	interacts with	AT1G43700.1	Arabidopsis thaliana	Col-0	1	Y2H	28802023	Literature curation
VirE2	ACM39679	Agrobacterium vitis	S4	interacts with	AT2G40620.1	Arabidopsis thaliana	Col-0	1	Y2H	28802023	Literature curation
SAP11	WP_011412651	Candidatus Phytoplasma	AYWB	interacts with	AT3G16910.1	Arabidopsis thaliana	Col-0	1	Y2H	22065743	Literature curation
SAP11	WP_011412651	Candidatus Phytoplasma	AYWB	interacts with	AT3G02150.1	Arabidopsis thaliana	Col-0	1	Y2H	22065743	Literature curation
SAP11	WP_011412651	Candidatus Phytoplasma	AYWB	interacts with	AT4G18390.1	Arabidopsis thaliana	Col-0	2	Y2H and coIP	22065743	Literature curation
SAP11	WP_011412651	Candidatus Phytoplasma	AYWB	interacts with	AT2G44060.1	Arabidopsis thaliana	Col-0	1	Y2H	22065743	Literature curation
SAP11	WP_011412651	Candidatus Phytoplasma	AYWB	interacts with	AT5G26710.1	Arabidopsis thaliana	Col-0	1	Y2H	22065743	Literature curation
SAP11	WP_011412651	Candidatus Phytoplasma	AYWB	interacts with	AT3G15030.1	Arabidopsis thaliana	Col-0	1	coIP	22065743	Literature curation
SAP11	WP_011412651	Candidatus Phytoplasma	AYWB	interacts with	AT5G23280.1	Arabidopsis thaliana	Col-0	1	coIP	22065743	Literature curation
SAP54	WP_011412506	Candidatus Phytoplasma	AYWB	interacts with	AT1G24260.1	Arabidopsis thaliana	Col-0	2	Y2H and coIP	24714165	Literature curation
SAP54	WP_011412506	Candidatus Phytoplasma	AYWB	interacts with	AT1G71692.1	Arabidopsis thaliana	Col-0	1	Y2H	24714165	Literature curation
SAP54	WP_011412506	Candidatus Phytoplasma	AYWB	interacts with	AT1G77080.2	Arabidopsis thaliana	Col-0	2	Y2H and IP-MS	24714165	Literature curation
SAP54	WP_011412506	Candidatus Phytoplasma	AYWB	interacts with	AT3G02540.1	Arabidopsis thaliana	Col-0	2	Y2H and coIP	24714165	Literature curation
SAP54	WP_011412506	Candidatus Phytoplasma	AYWB	interacts with	AT5G38470.1	Arabidopsis thaliana	Col-0	2	Y2H and coIP	24714165	Literature curation
SAP54	WP_011412506	Candidatus Phytoplasma	AYWB	interacts with	AT5G10140.1	Arabidopsis thaliana	Col-0	1	Y2H	24714165	Literature curation
SAP54	WP_011412506	Candidatus Phytoplasma	AYWB	interacts with	AT5G65080.1	Arabidopsis thaliana	Col-0	1	Y2H	24714165	Literature curation
SAP54	WP_011412506	Candidatus Phytoplasma	AYWB	interacts with	AT5G15800.1	Arabidopsis thaliana	Col-0	2	Y2H and IP-MS	24714165	Literature curation
SAP54	WP_011412506	Candidatus Phytoplasma	AYWB	interacts with	AT3G02310.1	Arabidopsis thaliana	Col-0	2	Y2H and IP-MS	24714165	Literature curation
SAP54	WP_011412506	Candidatus Phytoplasma	AYWB	interacts with	AT2G03710.1	Arabidopsis thaliana	Col-0	1	Y2H	24714165	Literature curation
SAP54	WP_011412506	Candidatus Phytoplasma	AYWB	interacts with	AT2G45650.1	Arabidopsis thaliana	Col-0	1	Y2H	24714165	Literature curation
SAP54	WP_011412506	Candidatus Phytoplasma	AYWB	interacts with	AT5G60910.1	Arabidopsis thaliana	Col-0	1	Y2H	24714165	Literature curation
SAP54	WP_011412506	Candidatus Phytoplasma	AYWB	interacts with	AT1G69120.1	Arabidopsis thaliana	Col-0	2	Y2H and IP-MS	24714165	Literature curation
SAP54	WP_011412506	Candidatus Phytoplasma	AYWB	interacts with	AT1G26310.1	Arabidopsis thaliana	Col-0	1	Y2H	24714165	Literature curation
SAP54	WP_011412506	Candidatus Phytoplasma	AYWB	interacts with	AT3G30260.1	Arabidopsis thaliana	Col-0	1	Y2H	24714165	Literature curation
SAP54	WP_011412506	Candidatus Phytoplasma	AYWB	interacts with	AT4G11880.1	Arabidopsis thaliana	Col-0	1	Y2H	24714165	Literature curation
SAP54	WP_011412506	Candidatus Phytoplasma	AYWB	interacts with	AT2G45660.1	Arabidopsis thaliana	Col-0	2	Y2H and IP-MS	24714165	Literature curation
Avr2	CAD16676	Cladosporium fulvum	NA	interacts with	AT1G20850.1	Arabidopsis thaliana	Col-0	1	Protease activity profiling and LC-MS/MS	18660430	Literature curation
Avr2	CAD16676	Cladosporium fulvum	NA	interacts with	AT1G47128.1	Arabidopsis thaliana	Col-0	1	Protease activity profiling and LC-MS/MS	18660430	Literature curation
Avr2	CAD16676	Cladosporium fulvum	NA	interacts with	AT3G19400.1	Arabidopsis thaliana	Col-0	1	Protease activity profiling and LC-MS/MS	18660430	Literature curation
Avr2	CAD16676	Cladosporium fulvum	NA	interacts with	AT3G45310.1	Arabidopsis thaliana	Col-0	1	Protease activity profiling and LC-MS/MS	18660430	Literature curation
Avr2	CAD16676	Cladosporium fulvum	NA	interacts with	AT4G35350.1	Arabidopsis thaliana	Col-0	1	Protease activity profiling and LC-MS/MS	18660430	Literature curation
Avr2	CAD16676	Cladosporium fulvum	NA	interacts with	AT5G60360.1	Arabidopsis thaliana	Col-0	1	Protease activity profiling and LC-MS/MS	18660430	Literature curation
CLE1	ACY70449	Globodera rostochiensis	NA	interacts with	AT1G65380.1	Arabidopsis thaliana	Col-0	1	Binding assay	21750229	Literature curation
CLE1	ACY70449	Globodera rostochiensis	NA	interacts with	AT3G49670.1	Arabidopsis thaliana	Col-0	1	Binding assay	21750229	Literature curation
CLE1	ACY70449	Globodera rostochiensis	NA	interacts with	AT5G65700.1	Arabidopsis thaliana	Col-0	1	Binding assay	21750229	Literature curation
HARP1	comp80008_c0_seq1	Helicoverpa armigera	NA	interacts with	AT3G17860.1	Arabidopsis thaliana	Col-0	2	Y2H and pulldown	31221756	Literature curation
HARP1	comp80008_c0_seq1	Helicoverpa armigera	NA	interacts with	AT1G19180.1	Arabidopsis thaliana	Col-0	1	Y2H	31221756	Literature curation
HARP1	comp80008_c0_seq1	Helicoverpa armigera	NA	interacts with	AT1G48500.1	Arabidopsis thaliana	Col-0	1	Y2H	31221756	Literature curation
HARP1	comp80008_c0_seq1	Helicoverpa armigera	NA	interacts with	AT1G70700.1	Arabidopsis thaliana	Col-0	1	Y2H	31221756	Literature curation
HARP1	comp80008_c0_seq1	Helicoverpa armigera	NA	interacts with	AT5G20900.1	Arabidopsis thaliana	Col-0	1	Y2H	31221756	Literature curation
25A01	AAP30757	Heterodera glycines	NA	interacts with	AT1G78100.1	Arabidopsis thaliana	Col-0	2	Y2H, Split-GFP and coIP	26575318	Literature curation
25A01	AAP30757	Heterodera glycines	NA	interacts with	AT4G24690.1	Arabidopsis thaliana	Col-0	2	Y2H and coIP	26575318	Literature curation
25A01	AAP30757	Heterodera glycines	NA	interacts with	AT5G01940.1	Arabidopsis thaliana	Col-0	2	Y2H, Split-GFP and coIP	26575318	Literature curation
25A01	AAP30757	Heterodera glycines	NA	interacts with	AT5G13930.1	Arabidopsis thaliana	Col-0	2	Y2H, Split-GFP and coIP	26575318	Literature curation
30C02	AEN69461	Heterodera glycines	NA	interacts with	AT4G16260.1	Arabidopsis thaliana	Col-0	2	Y2H and BiFC	22442414	Literature curation
10A06	ACU12491	Heterodera schachtii	NA	interacts with	AT1G70310.1	Arabidopsis thaliana	Col-0	2	Y2H, BiFC and alpha-Gal quantitative assays	19965964	Literature curation
10A07	AJR22224	Heterodera schachtii	NA	interacts with	AT2G37840.1	Arabidopsis thaliana	C24	2	Y2H and BiFC	25715285	Literature curation
10A07	AJR22224	Heterodera schachtii	NA	interacts with	AT3G04730.1	Arabidopsis thaliana	C24	2	Y2H and BiFC	25715285	Literature curation
19C07	ADM21466	Heterodera schachtii	NA	interacts with	AT1G77690.1	Arabidopsis thaliana	Col-0	2	Y2H and BiFC	21156858	Literature curation
32E03	AAP30775	Heterodera schachtii	NA	interacts with	AT3G44750.1	Arabidopsis thaliana	C24	2	Y2H and coIP	30333146	Literature curation
32E03	AAP30775	Heterodera schachtii	NA	interacts with	AT4G25340.1	Arabidopsis thaliana	C24	2	Y2H and coIP	30333146	Literature curation
4E02	AAO33473	Heterodera schachtii	NA	interacts with	AT1G47128.1	Arabidopsis thaliana	C24	2	Y2H and pulldown	30801789	Literature curation
4F01	ACN93668	Heterodera schachtii	NA	interacts with	AT5G05600.1	Arabidopsis thaliana	Col-0	1	Y2H	19887499	Literature curation
CBP	ABY49997	Heterodera schachtii	NA	interacts with	AT3G14310.1	Arabidopsis thaliana	C24	2	Y2H, BiFC and alpha-Gal quantitative assays	19001564	Literature curation
ATR1	AAX51198	Hyaloperonospora arabidopsidis	Emoy2	interacts with	AT3G44480.1	Arabidopsis thaliana	Ws-0	1	CoIP	20601497	Literature curation
ATR1	AAX51204	Hyaloperonospora arabidopsidis	Cala2	interacts with	AT3G44480.1	Arabidopsis thaliana	Ws-0	1	CoIP	20601497	Literature curation
ATR1	AAX51204	Hyaloperonospora arabidopsidis	Cala2	interacts with	AT3G44480.1	Arabidopsis thaliana	Nd-1	1	CoIP	25671309	Literature curation
ATR1	AAX51198	Hyaloperonospora arabidopsidis	Emoy2	interacts with	AT3G44480.1	Arabidopsis thaliana	Nd-1	1	CoIP	25671309	Literature curation
ATR1	AAX51202	Hyaloperonospora arabidopsidis	Emco5	interacts with	AT3G44480.1	Arabidopsis thaliana	Ws-0	1	CoIP	26725254	Literature curation
ATR1	AAX51198	Hyaloperonospora arabidopsidis	Emoy2	interacts with	AT3G44480.1	Arabidopsis thaliana	Est-1	1	CoIP	26725254	Literature curation
ATR1	AAX51201	Hyaloperonospora arabidopsidis	Maks9	interacts with	AT3G44480.1	Arabidopsis thaliana	Est-1	1	CoIP	26725254	Literature curation
HARXL103	BAP68829	Hyaloperonospora arabidopsidis	Emoy2	interacts with	AT4G16860.1	Arabidopsis thaliana	Col-0	2	CoIP and HR	30518923	Literature curation
HARXL106	CCC55840	Hyaloperonospora arabidopsidis	Emoy2	interacts with	AT1G32230.1	Arabidopsis thaliana	Col-0	2	CoIP and Y2H	30156022	Literature curation
HARXL106	CCC55840	Hyaloperonospora arabidopsidis	Emoy2	interacts with	AT2G35510.1	Arabidopsis thaliana	Col-0	1	CoIP	30156022	Literature curation
HARXL44	CCC55817	Hyaloperonospora arabidopsidis	Emoy2	interacts with	AT5G12230.1	Arabidopsis thaliana	Col-0	1	CoIP	24339748	Literature curation
16D10	AAN08582	Meloidogyne incognita	NA	interacts with	AT2G04890.1	Arabidopsis thaliana	Col-0	2	Y2H and coIP	16673933	Literature curation
16D10	AAN08582	Meloidogyne incognita	NA	interacts with	AT4G00150.1	Arabidopsis thaliana	Col-0	2	Y2H and coIP	16673933	Literature curation
TTL5	AKU46811	Meloidogyne javanica	NA	interacts with	AT2G04700.1	Arabidopsis thaliana	Col-0	2	Y2H, coIP	26484653	Literature curation
RXLR24	AVA31271	Phytophthora brassicae	CBS 179.87	interacts with	AT1G06400.1	Arabidopsis thaliana	Ws-0	2	IP/MS and coIP	29671919	Literature curation
RXLR24	AVA31271	Phytophthora brassicae	CBS 179.87	interacts with	AT1G09630.1	Arabidopsis thaliana	Ws-0	2	IP/MS and coIP	29671919	Literature curation
RXLR24	AVA31271	Phytophthora brassicae	CBS 179.87	interacts with	AT1G16920.1	Arabidopsis thaliana	Ws-0	1	IP/MS	29671919	Literature curation
RXLR24	AVA31271	Phytophthora brassicae	CBS 179.87	interacts with	AT2G30950.1	Arabidopsis thaliana	Ws-0	1	IP/MS	29671919	Literature curation
RXLR24	AVA31271	Phytophthora brassicae	CBS 179.87	interacts with	AT3G18820.1	Arabidopsis thaliana	Ws-0	2	IP/MS and coIP	29671919	Literature curation
RXLR24	AVA31271	Phytophthora brassicae	CBS 179.87	interacts with	AT3G46830.1	Arabidopsis thaliana	Ws-0	1	IP/MS	29671919	Literature curation
RXLR24	AVA31271	Phytophthora brassicae	CBS 179.87	interacts with	AT3G56940.1	Arabidopsis thaliana	Ws-0	1	IP/MS	29671919	Literature curation
RXLR24	AVA31271	Phytophthora brassicae	CBS 179.87	interacts with	AT4G18800.1	Arabidopsis thaliana	Ws-0	1	IP/MS	29671919	Literature curation
RXLR24	AVA31271	Phytophthora brassicae	CBS 179.87	interacts with	AT4G39990.1	Arabidopsis thaliana	Ws-0	1	IP/MS	29671919	Literature curation
RXLR24	AVA31271	Phytophthora brassicae	CBS 179.87	interacts with	AT5G45750.1	Arabidopsis thaliana	Ws-0	1	IP/MS	29671919	Literature curation
RXLR24	AVA31271	Phytophthora brassicae	CBS 179.87	interacts with	AT5G47960.1	Arabidopsis thaliana	Ws-0	1	IP/MS	29671919	Literature curation
RXLR24	AVA31271	Phytophthora brassicae	CBS 179.87	interacts with	AT5G59150.1	Arabidopsis thaliana	Ws-0	1	IP/MS	29671919	Literature curation
RXLR24	AVA31271	Phytophthora brassicae	CBS 179.87	interacts with	AT5G60860.1	Arabidopsis thaliana	Ws-0	1	IP/MS	29671919	Literature curation
RXLR24	AVA31271	Phytophthora brassicae	CBS 179.87	interacts with	AT5G65270.1	Arabidopsis thaliana	Ws-0	2	IP/MS and coIP	29671919	Literature curation
IPI-O	AAA21422	Phytophthora infestans	88069	interacts with	AT5G60300.1	Arabidopsis thaliana	Col-0	1	Phage display	16361528	Literature curation
PSR1	AEK80487	Phytophthora sojae	P6497	interacts with	AT5G13010.1	Arabidopsis thaliana	Col-0	2	Y2H, BiFC and GST-pulldown	25902521	Literature curation
PXHL1	XP_011548876	Plutella xylostella	NA	interacts with	AT1G48500.1	Arabidopsis thaliana	Col-0	1	Y2H	31221756	Literature curation
HopX1	EGH89219	Pseudomonas amygdali	11528	interacts with	AT1G17380.1	Arabidopsis thaliana	Col-0	2	Pull down and coIP	24558350	Literature curation
HopX1	EGH89219	Pseudomonas amygdali	11528	interacts with	AT1G19180.1	Arabidopsis thaliana	Col-0	1	Pulldown	24558350	Literature curation
HopX1	EGH89219	Pseudomonas amygdali	11528	interacts with	AT1G30135.1	Arabidopsis thaliana	Col-0	1	Pulldown	24558350	Literature curation
HopX1	EGH89219	Pseudomonas amygdali	11528	interacts with	AT1G48500.1	Arabidopsis thaliana	Col-0	1	Pulldown	24558350	Literature curation
HopX1	EGH89219	Pseudomonas amygdali	11528	interacts with	AT1G70700.1	Arabidopsis thaliana	Col-0	1	Pulldown	24558350	Literature curation
HopX1	EGH89219	Pseudomonas amygdali	11528	interacts with	AT1G72450.1	Arabidopsis thaliana	Col-0	1	Pulldown	24558350	Literature curation
HopX1	EGH89219	Pseudomonas amygdali	11528	interacts with	AT1G74950.1	Arabidopsis thaliana	Col-0	1	Pulldown	24558350	Literature curation
HopX1	EGH89219	Pseudomonas amygdali	11528	interacts with	AT2G34600.1	Arabidopsis thaliana	Col-0	1	Pulldown	24558350	Literature curation
HopX1	EGH89219	Pseudomonas amygdali	11528	interacts with	AT3G17860.1	Arabidopsis thaliana	Col-0	1	Pulldown	24558350	Literature curation
HopX1	EGH89219	Pseudomonas amygdali	11528	interacts with	AT5G13220.1	Arabidopsis thaliana	Col-0	1	Pulldown	24558350	Literature curation
AvrB	AAA25726	Pseudomonas syringae	NA	interacts with	AT3G25070.1	Arabidopsis thaliana	Col-0	1	CoIP	11955429	Literature curation
AvrB	AAA25726	Pseudomonas syringae	NA	interacts with	AT5G51700.1	Arabidopsis thaliana	Col-0	1	CoIP	17148606	Literature curation
AvrB	AAA25726	Pseudomonas syringae	NA	interacts with	AT4G01370.1	Arabidopsis thaliana	Col-0	1	CoIP	20159621	Literature curation
AvrB	AAA25726	Pseudomonas syringae	NA	interacts with	AT2G05940.1	Arabidopsis thaliana	Col-0	1	Y2H	21320696	Literature curation
AvrE1	NP_791204.1	Pseudomonas syringae	NA	interacts with	AT3G09880.1	Arabidopsis thaliana	Col-0	1	CoIP	26484653	Literature curation
AvrPphB	AAA25727	Pseudomonas syringae	NA	interacts with	AT5G13160.1	Arabidopsis thaliana	Col-0	2	CoIP	12947197	Literature curation
AvrPto	AAA25728	Pseudomonas syringae	DC3000	interacts with	AT2G23200.1	Arabidopsis thaliana	Col-0	1	Y2H	18158241	Literature curation
AvrPto	AAA25728	Pseudomonas syringae	DC3000	interacts with	AT5G20480.1	Arabidopsis thaliana	Col-0	2	CoIP and BiFC	18158241	Literature curation
AvrPto	AAA25728	Pseudomonas syringae	DC3000	interacts with	AT5G46330.1	Arabidopsis thaliana	Col-0	2	CoIP and BiFC	18158241	Literature curation
AvrPto	AAA25728	Pseudomonas syringae	DC3000	interacts with	AT3G25070.1	Arabidopsis thaliana	Col-0	1	CoIP	19671880	Literature curation
AvrPto	AAA25728	Pseudomonas syringae	DC3000	interacts with	AT3G26940.1	Arabidopsis thaliana	Col-0	1	CoIP	20923364	Literature curation
AvrPto	AAA25728	Pseudomonas syringae	DC3000	interacts with	AT4G00710.1	Arabidopsis thaliana	Col-0	1	CoIP	20923364	Literature curation
AvrPto	AAA25728	Pseudomonas syringae	DC3000	interacts with	AT5G46330.1	Arabidopsis thaliana	Col-0	2	CoIP and BiFC	20923364	Literature curation
AvrPto	AAA25728	Pseudomonas syringae	DC3000	interacts with	AT4G33430.1	Arabidopsis thaliana	Col-0	2	In vitro pull down, BiFC, coIP	24237140	Literature curation
AvrPto	RXT90275	Pseudomonas syringae	DC3000	interacts with	AT5G03520.1	Arabidopsis thaliana	Col-0	1	FRET	28641564	Literature curation
AvrPto	AAA25728	Pseudomonas syringae	DC3000	interacts with	AT2G31880.1	Arabidopsis thaliana	Col-0	1	coIP	28876174	Literature curation
AvrPtoB	AAL71883	Pseudomonas syringae	DC3000	interacts with	AT4G33430.1	Arabidopsis thaliana	Col-0	1	GST pull down	19062288	Literature curation
AvrPtoB	AAL71883	Pseudomonas syringae	DC3000	interacts with	AT5G46330.1	Arabidopsis thaliana	Col-0	1	GST pull down	19062288	Literature curation
AvrPtoB	AAL71883	Pseudomonas syringae	DC3000	interacts with	AT3G21630.1	Arabidopsis thaliana	Col-0	2	Y2H and ubiquitination	19249211	Literature curation
AvrPtoB	AAL71883	Pseudomonas syringae	DC3000	interacts with	AT4G33430.1	Arabidopsis thaliana	Col-0	1	CoIP	24237140	Literature curation
AvrPtoB	AAL71883	Pseudomonas syringae	DC3000	interacts with	AT1G64280.1	Arabidopsis thaliana	Col-0	2	Y2H, GST-pulldown, coIP	29174403	Literature curation
AvrRpm1	CAA48009	Pseudomonas syringae	DC3000	interacts with	AT3G25070.1	Arabidopsis thaliana	Col-0	1	CoIP	11955429	Literature curation
AvrRps4	AAB51082	Pseudomonas syringae	NA	interacts with	AT2G25000.1	Arabidopsis thaliana	Col-0	1	CoIP	26000484	Literature curation
AvrRps4	AAB51082	Pseudomonas syringae	NA	interacts with	AT2G38470.1	Arabidopsis thaliana	Col-0	1	CoIP	26000484	Literature curation
AvrRps4	AAB51082	Pseudomonas syringae	NA	interacts with	AT3G56400.1	Arabidopsis thaliana	Col-0	1	CoIP	26000484	Literature curation
AvrRps4	AAB51082	Pseudomonas syringae	NA	interacts with	AT4G11070.1	Arabidopsis thaliana	Col-0	1	CoIP	26000484	Literature curation
AvrRps4	AAB51082	Pseudomonas syringae	NA	interacts with	AT5G45260.1	Arabidopsis thaliana	Col-0	2	BiFC and coIP	26000484	Literature curation
HopAF1	AAO55088	Pseudomonas syringae	DC3000	interacts with	AT4G34840.1	Arabidopsis thaliana	Col-0	2	BiFC and coIP	27274076	Literature curation
HopAF1	AAO55088	Pseudomonas syringae	DC3000	interacts with	AT4G38800.1	Arabidopsis thaliana	Col-0	2	BiFC and coIP	27274076	Literature curation
HopAI1	AAO54440	Pseudomonas syringae	DC3000	interacts with	AT2G43790.1	Arabidopsis thaliana	Col-0	2	In vitro and in planta IPs	18005697	Literature curation
HopAI1	AAO54440	Pseudomonas syringae	DC3000	interacts with	AT3G45640.1	Arabidopsis thaliana	Col-0	2	In vitro and in planta IPs	18005697	Literature curation
HopAI1	AAO54440	Pseudomonas syringae	DC3000	interacts with	AT4G01370.1	Arabidopsis thaliana	Col-0	1	In planta IPs	22423965	Literature curation
HopAO1	AAO58160	Pseudomonas syringae	DC3000	interacts with	AT5G20480.1	Arabidopsis thaliana	Col-0	2	Y2H and CoIP	24625928	Literature curation
HopB1	AAO54928	Pseudomonas syringae	DC3000	interacts with	AT5G46330.1	Arabidopsis thaliana	Col-0	1	CoIP	27736646	Literature curation
HopBA1	ADQ74895.1	Pseudomonas syringae	DSM 50252	interacts with	AT1G47370.1	Arabidopsis thaliana	Ag-0	1	CoIP	28137883	Literature curation
HopD1	AAO54410	Pseudomonas syringae	DC3000	interacts with	AT4G35580.1	Arabidopsis thaliana	Col-0	2	Y2H and BiFC	24329768	Literature curation
HopE1	AAO53317	Pseudomonas syringae	DC3000	interacts with	AT5G37780.1	Arabidopsis thaliana	Col-0	2	BiFC and Y2H	26764598	Literature curation
HopE1	AAX51198	Pseudomonas syringae	DC3000	interacts with	AT5G55230.1	Arabidopsis thaliana	Col-0	2	CoIP, BiFC and Y2H	26764598	Literature curation
HopF2	AAO54046	Pseudomonas syringae	DC3000	interacts with	AT3G25070.1	Arabidopsis thaliana	Col-0	2	GST pull down, coIP	20133879	Literature curation
HopF2	AAO54046	Pseudomonas syringae	DC3000	interacts with	AT3G21220.1	Arabidopsis thaliana	Col-0	2	In vitro pull down, coIP	20571112	Literature curation
HopF2	AAO54046	Pseudomonas syringae	DC3000	interacts with	AT4G33430.1	Arabidopsis thaliana	Col-0	2	In vitro pull down, BiFC, coIP	24237140	Literature curation
HopF2	AAO54046	Pseudomonas syringae	DC3000	interacts with	AT1G30360.1	Arabidopsis thaliana	Col-0	1	CoIP	25503437	Literature curation
HopF2	AAO54046	Pseudomonas syringae	DC3000	interacts with	AT1G59870.1	Arabidopsis thaliana	Col-0	1	CoIP	25503437	Literature curation
HopF2	AAO54046	Pseudomonas syringae	DC3000	interacts with	AT2G45820.1	Arabidopsis thaliana	Col-0	1	CoIP	25503437	Literature curation
HopF2	AAO54046	Pseudomonas syringae	DC3000	interacts with	AT3G01290.1	Arabidopsis thaliana	Col-0	1	CoIP	25503437	Literature curation
HopF2	AAO54046	Pseudomonas syringae	DC3000	interacts with	AT3G08580.1	Arabidopsis thaliana	Col-0	1	CoIP	25503437	Literature curation
HopF2	AAO54046	Pseudomonas syringae	DC3000	interacts with	AT3G11130.1	Arabidopsis thaliana	Col-0	1	CoIP	25503437	Literature curation
HopF2	AAO54046	Pseudomonas syringae	DC3000	interacts with	AT3G25070.1	Arabidopsis thaliana	Col-0	1	CoIP	25503437	Literature curation
HopF2	AAO54046	Pseudomonas syringae	DC3000	interacts with	AT3G53420.1	Arabidopsis thaliana	Col-0	1	CoIP	25503437	Literature curation
HopF2	AAO54046	Pseudomonas syringae	DC3000	interacts with	AT4G30190.1	Arabidopsis thaliana	Col-0	1	CoIP	25503437	Literature curation
HopF2	AAO54046	Pseudomonas syringae	DC3000	interacts with	AT4G35100.1	Arabidopsis thaliana	Col-0	1	CoIP	25503437	Literature curation
HopF2	AAO54046	Pseudomonas syringae	DC3000	interacts with	AT5G62670.1	Arabidopsis thaliana	Col-0	1	CoIP	25503437	Literature curation
HopG1	AAO58163	Pseudomonas syringae	DC3000	interacts with	AT4G39050.1	Arabidopsis thaliana	Col-0	1	CoIP	27217495	Literature curation
HopI1	AAL84247	Pseudomonas syringae	ES4326	interacts with	AT3G09440.1	Arabidopsis thaliana	Col-0	2	GST pull down and coIP	20615948	Literature curation
HopI1	AAL84247	Pseudomonas syringae	ES4326	interacts with	AT3G12580.1	Arabidopsis thaliana	Col-0	2	GST pull down and coIP	20615948	Literature curation
HopI1	AAL84247	Pseudomonas syringae	ES4326	interacts with	AT4G24280.1	Arabidopsis thaliana	Col-0	2	GST pull down and coIP	20615948	Literature curation
HopI1	AAL84247	Pseudomonas syringae	ES4326	interacts with	AT5G02500.1	Arabidopsis thaliana	Col-0	2	GST pull down and coIP	20615948	Literature curation
HopM1	AAO54897	Pseudomonas syringae	NA	interacts with	AT1G16190.1	Arabidopsis thaliana	Col-0	1	Y2H	16840699	Literature curation
HopM1	AAO54897	Pseudomonas syringae	NA	interacts with	AT3G43300.1	Arabidopsis thaliana	Col-0	2	Y2H and coIP	16840699	Literature curation
HopM1	AAO54897	Pseudomonas syringae	NA	interacts with	AT5G65430.1	Arabidopsis thaliana	Col-0	1	Y2H	16840699	Literature curation
HopU1	AAO54045	Pseudomonas syringae	DC3000	interacts with	AT2G21660.1	Arabidopsis thaliana	Col-0	1	Iso Thermal Calorimetry	22013065	Literature curation
HopW1-1	AAL84239	Pseudomonas syringae	DC3000	interacts with	AT1G80600.1	Arabidopsis thaliana	Col-0	1	Y2H	18266921	Literature curation
HopW1-1	AAL84239	Pseudomonas syringae	DC3000	interacts with	AT4G31750.1	Arabidopsis thaliana	Col-0	1	Y2H	18266921	Literature curation
HopW1-1	AAL84239	Pseudomonas syringae	DC3000	interacts with	AT5G13320.1	Arabidopsis thaliana	Col-0	1	Y2H	18266921	Literature curation
HopZ1a	AAR02168	Pseudomonas syringae	A2	interacts with	AT1G17380.1	Arabidopsis thaliana	Col-0	1	Pulldown	24204266	Literature curation
HopZ1a	AAR02168	Pseudomonas syringae	A2	interacts with	AT1G30135.1	Arabidopsis thaliana	Col-0	1	Pulldown	24204266	Literature curation
HopZ1a	AAR02168	Pseudomonas syringae	A2	interacts with	AT1G72450.1	Arabidopsis thaliana	Col-0	2	Pulldown and BiFC	24204266	Literature curation
HopZ1a	AAR02168	Pseudomonas syringae	A2	interacts with	AT1G74950.1	Arabidopsis thaliana	Col-0	1	Pulldown	24204266	Literature curation
HopZ1a	AAR02168	Pseudomonas syringae	A2	interacts with	AT5G20900.1	Arabidopsis thaliana	Col-0	1	Pulldown	24204266	Literature curation
HopZ1a	AAR02168	Pseudomonas syringae	A2	interacts with	AT3G57750.1	Arabidopsis thaliana	Col-0	1	Y2H	24170858	Literature curation
HopZ2	ABK13722	Pseudomonas syringae	Ps9220	interacts with	AT5G20700.1	Arabidopsis thaliana	Col-0	1	QIS-Seq	22230763	Literature curation
HopZ2	ABK13722	Pseudomonas syringae	Ps9220	interacts with	AT4G35450.1	Arabidopsis thaliana	Col-0	1	QIS-Seq	22230763	Literature curation
HopZ2	ABK13722	Pseudomonas syringae	Ps9220	interacts with	AT5G13860.1	Arabidopsis thaliana	Col-0	1	QIS-Seq	22230763	Literature curation
HopZ2	ABK13722	Pseudomonas syringae	Ps9220	interacts with	AT5G37600.1	Arabidopsis thaliana	Col-0	1	QIS-Seq	22230763	Literature curation
HopZ2	ABK13722	Pseudomonas syringae	Ps9220	interacts with	AT4G35750.1	Arabidopsis thaliana	Col-0	1	QIS-Seq	22230763	Literature curation
HopZ2	ABK13722	Pseudomonas syringae	Ps9220	interacts with	AT3G55980.1	Arabidopsis thaliana	Col-0	1	QIS-Seq	22230763	Literature curation
HopZ2	ABK13722	Pseudomonas syringae	Ps9220	interacts with	AT3G55410.1	Arabidopsis thaliana	Col-0	1	QIS-Seq	22230763	Literature curation
HopZ2	ABK13722	Pseudomonas syringae	Ps9220	interacts with	AT1G11310.1	Arabidopsis thaliana	Col-0	2	QIS-Seq and BiFC	22230763	Literature curation
HopZ2	ABK13722	Pseudomonas syringae	Ps9220	interacts with	AT3G04790.1	Arabidopsis thaliana	Col-0	1	QIS-Seq	22230763	Literature curation
HopZ2	ABK13722	Pseudomonas syringae	Ps9220	interacts with	AT2G34470.1	Arabidopsis thaliana	Col-0	1	QIS-Seq	22230763	Literature curation
HopZ2	ABK13722	Pseudomonas syringae	Ps9220	interacts with	AT4G27520.1	Arabidopsis thaliana	Col-0	1	QIS-Seq	22230763	Literature curation
HopZ2	ABK13722	Pseudomonas syringae	Ps9220	interacts with	AT3G23890.1	Arabidopsis thaliana	Col-0	1	QIS-Seq	22230763	Literature curation
HopZ2	ABK13722	Pseudomonas syringae	Ps9220	interacts with	AT3G17820.1	Arabidopsis thaliana	Col-0	1	QIS-Seq	22230763	Literature curation
HopZ2	ABK13722	Pseudomonas syringae	Ps9220	interacts with	AT2G14720.1	Arabidopsis thaliana	Col-0	1	QIS-Seq	22230763	Literature curation
HopZ2	ABK13722	Pseudomonas syringae	Ps9220	interacts with	AT2G05160.1	Arabidopsis thaliana	Col-0	1	QIS-Seq	22230763	Literature curation
HopZ2	ABK13722	Pseudomonas syringae	Ps9220	interacts with	AT1G66200.1	Arabidopsis thaliana	Col-0	1	QIS-Seq	22230763	Literature curation
HopZ2	ABK13722	Pseudomonas syringae	Ps9220	interacts with	AT1G01930.1	Arabidopsis thaliana	Col-0	1	QIS-Seq	22230763	Literature curation
HopZ2	ABK13722	Pseudomonas syringae	Ps9220	interacts with	AT1G24706.1	Arabidopsis thaliana	Col-0	1	QIS-Seq	22230763	Literature curation
HopZ2	ABK13722	Pseudomonas syringae	Ps9220	interacts with	AT1G68440.1	Arabidopsis thaliana	Col-0	1	QIS-Seq	22230763	Literature curation
HopZ2	ABK13722	Pseudomonas syringae	Ps9220	interacts with	AT1G08980.1	Arabidopsis thaliana	Col-0	1	QIS-Seq	22230763	Literature curation
HopZ2	ABK13722	Pseudomonas syringae	Ps9220	interacts with	AT4G00430.1	Arabidopsis thaliana	Col-0	1	QIS-Seq	22230763	Literature curation
HopZ2	ABK13722	Pseudomonas syringae	Ps9220	interacts with	AT1G04170.1	Arabidopsis thaliana	Col-0	1	QIS-Seq	22230763	Literature curation
HopZ2	ABK13722	Pseudomonas syringae	Ps9220	interacts with	AT5G67380.1	Arabidopsis thaliana	Col-0	1	QIS-Seq	22230763	Literature curation
HopZ2	ABK13722	Pseudomonas syringae	Ps9220	interacts with	AT2G26110.1	Arabidopsis thaliana	Col-0	1	QIS-Seq	22230763	Literature curation
HopZ2	ABK13722	Pseudomonas syringae	Ps9220	interacts with	AT5G54890.1	Arabidopsis thaliana	Col-0	1	QIS-Seq	22230763	Literature curation
HopZ2	ABK13722	Pseudomonas syringae	Ps9220	interacts with	AT5G25110.1	Arabidopsis thaliana	Col-0	1	QIS-Seq	22230763	Literature curation
HopZ2	ABK13722	Pseudomonas syringae	Ps9220	interacts with	AT2G22840.1	Arabidopsis thaliana	Col-0	1	QIS-Seq	22230763	Literature curation
HopZ2	ABK13722	Pseudomonas syringae	Ps9220	interacts with	AT1G48280.1	Arabidopsis thaliana	Col-0	1	QIS-Seq	22230763	Literature curation
HopZ2	ABK13722	Pseudomonas syringae	Ps9220	interacts with	AT3G23390.1	Arabidopsis thaliana	Col-0	1	QIS-Seq	22230763	Literature curation
HopZ2	ABK13722	Pseudomonas syringae	Ps9220	interacts with	AT5G24010.1	Arabidopsis thaliana	Col-0	1	QIS-Seq	22230763	Literature curation
HopZ2	ABK13722	Pseudomonas syringae	Ps9220	interacts with	AT3G55940.1	Arabidopsis thaliana	Col-0	1	QIS-Seq	22230763	Literature curation
HopZ2	ABK13722	Pseudomonas syringae	Ps9220	interacts with	AT1G66620.1	Arabidopsis thaliana	Col-0	1	QIS-Seq	22230763	Literature curation
HopZ4	PWD01014	Pseudomonas syringae	M301315	interacts with	AT5G19990.1	Arabidopsis thaliana	Col-0	1	Y2H	24625030	Literature curation
HopZ4	PWD01014	Pseudomonas syringae	M301315	interacts with	AT5G20000.1	Arabidopsis thaliana	Col-0	1	Y2H	24625030	Literature curation
RipAY	ALF90485	Ralstonia pseudosolanacearum	OE1-1	interacts with	AT1G45145.1	Arabidopsis thaliana	Col-0	1	Y2H	26823466	Literature curation
RipAY	ALF90485	Ralstonia pseudosolanacearum	OE1-1	interacts with	AT5G39950.1	Arabidopsis thaliana	Col-0	1	Y2H	26823466	Literature curation
RipAY	ALF90485	Ralstonia pseudosolanacearum	OE1-1	interacts with	AT5G42980.1	Arabidopsis thaliana	Col-0	1	Y2H	26823466	Literature curation
RipG1	RSp0914	Ralstonia pseudosolanacearum	GMI1000	interacts with	AT1G20140.1	Arabidopsis thaliana	Col-0	1	Y2H	16983093	Literature curation
RipG1	RSp0914	Ralstonia pseudosolanacearum	GMI1000	interacts with	AT1G75950.1	Arabidopsis thaliana	Col-0	1	Y2H	16983093	Literature curation
RipG1	RSp0914	Ralstonia pseudosolanacearum	GMI1000	interacts with	AT2G03170.1	Arabidopsis thaliana	Col-0	1	Y2H	16983093	Literature curation
RipG1	RSp0914	Ralstonia pseudosolanacearum	GMI1000	interacts with	AT2G03190.1	Arabidopsis thaliana	Col-0	1	Y2H	16983093	Literature curation
RipG1	RSp0914	Ralstonia pseudosolanacearum	GMI1000	interacts with	AT3G60010.1	Arabidopsis thaliana	Col-0	1	Y2H	16983093	Literature curation
RipG1	RSp0914	Ralstonia pseudosolanacearum	GMI1000	interacts with	AT4G34210.1	Arabidopsis thaliana	Col-0	1	Y2H	16983093	Literature curation
RipG1	RSp0914	Ralstonia pseudosolanacearum	GMI1000	interacts with	AT5G42190.1	Arabidopsis thaliana	Col-0	1	Y2H	16983093	Literature curation
RipG5	RSc1801	Ralstonia pseudosolanacearum	GMI1000	interacts with	AT1G75950.1	Arabidopsis thaliana	Col-0	1	Y2H	16983093	Literature curation
RipG5	RSc1801	Ralstonia pseudosolanacearum	GMI1000	interacts with	AT3G60010.1	Arabidopsis thaliana	Col-0	1	Y2H	16983093	Literature curation
RipG5	RSc1801	Ralstonia pseudosolanacearum	GMI1000	interacts with	AT4G34210.1	Arabidopsis thaliana	Col-0	1	Y2H	16983093	Literature curation
RipG5	RSc1801	Ralstonia pseudosolanacearum	GMI1000	interacts with	AT5G42190.1	Arabidopsis thaliana	Col-0	1	Y2H	16983093	Literature curation
RipG6	RSc1356	Ralstonia pseudosolanacearum	GMI1000	interacts with	AT1G75950.1	Arabidopsis thaliana	Col-0	1	Y2H	16983093	Literature curation
RipG6	RSc1356	Ralstonia pseudosolanacearum	GMI1000	interacts with	AT3G60010.1	Arabidopsis thaliana	Col-0	1	Y2H	16983093	Literature curation
RipG6	RSc1356	Ralstonia pseudosolanacearum	GMI1000	interacts with	AT5G42190.1	Arabidopsis thaliana	Col-0	1	Y2H	16983093	Literature curation
RipG7	RSc1357	Ralstonia pseudosolanacearum	GMI1000	interacts with	AT1G75950.1	Arabidopsis thaliana	Col-0	1	Y2H	16983093	Literature curation
RipG7	RSc1357	Ralstonia pseudosolanacearum	GMI1000	interacts with	AT3G60010.1	Arabidopsis thaliana	Col-0	1	Y2H	16983093	Literature curation
RipG7	RSc1357	Ralstonia pseudosolanacearum	GMI1000	interacts with	AT4G34210.1	Arabidopsis thaliana	Col-0	1	Y2H	16983093	Literature curation
RipG7	RSc1357	Ralstonia pseudosolanacearum	GMI1000	interacts with	AT5G42190.1	Arabidopsis thaliana	Col-0	1	Y2H	16983093	Literature curation
RipP2	RSc0868	Ralstonia pseudosolanacearum	GMI1000	interacts with	AT5G45260.1	Arabidopsis thaliana	Nd-1	1	Y2H	12788974	Literature curation
RipP2	RSc0868	Ralstonia pseudosolanacearum	GMI1000	interacts with	AT4G39090.1	Arabidopsis thaliana	Col-0	1	FRET-FLIM	18708476	Literature curation
RipP2	RSc0868	Ralstonia pseudosolanacearum	GMI1000	interacts with	AT5G45260.1	Arabidopsis thaliana	Nd-1	2	CoIP and FRET-FLIM	21124938	Literature curation
RipP2	RSc0868	Ralstonia pseudosolanacearum	GMI1000	interacts with	AT1G29860.1	Arabidopsis thaliana	Col-0	1	Acetylation	26000483	Literature curation
RipP2	RSc0868	Ralstonia pseudosolanacearum	GMI1000	interacts with	AT1G80840.1	Arabidopsis thaliana	Col-0	2	GST pull-down and acetylation	26000483	Literature curation
RipP2	RSc0868	Ralstonia pseudosolanacearum	GMI1000	interacts with	AT2G25000.1	Arabidopsis thaliana	Col-0	1	Acetylation	26000483	Literature curation
RipP2	RSc0868	Ralstonia pseudosolanacearum	GMI1000	interacts with	AT2G30250.1	Arabidopsis thaliana	Col-0	1	Acetylation	26000483	Literature curation
RipP2	RSc0868	Ralstonia pseudosolanacearum	GMI1000	interacts with	AT4G01250.1	Arabidopsis thaliana	Col-0	2	GST pull-down and acetylation	26000483	Literature curation
RipP2	RSc0868	Ralstonia pseudosolanacearum	GMI1000	interacts with	AT4G11070.1	Arabidopsis thaliana	Col-0	1	Acetylation	26000483	Literature curation
RipP2	RSc0868	Ralstonia pseudosolanacearum	GMI1000	interacts with	AT4G18170.1	Arabidopsis thaliana	Col-0	1	Acetylation	26000483	Literature curation
RipP2	RSc0868	Ralstonia pseudosolanacearum	GMI1000	interacts with	AT4G23550.1	Arabidopsis thaliana	Col-0	1	Acetylation	26000483	Literature curation
RipP2	RSc0868	Ralstonia pseudosolanacearum	GMI1000	interacts with	AT4G23810.1	Arabidopsis thaliana	Col-0	1	Acetylation	26000483	Literature curation
RipP2	RSc0868	Ralstonia pseudosolanacearum	GMI1000	interacts with	AT5G24110.1	Arabidopsis thaliana	Col-0	1	GST pull-down	26000483	Literature curation
RipP2	RSc0868	Ralstonia pseudosolanacearum	GMI1000	interacts with	AT5G52830.1	Arabidopsis thaliana	Col-0	1	Acetylation	26000483	Literature curation
RipP2	RSc0868	Ralstonia pseudosolanacearum	GMI1000	interacts with	AT2G25000.1	Arabidopsis thaliana	Col-0	1	CoIP	26000484	Literature curation
RipP2	RSc0868	Ralstonia pseudosolanacearum	GMI1000	interacts with	AT2G38470.1	Arabidopsis thaliana	Col-0	1	CoIP	26000484	Literature curation
RipP2	RSc0868	Ralstonia pseudosolanacearum	GMI1000	interacts with	AT3G56400.1	Arabidopsis thaliana	Col-0	1	CoIP	26000484	Literature curation
RipP2	RSc0868	Ralstonia pseudosolanacearum	GMI1000	interacts with	AT4G11070.1	Arabidopsis thaliana	Col-0	1	CoIP	26000484	Literature curation
RipP2	RSc0868	Ralstonia pseudosolanacearum	GMI1000	interacts with	AT5G45260.1	Arabidopsis thaliana	Col-0	2	BiFC and coIP	26000484	Literature curation
VirE2	AAD55075	Rhizobium etli	CNF42	interacts with	AT1G43700.1	Arabidopsis thaliana	Col-0	1	Y2H	28802023	Literature curation
VirE2	AAD55075	Rhizobium etli	CNF42	interacts with	AT2G40620.1	Arabidopsis thaliana	Col-0	1	Y2H	28802023	Literature curation
REPAT38	AFH57158	Spodoptera exigua	NA	interacts with	AT3G17860.1	Arabidopsis thaliana	Col-0	1	Y2H	31221756	Literature curation
REPAT38	AFH57158	Spodoptera exigua	NA	interacts with	AT1G19180.1	Arabidopsis thaliana	Col-0	1	Y2H	31221756	Literature curation
REPAT38	AFH57158	Spodoptera exigua	NA	interacts with	AT1G48500.1	Arabidopsis thaliana	Col-0	1	Y2H	31221756	Literature curation
REPAT38	AFH57158	Spodoptera exigua	NA	interacts with	AT1G70700.1	Arabidopsis thaliana	Col-0	1	Y2H	31221756	Literature curation
REPAT38	AFH57158	Spodoptera exigua	NA	interacts with	AT5G20900.1	Arabidopsis thaliana	Col-0	1	Y2H	31221756	Literature curation
REPAT38	AFH57158	Spodoptera exigua	NA	interacts with	AT5G13220.1	Arabidopsis thaliana	Col-0	1	Y2H	31221756	Literature curation
AvrXccB	ACS12845	Xanthomonas campestris	B186	interacts with	AT3G15530.1	Arabidopsis thaliana	Col-0	2	Y2H, pulldown and coIP	27241588	Literature curation
XopAC	XC_1553	Xanthomonas campestris	8004	interacts with	AT2G39660.1	Arabidopsis thaliana	Col-0	2	CoIP and pulldown	22504181	Literature curation
XopAC	XC_1553	Xanthomonas campestris	8004	interacts with	AT2G05940.1	Arabidopsis thaliana	Col-0	1	pulldown	22504181	Literature curation
XopAC	XC_1553	Xanthomonas campestris	8004	interacts with	AT1G61590.1	Arabidopsis thaliana	Col-0	1	Y2H	23951354	Literature curation
XopAC	XC_1553	Xanthomonas campestris	8004	interacts with	AT5G15080.1	Arabidopsis thaliana	Col-0	1	Y2H	23951354	Literature curation
XopAC	XC_1553	Xanthomonas campestris	8004	interacts with	AT2G17220.1	Arabidopsis thaliana	Col-0	1	Y2H	23951354	Literature curation
XopAC	XC_1553	Xanthomonas campestris	8004	interacts with	AT2G02800.1	Arabidopsis thaliana	Col-0	1	Y2H	23951354	Literature curation
XopAC	XC_1553	Xanthomonas campestris	8004	interacts with	AT1G07570.1	Arabidopsis thaliana	Col-0	1	Y2H	23951354	Literature curation
XopAC	XC_1553	Xanthomonas campestris	8004	interacts with	AT2G28930.1	Arabidopsis thaliana	Col-0	1	Y2H	23951354	Literature curation
XopAC	XC_1553	Xanthomonas campestris	8004	interacts with	AT5G01020.1	Arabidopsis thaliana	Col-0	1	Y2H	23951354	Literature curation
XopAC	XC_1553	Xanthomonas campestris	8004	interacts with	AT1G14370.1	Arabidopsis thaliana	Col-0	1	coIP	26355215	Literature curation
XopD	XC_1213	Xanthomonas campestris	8004	interacts with	AT1G14920.1	Arabidopsis thaliana	Col-0	1	Y2H	25040905	Literature curation
XopD	XC_1213	Xanthomonas campestris	8004	interacts with	AT1G66350.1	Arabidopsis thaliana	Col-0	1	Y2H	25040905	Literature curation
XopD	XC_1213	Xanthomonas campestris	8004	interacts with	AT2G01570.1	Arabidopsis thaliana	Col-0	2	Y2H, BiFC and coIP	25040905	Literature curation
XopD	XC_1213	Xanthomonas campestris	8004	interacts with	AT3G03450.1	Arabidopsis thaliana	Col-0	1	Y2H	25040905	Literature curation
XopD	XC_1213	Xanthomonas campestris	8004	interacts with	AT5G17490.1	Arabidopsis thaliana	Col-0	1	Y2H	25040905	Literature curation
AvrBsT	AAD39255	Xanthomonas euvesicatoria	75-3	interacts with	AT3G09980.1	Arabidopsis thaliana	Col-0	2	Y2H and pulldown	24586161	Literature curation
XopJ	CAJ23833	Xanthomonas euvesicatoria	85-10	interacts with	AT5G19990.1	Arabidopsis thaliana	Col-0	2	Y2H, BiFC and coIP	23785289	Literature curation
RipAD	RSp1601	Ralstonia pseudosolanacearum	GMI1000	interacts with	AT4G27060.1	Arabidopsis thaliana	Col-0	1	Y2H	This study	Y2H screenings performed in this study
RipAD	RSp1601	Ralstonia pseudosolanacearum	GMI1000	interacts with	AT1G26480.1	Arabidopsis thaliana	Col-0	1	Y2H	This study	Y2H screenings performed in this study
RipAE	RSc0321	Ralstonia pseudosolanacearum	GMI1000	interacts with	AT3G18680.1	Arabidopsis thaliana	Col-0	1	Y2H	This study	Y2H screenings performed in this study
RipAE	RSc0321	Ralstonia pseudosolanacearum	GMI1000	interacts with	AT3G02150.1	Arabidopsis thaliana	Col-0	1	Y2H	This study	Y2H screenings performed in this study
RipAF1	RSp0822	Ralstonia pseudosolanacearum	GMI1000	interacts with	AT5G13810.1	Arabidopsis thaliana	Col-0	1	Y2H	This study	Y2H screenings performed in this study
RipAJ	RSc2101	Ralstonia pseudosolanacearum	GMI1000	interacts with	AT5G10450.1	Arabidopsis thaliana	Col-0	1	Y2H	This study	Y2H screenings performed in this study
RipAK	RSc2359	Ralstonia pseudosolanacearum	GMI1000	interacts with	AT5G08330.1	Arabidopsis thaliana	Col-0	1	Y2H	This study	Y2H screenings performed in this study
RipAT	RSp1388	Ralstonia pseudosolanacearum	GMI1000	interacts with	AT5G13220.1	Arabidopsis thaliana	Col-0	1	Y2H	This study	Y2H screenings performed in this study
RipAT	RSp1388	Ralstonia pseudosolanacearum	GMI1000	interacts with	AT4G39900.1	Arabidopsis thaliana	Col-0	1	Y2H	This study	Y2H screenings performed in this study
RipAV	RSp0732	Ralstonia pseudosolanacearum	GMI1000	interacts with	AT4G38060.1	Arabidopsis thaliana	Col-0	1	Y2H	This study	Y2H screenings performed in this study
RipAW	RSp1475	Ralstonia pseudosolanacearum	GMI1000	interacts with	AT1G06060.1	Arabidopsis thaliana	Col-0	1	Y2H	This study	Y2H screenings performed in this study
RipAW	RSp1475	Ralstonia pseudosolanacearum	GMI1000	interacts with	AT1G78040.1	Arabidopsis thaliana	Col-0	1	Y2H	This study	Y2H screenings performed in this study
RipAW	RSp1475	Ralstonia pseudosolanacearum	GMI1000	interacts with	AT2G36640.1	Arabidopsis thaliana	Col-0	1	Y2H	This study	Y2H screenings performed in this study
RipAX1	RSc3290	Ralstonia pseudosolanacearum	GMI1000	interacts with	AT5G08330.1	Arabidopsis thaliana	Col-0	1	Y2H	This study	Y2H screenings performed in this study
RipAX1	RSc3290	Ralstonia pseudosolanacearum	GMI1000	interacts with	AT1G69690.1	Arabidopsis thaliana	Col-0	1	Y2H	This study	Y2H screenings performed in this study
RipAY	RSp1022	Ralstonia pseudosolanacearum	GMI1000	interacts with	AT4G39900.1	Arabidopsis thaliana	Col-0	1	Y2H	This study	Y2H screenings performed in this study
RipBJ	RSp0213	Ralstonia pseudosolanacearum	GMI1000	interacts with	AT2G31070.1	Arabidopsis thaliana	Col-0	1	Y2H	This study	Y2H screenings performed in this study
RipBJ	RSp0213	Ralstonia pseudosolanacearum	GMI1000	interacts with	AT1G52240.1	Arabidopsis thaliana	Col-0	1	Y2H	This study	Y2H screenings performed in this study
RipBJ	RSp0213	Ralstonia pseudosolanacearum	GMI1000	interacts with	AT1G33290.1	Arabidopsis thaliana	Col-0	1	Y2H	This study	Y2H screenings performed in this study
RipBJ	RSp0213	Ralstonia pseudosolanacearum	GMI1000	interacts with	AT3G48150.1	Arabidopsis thaliana	Col-0	1	Y2H	This study	Y2H screenings performed in this study
RipBJ	RSp0213	Ralstonia pseudosolanacearum	GMI1000	interacts with	AT2G19650.1	Arabidopsis thaliana	Col-0	1	Y2H	This study	Y2H screenings performed in this study
RipBJ	RSp0213	Ralstonia pseudosolanacearum	GMI1000	interacts with	AT3G01670.1	Arabidopsis thaliana	Col-0	1	Y2H	This study	Y2H screenings performed in this study
RipBJ	RSp0213	Ralstonia pseudosolanacearum	GMI1000	interacts with	AT3G02150.1	Arabidopsis thaliana	Col-0	1	Y2H	This study	Y2H screenings performed in this study
RipBJ	RSp0213	Ralstonia pseudosolanacearum	GMI1000	interacts with	AT5G61010.1	Arabidopsis thaliana	Col-0	1	Y2H	This study	Y2H screenings performed in this study
RipBJ	RSp0213	Ralstonia pseudosolanacearum	GMI1000	interacts with	AT1G71230.1	Arabidopsis thaliana	Col-0	1	Y2H	This study	Y2H screenings performed in this study
RipC1	RSp1239	Ralstonia pseudosolanacearum	GMI1000	interacts with	AT5G08330.1	Arabidopsis thaliana	Col-0	1	Y2H	This study	Y2H screenings performed in this study
RipC1	RSp1239	Ralstonia pseudosolanacearum	GMI1000	interacts with	AT1G55260.1	Arabidopsis thaliana	Col-0	1	Y2H	This study	Y2H screenings performed in this study
RipC1	RSp1239	Ralstonia pseudosolanacearum	GMI1000	interacts with	AT5G09810.1	Arabidopsis thaliana	Col-0	1	Y2H	This study	Y2H screenings performed in this study
RipC1	RSp1239	Ralstonia pseudosolanacearum	GMI1000	interacts with	AT4G29820.1	Arabidopsis thaliana	Col-0	1	Y2H	This study	Y2H screenings performed in this study
RipD	RSp0304	Ralstonia pseudosolanacearum	GMI1000	interacts with	AT5G16840.1	Arabidopsis thaliana	Col-0	1	Y2H	This study	Y2H screenings performed in this study
RipD	RSp0304	Ralstonia pseudosolanacearum	GMI1000	interacts with	AT1G14340.1	Arabidopsis thaliana	Col-0	1	Y2H	This study	Y2H screenings performed in this study
RipD	RSp0304	Ralstonia pseudosolanacearum	GMI1000	interacts with	AT1G55190.1	Arabidopsis thaliana	Col-0	1	Y2H	This study	Y2H screenings performed in this study
RipG2	RSp0672	Ralstonia pseudosolanacearum	GMI1000	interacts with	AT4G39050.1	Arabidopsis thaliana	Col-0	1	Y2H	This study	Y2H screenings performed in this study
RipG5	RSc1801	Ralstonia pseudosolanacearum	GMI1000	interacts with	AT2G46170.1	Arabidopsis thaliana	Col-0	1	Y2H	This study	Y2H screenings performed in this study
RipG5	RSc1801	Ralstonia pseudosolanacearum	GMI1000	interacts with	AT5G08330.1	Arabidopsis thaliana	Col-0	1	Y2H	This study	Y2H screenings performed in this study
RipG6	RSc1356	Ralstonia pseudosolanacearum	GMI1000	interacts with	AT5G42190.1	Arabidopsis thaliana	Col-0	1	Y2H	This study	Y2H screenings performed in this study
RipH1	RSc1386	Ralstonia pseudosolanacearum	GMI1000	interacts with	AT3G08530.1	Arabidopsis thaliana	Col-0	1	Y2H	This study	Y2H screenings performed in this study
RipP2	RSc0868	Ralstonia pseudosolanacearum	GMI1000	interacts with	AT3G58630.1	Arabidopsis thaliana	Col-0	1	Y2H	This study	Y2H screenings performed in this study
RipP2	RSc0868	Ralstonia pseudosolanacearum	GMI1000	interacts with	AT5G61010.1	Arabidopsis thaliana	Col-0	1	Y2H	This study	Y2H screenings performed in this study
RipP2	RSc0868	Ralstonia pseudosolanacearum	GMI1000	interacts with	AT4G01090.1	Arabidopsis thaliana	Col-0	1	Y2H	This study	Y2H screenings performed in this study
RipP2	RSc0868	Ralstonia pseudosolanacearum	GMI1000	interacts with	AT3G08530.1	Arabidopsis thaliana	Col-0	1	Y2H	This study	Y2H screenings performed in this study
RipP2	RSc0868	Ralstonia pseudosolanacearum	GMI1000	interacts with	AT4G33510.1	Arabidopsis thaliana	Col-0	1	Y2H	This study	Y2H screenings performed in this study
RipP2	RSc0868	Ralstonia pseudosolanacearum	GMI1000	interacts with	AT5G22630.1	Arabidopsis thaliana	Col-0	1	Y2H	This study	Y2H screenings performed in this study
RipP2	RSc0868	Ralstonia pseudosolanacearum	GMI1000	interacts with	AT1G34430.1	Arabidopsis thaliana	Col-0	1	Y2H	This study	Y2H screenings performed in this study
RipP2	RSc0868	Ralstonia pseudosolanacearum	GMI1000	interacts with	AT5G66560.1	Arabidopsis thaliana	Col-0	1	Y2H	This study	Y2H screenings performed in this study
RipP2	RSc0868	Ralstonia pseudosolanacearum	GMI1000	interacts with	AT3G54230.1	Arabidopsis thaliana	Col-0	1	Y2H	This study	Y2H screenings performed in this study
RipP2	RSc0868	Ralstonia pseudosolanacearum	GMI1000	interacts with	AT2G33550.1	Arabidopsis thaliana	Col-0	1	Y2H	This study	Y2H screenings performed in this study
RipU	RSp1212	Ralstonia pseudosolanacearum	GMI1000	interacts with	AT3G05580.1	Arabidopsis thaliana	Col-0	1	Y2H	This study	Y2H screenings performed in this study
RipV1	RSc1349	Ralstonia pseudosolanacearum	GMI1000	interacts with	AT5G08330.1	Arabidopsis thaliana	Col-0	1	Y2H	This study	Y2H screenings performed in this study
RipW	RSc2775	Ralstonia pseudosolanacearum	GMI1000	interacts with	AT3G02540.1	Arabidopsis thaliana	Col-0	1	Y2H	This study	Y2H screenings performed in this study
ATR1	ATR1	Hyaloperonospora arabidopsidis	Aswa1	interacts with	AT1G22920.1	Arabidopsis thaliana	Col-0	1	Y2H	21798943	Previous large-scale Y2H screenings
ATR1	ATR1	Hyaloperonospora arabidopsidis	Aswa1	interacts with	AT1G25490.1	Arabidopsis thaliana	Col-0	1	Y2H	21798943	Previous large-scale Y2H screenings
ATR1	ATR1	Hyaloperonospora arabidopsidis	Aswa1	interacts with	AT1G69690.1	Arabidopsis thaliana	Col-0	1	Y2H	21798943	Previous large-scale Y2H screenings
ATR1	ATR1	Hyaloperonospora arabidopsidis	Aswa1	interacts with	AT1G76850.1	Arabidopsis thaliana	Col-0	1	Y2H	21798943	Previous large-scale Y2H screenings
ATR1	ATR1	Hyaloperonospora arabidopsidis	Aswa1	interacts with	AT3G02150.1	Arabidopsis thaliana	Col-0	1	Y2H	21798943	Previous large-scale Y2H screenings
ATR1	ATR1	Hyaloperonospora arabidopsidis	Aswa1	interacts with	AT3G25710.1	Arabidopsis thaliana	Col-0	1	Y2H	21798943	Previous large-scale Y2H screenings
ATR1	ATR1	Hyaloperonospora arabidopsidis	Aswa1	interacts with	AT3G47620.1	Arabidopsis thaliana	Col-0	1	Y2H	21798943	Previous large-scale Y2H screenings
ATR1	ATR1	Hyaloperonospora arabidopsidis	Aswa1	interacts with	AT3G48150.1	Arabidopsis thaliana	Col-0	1	Y2H	21798943	Previous large-scale Y2H screenings
ATR1	ATR1	Hyaloperonospora arabidopsidis	Aswa1	interacts with	AT3G56270.1	Arabidopsis thaliana	Col-0	1	Y2H	21798943	Previous large-scale Y2H screenings
ATR1	ATR1	Hyaloperonospora arabidopsidis	Aswa1	interacts with	AT4G02590.1	Arabidopsis thaliana	Col-0	1	Y2H	21798943	Previous large-scale Y2H screenings
ATR1	ATR1	Hyaloperonospora arabidopsidis	Aswa1	interacts with	AT4G19700.1	Arabidopsis thaliana	Col-0	1	Y2H	21798943	Previous large-scale Y2H screenings
ATR1	ATR1	Hyaloperonospora arabidopsidis	Aswa1	interacts with	AT4G25200.1	Arabidopsis thaliana	Col-0	1	Y2H	21798943	Previous large-scale Y2H screenings
ATR1	ATR1	Hyaloperonospora arabidopsidis	Aswa1	interacts with	AT5G51110.1	Arabidopsis thaliana	Col-0	1	Y2H	21798943	Previous large-scale Y2H screenings
ATR1	ATR1	Hyaloperonospora arabidopsidis	Aswa1	interacts with	AT5G55100.1	Arabidopsis thaliana	Col-0	1	Y2H	21798943	Previous large-scale Y2H screenings
ATR1	ATR1	Hyaloperonospora arabidopsidis	Bico5	interacts with	AT2G44950.1	Arabidopsis thaliana	Col-0	1	Y2H	21798943	Previous large-scale Y2H screenings
ATR1	ATR1	Hyaloperonospora arabidopsidis	Bico5	interacts with	AT4G17680.1	Arabidopsis thaliana	Col-0	1	Y2H	21798943	Previous large-scale Y2H screenings
ATR1	ATR1	Hyaloperonospora arabidopsidis	Cala2	interacts with	AT4G00980.1	Arabidopsis thaliana	Col-0	1	Y2H	21798943	Previous large-scale Y2H screenings
ATR1	ATR1	Hyaloperonospora arabidopsidis	Emco5	interacts with	AT3G61200.1	Arabidopsis thaliana	Col-0	1	Y2H	21798943	Previous large-scale Y2H screenings
ATR1	ATR1	Hyaloperonospora arabidopsidis	Maks9	interacts with	AT2G23420.1	Arabidopsis thaliana	Col-0	1	Y2H	21798943	Previous large-scale Y2H screenings
ATR13	ATR13	Hyaloperonospora arabidopsidis	Ahnd1	interacts with	AT5G52750.1	Arabidopsis thaliana	Col-0	1	Y2H	21798943	Previous large-scale Y2H screenings
ATR13	ATR13	Hyaloperonospora arabidopsidis	Aswa1	interacts with	AT5G66560.1	Arabidopsis thaliana	Col-0	1	Y2H	21798943	Previous large-scale Y2H screenings
ATR13	ATR13	Hyaloperonospora arabidopsidis	Emoy2	interacts with	AT2G23420.1	Arabidopsis thaliana	Col-0	1	Y2H	21798943	Previous large-scale Y2H screenings
ATR13	ATR13	Hyaloperonospora arabidopsidis	Hind2	interacts with	AT1G22920.1	Arabidopsis thaliana	Col-0	1	Y2H	21798943	Previous large-scale Y2H screenings
ATR13	ATR13	Hyaloperonospora arabidopsidis	Hind2	interacts with	AT1G63860.1	Arabidopsis thaliana	Col-0	1	Y2H	21798943	Previous large-scale Y2H screenings
ATR13	ATR13	Hyaloperonospora arabidopsidis	Hind2	interacts with	AT3G08530.1	Arabidopsis thaliana	Col-0	1	Y2H	21798943	Previous large-scale Y2H screenings
ATR13	ATR13	Hyaloperonospora arabidopsidis	Hind2	interacts with	AT4G24840.1	Arabidopsis thaliana	Col-0	1	Y2H	21798943	Previous large-scale Y2H screenings
ATR13	ATR13	Hyaloperonospora arabidopsidis	Maks9	interacts with	AT1G30860.1	Arabidopsis thaliana	Col-0	1	Y2H	21798943	Previous large-scale Y2H screenings
ATR13	ATR13	Hyaloperonospora arabidopsidis	Noks1	interacts with	AT2G23290.1	Arabidopsis thaliana	Col-0	1	Y2H	21798943	Previous large-scale Y2H screenings
ATR13	ATR13	Hyaloperonospora arabidopsidis	Noks1	interacts with	AT2G41350.1	Arabidopsis thaliana	Col-0	1	Y2H	21798943	Previous large-scale Y2H screenings
ATR13	ATR13	Hyaloperonospora arabidopsidis	Noks1	interacts with	AT3G27960.1	Arabidopsis thaliana	Col-0	1	Y2H	21798943	Previous large-scale Y2H screenings
ATR13	ATR13	Hyaloperonospora arabidopsidis	Noks1	interacts with	AT3G48150.1	Arabidopsis thaliana	Col-0	1	Y2H	21798943	Previous large-scale Y2H screenings
ATR13	ATR13	Hyaloperonospora arabidopsidis	Noks1	interacts with	AT3G50910.1	Arabidopsis thaliana	Col-0	1	Y2H	21798943	Previous large-scale Y2H screenings
ATR13	ATR13	Hyaloperonospora arabidopsidis	Noks1	interacts with	AT3G54850.1	Arabidopsis thaliana	Col-0	1	Y2H	21798943	Previous large-scale Y2H screenings
ATR13	ATR13	Hyaloperonospora arabidopsidis	Noks1	interacts with	AT3G61790.1	Arabidopsis thaliana	Col-0	1	Y2H	21798943	Previous large-scale Y2H screenings
ATR13	ATR13	Hyaloperonospora arabidopsidis	Noks1	interacts with	AT4G19700.1	Arabidopsis thaliana	Col-0	1	Y2H	21798943	Previous large-scale Y2H screenings
ATR13	ATR13	Hyaloperonospora arabidopsidis	Noks1	interacts with	AT4G28640.1	Arabidopsis thaliana	Col-0	1	Y2H	21798943	Previous large-scale Y2H screenings
ATR13	ATR13	Hyaloperonospora arabidopsidis	Noks1	interacts with	AT4G32190.1	Arabidopsis thaliana	Col-0	1	Y2H	21798943	Previous large-scale Y2H screenings
ATR13	ATR13	Hyaloperonospora arabidopsidis	Noks1	interacts with	AT4G34710.1	Arabidopsis thaliana	Col-0	1	Y2H	21798943	Previous large-scale Y2H screenings
ATR13	ATR13	Hyaloperonospora arabidopsidis	Noks1	interacts with	AT4G39050.1	Arabidopsis thaliana	Col-0	1	Y2H	21798943	Previous large-scale Y2H screenings
ATR13	ATR13	Hyaloperonospora arabidopsidis	Noks1	interacts with	AT5G02150.1	Arabidopsis thaliana	Col-0	1	Y2H	21798943	Previous large-scale Y2H screenings
ATR13	ATR13	Hyaloperonospora arabidopsidis	Noks1	interacts with	AT5G22310.1	Arabidopsis thaliana	Col-0	1	Y2H	21798943	Previous large-scale Y2H screenings
ATR13	ATR13	Hyaloperonospora arabidopsidis	Noks1	interacts with	AT5G24660.1	Arabidopsis thaliana	Col-0	1	Y2H	21798943	Previous large-scale Y2H screenings
ATR13	ATR13	Hyaloperonospora arabidopsidis	Noks1	interacts with	AT5G57210.1	Arabidopsis thaliana	Col-0	1	Y2H	21798943	Previous large-scale Y2H screenings
ATR13	ATR13	Hyaloperonospora arabidopsidis	Noks1	interacts with	AT5G58720.1	Arabidopsis thaliana	Col-0	1	Y2H	21798943	Previous large-scale Y2H screenings
HARXL10	HARXL10	Hyaloperonospora arabidopsidis	Waco9	interacts with	AT1G22920.1	Arabidopsis thaliana	Col-0	1	Y2H	21798943	Previous large-scale Y2H screenings
HARXL10	HARXL10	Hyaloperonospora arabidopsidis	Waco9	interacts with	AT1G50420.1	Arabidopsis thaliana	Col-0	1	Y2H	21798943	Previous large-scale Y2H screenings
HARXL10	HARXL10	Hyaloperonospora arabidopsidis	Waco9	interacts with	AT1G69690.1	Arabidopsis thaliana	Col-0	1	Y2H	21798943	Previous large-scale Y2H screenings
HARXL10	HARXL10	Hyaloperonospora arabidopsidis	Waco9	interacts with	AT3G17860.1	Arabidopsis thaliana	Col-0	1	Y2H	21798943	Previous large-scale Y2H screenings
HARXL10	HARXL10	Hyaloperonospora arabidopsidis	Waco9	interacts with	AT4G02590.1	Arabidopsis thaliana	Col-0	1	Y2H	21798943	Previous large-scale Y2H screenings
HARXL10	HARXL10	Hyaloperonospora arabidopsidis	Waco9	interacts with	AT4G19700.1	Arabidopsis thaliana	Col-0	1	Y2H	21798943	Previous large-scale Y2H screenings
HARXL10	HARXL10	Hyaloperonospora arabidopsidis	Waco9	interacts with	AT5G08330.1	Arabidopsis thaliana	Col-0	1	Y2H	21798943	Previous large-scale Y2H screenings
HARXL106	HARXL106	Hyaloperonospora arabidopsidis	Cala2	interacts with	AT1G09270.1	Arabidopsis thaliana	Col-0	1	Y2H	21798943	Previous large-scale Y2H screenings
HARXL106	HARXL106	Hyaloperonospora arabidopsidis	Cala2	interacts with	AT1G54060.1	Arabidopsis thaliana	Col-0	1	Y2H	21798943	Previous large-scale Y2H screenings
HARXL106	HARXL106	Hyaloperonospora arabidopsidis	Cala2	interacts with	AT3G47620.1	Arabidopsis thaliana	Col-0	1	Y2H	21798943	Previous large-scale Y2H screenings
HARXL106	HARXL106	Hyaloperonospora arabidopsidis	Cala2	interacts with	AT4G16143.1	Arabidopsis thaliana	Col-0	1	Y2H	21798943	Previous large-scale Y2H screenings
HARXL106	HARXL106	Hyaloperonospora arabidopsidis	Emoy2	interacts with	AT1G32230.1	Arabidopsis thaliana	Col-0	1	Y2H	21798943	Previous large-scale Y2H screenings
HARXL106	HARXL106	Hyaloperonospora arabidopsidis	Emoy2	interacts with	AT3G06720.1	Arabidopsis thaliana	Col-0	1	Y2H	21798943	Previous large-scale Y2H screenings
HARXL106	HARXL106	Hyaloperonospora arabidopsidis	Emoy2	interacts with	AT4G02150.1	Arabidopsis thaliana	Col-0	1	Y2H	21798943	Previous large-scale Y2H screenings
HARXL108	HARXL108	Hyaloperonospora arabidopsidis	Emoy2	interacts with	AT3G47620.1	Arabidopsis thaliana	Col-0	1	Y2H	21798943	Previous large-scale Y2H screenings
HARXL14	HARXL14	Hyaloperonospora arabidopsidis	Emoy2	interacts with	AT1G06510.1	Arabidopsis thaliana	Col-0	1	Y2H	21798943	Previous large-scale Y2H screenings
HARXL14	HARXL14	Hyaloperonospora arabidopsidis	Emoy2	interacts with	AT2G23290.1	Arabidopsis thaliana	Col-0	1	Y2H	21798943	Previous large-scale Y2H screenings
HARXL14	HARXL14	Hyaloperonospora arabidopsidis	Emoy2	interacts with	AT5G66200.1	Arabidopsis thaliana	Col-0	1	Y2H	21798943	Previous large-scale Y2H screenings
HaRxL143	HaRxL143	Hyaloperonospora arabidopsidis	Emoy2	interacts with	AT3G47620.1	Arabidopsis thaliana	Col-0	1	Y2H	21798943	Previous large-scale Y2H screenings
HaRxL143	HaRxL143	Hyaloperonospora arabidopsidis	Emoy2	interacts with	AT5G56950.1	Arabidopsis thaliana	Col-0	1	Y2H	21798943	Previous large-scale Y2H screenings
HaRxL145	HaRxL145	Hyaloperonospora arabidopsidis	Emoy2	interacts with	AT1G22920.1	Arabidopsis thaliana	Col-0	1	Y2H	21798943	Previous large-scale Y2H screenings
HaRxL145	HaRxL145	Hyaloperonospora arabidopsidis	Emoy2	interacts with	AT1G25490.1	Arabidopsis thaliana	Col-0	1	Y2H	21798943	Previous large-scale Y2H screenings
HaRxL145	HaRxL145	Hyaloperonospora arabidopsidis	Emoy2	interacts with	AT1G69690.1	Arabidopsis thaliana	Col-0	1	Y2H	21798943	Previous large-scale Y2H screenings
HaRxL146	HaRxL146	Hyaloperonospora arabidopsidis	Emoy2	interacts with	AT3G47620.1	Arabidopsis thaliana	Col-0	1	Y2H	21798943	Previous large-scale Y2H screenings
HaRxL147	HaRxL147	Hyaloperonospora arabidopsidis	Emoy2	interacts with	AT1G14340.1	Arabidopsis thaliana	Col-0	1	Y2H	21798943	Previous large-scale Y2H screenings
HaRxL149	HaRxL149	Hyaloperonospora arabidopsidis	Emoy2	interacts with	AT1G27300.1	Arabidopsis thaliana	Col-0	1	Y2H	21798943	Previous large-scale Y2H screenings
HaRxL149	HaRxL149	Hyaloperonospora arabidopsidis	Emoy2	interacts with	AT3G16310.1	Arabidopsis thaliana	Col-0	1	Y2H	21798943	Previous large-scale Y2H screenings
HaRxL149	HaRxL149	Hyaloperonospora arabidopsidis	Emoy2	interacts with	AT3G60600.1	Arabidopsis thaliana	Col-0	1	Y2H	21798943	Previous large-scale Y2H screenings
HaRxL149	HaRxL149	Hyaloperonospora arabidopsidis	Emoy2	interacts with	AT4G19030.1	Arabidopsis thaliana	Col-0	1	Y2H	21798943	Previous large-scale Y2H screenings
HaRxL149	HaRxL149	Hyaloperonospora arabidopsidis	Emoy2	interacts with	AT4G26450.1	Arabidopsis thaliana	Col-0	1	Y2H	21798943	Previous large-scale Y2H screenings
HaRxL149	HaRxL149	Hyaloperonospora arabidopsidis	Emoy2	interacts with	AT4G35580.1	Arabidopsis thaliana	Col-0	1	Y2H	21798943	Previous large-scale Y2H screenings
HaRxL149	HaRxL149	Hyaloperonospora arabidopsidis	Emoy2	interacts with	AT5G66480.1	Arabidopsis thaliana	Col-0	1	Y2H	21798943	Previous large-scale Y2H screenings
HARXL16	HARXL16	Hyaloperonospora arabidopsidis	Emoy2	interacts with	AT1G18400.1	Arabidopsis thaliana	Col-0	1	Y2H	21798943	Previous large-scale Y2H screenings
HARXL16	HARXL16	Hyaloperonospora arabidopsidis	Emoy2	interacts with	AT1G22920.1	Arabidopsis thaliana	Col-0	1	Y2H	21798943	Previous large-scale Y2H screenings
HARXL16	HARXL16	Hyaloperonospora arabidopsidis	Emoy2	interacts with	AT1G25490.1	Arabidopsis thaliana	Col-0	1	Y2H	21798943	Previous large-scale Y2H screenings
HARXL16	HARXL16	Hyaloperonospora arabidopsidis	Emoy2	interacts with	AT1G69690.1	Arabidopsis thaliana	Col-0	1	Y2H	21798943	Previous large-scale Y2H screenings
HARXL16	HARXL16	Hyaloperonospora arabidopsidis	Emoy2	interacts with	AT4G32570.1	Arabidopsis thaliana	Col-0	1	Y2H	21798943	Previous large-scale Y2H screenings
HARXL17	HARXL17	Hyaloperonospora arabidopsidis	Waco9	interacts with	AT1G14340.1	Arabidopsis thaliana	Col-0	1	Y2H	21798943	Previous large-scale Y2H screenings
HARXL18	HARXL18	Hyaloperonospora arabidopsidis	Emoy2	interacts with	AT3G47620.1	Arabidopsis thaliana	Col-0	1	Y2H	21798943	Previous large-scale Y2H screenings
HARXL21	HARXL21	Hyaloperonospora arabidopsidis	Emoy2	interacts with	AT1G15750.1	Arabidopsis thaliana	Col-0	1	Y2H	21798943	Previous large-scale Y2H screenings
HARXL21	HARXL21	Hyaloperonospora arabidopsidis	Emoy2	interacts with	AT3G07780.1	Arabidopsis thaliana	Col-0	1	Y2H	21798943	Previous large-scale Y2H screenings
HARXL21	HARXL21	Hyaloperonospora arabidopsidis	Emoy2	interacts with	AT3G47620.1	Arabidopsis thaliana	Col-0	1	Y2H	21798943	Previous large-scale Y2H screenings
HARXL21	HARXL21	Hyaloperonospora arabidopsidis	Emoy2	interacts with	AT5G55100.1	Arabidopsis thaliana	Col-0	1	Y2H	21798943	Previous large-scale Y2H screenings
HARXL22	HARXL22	Hyaloperonospora arabidopsidis	Emoy2	interacts with	AT3G47620.1	Arabidopsis thaliana	Col-0	1	Y2H	21798943	Previous large-scale Y2H screenings
HARXL30	HARXL30	Hyaloperonospora arabidopsidis	Waco9	interacts with	AT1G03960.1	Arabidopsis thaliana	Col-0	1	Y2H	21798943	Previous large-scale Y2H screenings
HARXL30	HARXL30	Hyaloperonospora arabidopsidis	Waco9	interacts with	AT2G44950.1	Arabidopsis thaliana	Col-0	1	Y2H	21798943	Previous large-scale Y2H screenings
HARXL30	HARXL30	Hyaloperonospora arabidopsidis	Waco9	interacts with	AT3G27960.1	Arabidopsis thaliana	Col-0	1	Y2H	21798943	Previous large-scale Y2H screenings
HARXL30	HARXL30	Hyaloperonospora arabidopsidis	Waco9	interacts with	AT3G44720.1	Arabidopsis thaliana	Col-0	1	Y2H	21798943	Previous large-scale Y2H screenings
HARXL30	HARXL30	Hyaloperonospora arabidopsidis	Waco9	interacts with	AT4G24840.1	Arabidopsis thaliana	Col-0	1	Y2H	21798943	Previous large-scale Y2H screenings
HARXL30	HARXL30	Hyaloperonospora arabidopsidis	Waco9	interacts with	AT4G26110.1	Arabidopsis thaliana	Col-0	1	Y2H	21798943	Previous large-scale Y2H screenings
HARXL30	HARXL30	Hyaloperonospora arabidopsidis	Waco9	interacts with	AT5G22630.1	Arabidopsis thaliana	Col-0	1	Y2H	21798943	Previous large-scale Y2H screenings
HARXL30	HARXL30	Hyaloperonospora arabidopsidis	Waco9	interacts with	AT5G56290.1	Arabidopsis thaliana	Col-0	1	Y2H	21798943	Previous large-scale Y2H screenings
HARXL30	HARXL30	Hyaloperonospora arabidopsidis	Waco9	interacts with	AT5G56950.1	Arabidopsis thaliana	Col-0	1	Y2H	21798943	Previous large-scale Y2H screenings
HARXL39	HARXL39	Hyaloperonospora arabidopsidis	Emoy2	interacts with	AT3G47620.1	Arabidopsis thaliana	Col-0	1	Y2H	21798943	Previous large-scale Y2H screenings
HARXL40	HARXL40	Hyaloperonospora arabidopsidis	Emoy2	interacts with	AT3G47620.1	Arabidopsis thaliana	Col-0	1	Y2H	21798943	Previous large-scale Y2H screenings
HARXL42	HARXL42	Hyaloperonospora arabidopsidis	Emoy2	interacts with	AT3G47620.1	Arabidopsis thaliana	Col-0	1	Y2H	21798943	Previous large-scale Y2H screenings
HARXL44	HARXL44	Hyaloperonospora arabidopsidis	Emoy2	interacts with	AT1G17970.1	Arabidopsis thaliana	Col-0	1	Y2H	21798943	Previous large-scale Y2H screenings
HARXL44	HARXL44	Hyaloperonospora arabidopsidis	Emoy2	interacts with	AT3G21490.1	Arabidopsis thaliana	Col-0	1	Y2H	21798943	Previous large-scale Y2H screenings
HARXL44	HARXL44	Hyaloperonospora arabidopsidis	Emoy2	interacts with	AT4G16380.1	Arabidopsis thaliana	Col-0	1	Y2H	21798943	Previous large-scale Y2H screenings
HARXL44	HARXL44	Hyaloperonospora arabidopsidis	Emoy2	interacts with	AT4G19700.1	Arabidopsis thaliana	Col-0	1	Y2H	21798943	Previous large-scale Y2H screenings
HARXL44	HARXL44	Hyaloperonospora arabidopsidis	Emoy2	interacts with	AT4G25920.1	Arabidopsis thaliana	Col-0	1	Y2H	21798943	Previous large-scale Y2H screenings
HARXL44	HARXL44	Hyaloperonospora arabidopsidis	Emoy2	interacts with	AT5G12230.1	Arabidopsis thaliana	Col-0	1	Y2H	21798943	Previous large-scale Y2H screenings
HARXL44	HARXL44	Hyaloperonospora arabidopsidis	Emoy2	interacts with	AT5G19480.1	Arabidopsis thaliana	Col-0	1	Y2H	21798943	Previous large-scale Y2H screenings
HARXL44	HARXL44	Hyaloperonospora arabidopsidis	Emoy2	interacts with	AT5G27860.1	Arabidopsis thaliana	Col-0	1	Y2H	21798943	Previous large-scale Y2H screenings
HARXL45	HARXL45	Hyaloperonospora arabidopsidis	Hiks1	interacts with	AT2G25650.1	Arabidopsis thaliana	Col-0	1	Y2H	21798943	Previous large-scale Y2H screenings
HARXL45	HARXL45	Hyaloperonospora arabidopsidis	Hiks1	interacts with	AT2G38750.1	Arabidopsis thaliana	Col-0	1	Y2H	21798943	Previous large-scale Y2H screenings
HARXL45	HARXL45	Hyaloperonospora arabidopsidis	Hiks1	interacts with	AT3G47620.1	Arabidopsis thaliana	Col-0	1	Y2H	21798943	Previous large-scale Y2H screenings
HARXL45_A	HARXL45_A	Hyaloperonospora arabidopsidis	Emoy2	interacts with	AT2G25650.1	Arabidopsis thaliana	Col-0	1	Y2H	21798943	Previous large-scale Y2H screenings
HARXL45_A	HARXL45_A	Hyaloperonospora arabidopsidis	Emoy2	interacts with	AT2G34710.1	Arabidopsis thaliana	Col-0	1	Y2H	21798943	Previous large-scale Y2H screenings
HARXL45_A	HARXL45_A	Hyaloperonospora arabidopsidis	Emoy2	interacts with	AT2G38750.1	Arabidopsis thaliana	Col-0	1	Y2H	21798943	Previous large-scale Y2H screenings
HARXL45_A	HARXL45_A	Hyaloperonospora arabidopsidis	Emoy2	interacts with	AT2G45660.1	Arabidopsis thaliana	Col-0	1	Y2H	21798943	Previous large-scale Y2H screenings
HARXL45_A	HARXL45_A	Hyaloperonospora arabidopsidis	Emoy2	interacts with	AT3G47620.1	Arabidopsis thaliana	Col-0	1	Y2H	21798943	Previous large-scale Y2H screenings
HARXL45_A	HARXL45_A	Hyaloperonospora arabidopsidis	Emoy2	interacts with	AT4G02550.1	Arabidopsis thaliana	Col-0	1	Y2H	21798943	Previous large-scale Y2H screenings
HARXL45_A	HARXL45_A	Hyaloperonospora arabidopsidis	Emoy2	interacts with	AT5G22310.1	Arabidopsis thaliana	Col-0	1	Y2H	21798943	Previous large-scale Y2H screenings
HARXL45_A	HARXL45_A	Hyaloperonospora arabidopsidis	Emoy2	interacts with	AT5G51910.1	Arabidopsis thaliana	Col-0	1	Y2H	21798943	Previous large-scale Y2H screenings
HARXL47_A	HARXL47_A	Hyaloperonospora arabidopsidis	Emoy2	interacts with	AT3G47620.1	Arabidopsis thaliana	Col-0	1	Y2H	21798943	Previous large-scale Y2H screenings
HARXL47_B	HARXL47_B	Hyaloperonospora arabidopsidis	Emoy2	interacts with	AT3G47620.1	Arabidopsis thaliana	Col-0	1	Y2H	21798943	Previous large-scale Y2H screenings
HARXL57	HARXL57	Hyaloperonospora arabidopsidis	Emoy2	interacts with	AT3G47620.1	Arabidopsis thaliana	Col-0	1	Y2H	21798943	Previous large-scale Y2H screenings
HARXL60	HARXL60	Hyaloperonospora arabidopsidis	Emoy2	interacts with	AT1G06510.1	Arabidopsis thaliana	Col-0	1	Y2H	21798943	Previous large-scale Y2H screenings
HARXL62	HARXL62	Hyaloperonospora arabidopsidis	Emoy2	interacts with	AT1G22920.1	Arabidopsis thaliana	Col-0	1	Y2H	21798943	Previous large-scale Y2H screenings
HARXL62	HARXL62	Hyaloperonospora arabidopsidis	Emoy2	interacts with	AT1G76850.1	Arabidopsis thaliana	Col-0	1	Y2H	21798943	Previous large-scale Y2H screenings
HARXL65	HARXL65	Hyaloperonospora arabidopsidis	Emoy2	interacts with	AT4G09420.1	Arabidopsis thaliana	Col-0	1	Y2H	21798943	Previous large-scale Y2H screenings
HARXL67	HARXL67	Hyaloperonospora arabidopsidis	Emoy2	interacts with	AT3G47620.1	Arabidopsis thaliana	Col-0	1	Y2H	21798943	Previous large-scale Y2H screenings
HARXL68	HARXL68	Hyaloperonospora arabidopsidis	Emoy2	interacts with	AT1G22920.1	Arabidopsis thaliana	Col-0	1	Y2H	21798943	Previous large-scale Y2H screenings
HARXL68	HARXL68	Hyaloperonospora arabidopsidis	Emoy2	interacts with	AT1G45145.1	Arabidopsis thaliana	Col-0	1	Y2H	21798943	Previous large-scale Y2H screenings
HARXL68	HARXL68	Hyaloperonospora arabidopsidis	Emoy2	interacts with	AT5G14390.1	Arabidopsis thaliana	Col-0	1	Y2H	21798943	Previous large-scale Y2H screenings
HARXL68	HARXL68	Hyaloperonospora arabidopsidis	Emoy2	interacts with	AT5G42980.1	Arabidopsis thaliana	Col-0	1	Y2H	21798943	Previous large-scale Y2H screenings
HARXL69	HARXL69	Hyaloperonospora arabidopsidis	Emoy2	interacts with	AT1G22920.1	Arabidopsis thaliana	Col-0	1	Y2H	21798943	Previous large-scale Y2H screenings
HARXL69	HARXL69	Hyaloperonospora arabidopsidis	Emoy2	interacts with	AT3G47620.1	Arabidopsis thaliana	Col-0	1	Y2H	21798943	Previous large-scale Y2H screenings
HARXL73	HARXL73	Hyaloperonospora arabidopsidis	Emoy2	interacts with	AT2G23290.1	Arabidopsis thaliana	Col-0	1	Y2H	21798943	Previous large-scale Y2H screenings
HARXL73	HARXL73	Hyaloperonospora arabidopsidis	Emoy2	interacts with	AT2G41350.1	Arabidopsis thaliana	Col-0	1	Y2H	21798943	Previous large-scale Y2H screenings
HARXL73	HARXL73	Hyaloperonospora arabidopsidis	Emoy2	interacts with	AT3G08530.1	Arabidopsis thaliana	Col-0	1	Y2H	21798943	Previous large-scale Y2H screenings
HARXL73	HARXL73	Hyaloperonospora arabidopsidis	Emoy2	interacts with	AT3G27960.1	Arabidopsis thaliana	Col-0	1	Y2H	21798943	Previous large-scale Y2H screenings
HARXL73	HARXL73	Hyaloperonospora arabidopsidis	Emoy2	interacts with	AT3G54170.1	Arabidopsis thaliana	Col-0	1	Y2H	21798943	Previous large-scale Y2H screenings
HARXL73	HARXL73	Hyaloperonospora arabidopsidis	Emoy2	interacts with	AT3G54850.1	Arabidopsis thaliana	Col-0	1	Y2H	21798943	Previous large-scale Y2H screenings
HARXL73	HARXL73	Hyaloperonospora arabidopsidis	Emoy2	interacts with	AT4G17220.1	Arabidopsis thaliana	Col-0	1	Y2H	21798943	Previous large-scale Y2H screenings
HARXL73	HARXL73	Hyaloperonospora arabidopsidis	Emoy2	interacts with	AT4G24840.1	Arabidopsis thaliana	Col-0	1	Y2H	21798943	Previous large-scale Y2H screenings
HARXL73	HARXL73	Hyaloperonospora arabidopsidis	Emoy2	interacts with	AT4G39050.1	Arabidopsis thaliana	Col-0	1	Y2H	21798943	Previous large-scale Y2H screenings
HARXL73	HARXL73	Hyaloperonospora arabidopsidis	Emoy2	interacts with	AT5G02150.1	Arabidopsis thaliana	Col-0	1	Y2H	21798943	Previous large-scale Y2H screenings
HARXL73	HARXL73	Hyaloperonospora arabidopsidis	Emoy2	interacts with	AT5G06780.1	Arabidopsis thaliana	Col-0	1	Y2H	21798943	Previous large-scale Y2H screenings
HARXL73	HARXL73	Hyaloperonospora arabidopsidis	Emoy2	interacts with	AT5G11980.1	Arabidopsis thaliana	Col-0	1	Y2H	21798943	Previous large-scale Y2H screenings
HARXL74	HARXL74	Hyaloperonospora arabidopsidis	Emoy2	interacts with	AT3G13720.1	Arabidopsis thaliana	Col-0	1	Y2H	21798943	Previous large-scale Y2H screenings
HARXL79	HARXL79	Hyaloperonospora arabidopsidis	Emoy2	interacts with	AT3G27960.1	Arabidopsis thaliana	Col-0	1	Y2H	21798943	Previous large-scale Y2H screenings
HARXL79	HARXL79	Hyaloperonospora arabidopsidis	Emoy2	interacts with	AT4G26110.1	Arabidopsis thaliana	Col-0	1	Y2H	21798943	Previous large-scale Y2H screenings
HARXL79	HARXL79	Hyaloperonospora arabidopsidis	Emoy2	interacts with	AT4G39050.1	Arabidopsis thaliana	Col-0	1	Y2H	21798943	Previous large-scale Y2H screenings
HARXL79	HARXL79	Hyaloperonospora arabidopsidis	Emoy2	interacts with	AT5G56950.1	Arabidopsis thaliana	Col-0	1	Y2H	21798943	Previous large-scale Y2H screenings
HARXL8	HARXL8	Hyaloperonospora arabidopsidis	Emoy2	interacts with	AT1G06510.1	Arabidopsis thaliana	Col-0	1	Y2H	21798943	Previous large-scale Y2H screenings
HARXL8	HARXL8	Hyaloperonospora arabidopsidis	Emoy2	interacts with	AT2G23290.1	Arabidopsis thaliana	Col-0	1	Y2H	21798943	Previous large-scale Y2H screenings
HARXL89	HARXL89	Hyaloperonospora arabidopsidis	Emoy2	interacts with	AT5G02050.1	Arabidopsis thaliana	Col-0	1	Y2H	21798943	Previous large-scale Y2H screenings
HARXLCRN15	HARXLCRN15	Hyaloperonospora arabidopsidis	Emoy2	interacts with	AT2G22480.1	Arabidopsis thaliana	Col-0	1	Y2H	21798943	Previous large-scale Y2H screenings
HARXLCRN15	HARXLCRN15	Hyaloperonospora arabidopsidis	Emoy2	interacts with	AT3G47620.1	Arabidopsis thaliana	Col-0	1	Y2H	21798943	Previous large-scale Y2H screenings
HARXLCRN4	HARXLCRN4	Hyaloperonospora arabidopsidis	Emoy2	interacts with	AT3G47620.1	Arabidopsis thaliana	Col-0	1	Y2H	21798943	Previous large-scale Y2H screenings
HARXLL108	HARXLL108	Hyaloperonospora arabidopsidis	Emoy2	interacts with	AT1G22920.1	Arabidopsis thaliana	Col-0	1	Y2H	21798943	Previous large-scale Y2H screenings
HARXLL429	HARXLL429	Hyaloperonospora arabidopsidis	Emoy2	interacts with	AT2G34970.1	Arabidopsis thaliana	Col-0	1	Y2H	21798943	Previous large-scale Y2H screenings
HARXLL429	HARXLL429	Hyaloperonospora arabidopsidis	Emoy2	interacts with	AT3G47620.1	Arabidopsis thaliana	Col-0	1	Y2H	21798943	Previous large-scale Y2H screenings
HARXLL437	HARXLL437	Hyaloperonospora arabidopsidis	Emoy2	interacts with	AT2G23420.1	Arabidopsis thaliana	Col-0	1	Y2H	21798943	Previous large-scale Y2H screenings
HARXLL441	HARXLL441	Hyaloperonospora arabidopsidis	Emoy2	interacts with	AT3G47620.1	Arabidopsis thaliana	Col-0	1	Y2H	21798943	Previous large-scale Y2H screenings
HARXLL445	HARXLL445	Hyaloperonospora arabidopsidis	Emoy2	interacts with	AT1G22920.1	Arabidopsis thaliana	Col-0	1	Y2H	21798943	Previous large-scale Y2H screenings
HARXLL445	HARXLL445	Hyaloperonospora arabidopsidis	Emoy2	interacts with	AT2G35500.1	Arabidopsis thaliana	Col-0	1	Y2H	21798943	Previous large-scale Y2H screenings
HARXLL445	HARXLL445	Hyaloperonospora arabidopsidis	Emoy2	interacts with	AT4G02150.1	Arabidopsis thaliana	Col-0	1	Y2H	21798943	Previous large-scale Y2H screenings
HARXLL445_A	HARXLL445_A	Hyaloperonospora arabidopsidis	Waco9	interacts with	AT1G22920.1	Arabidopsis thaliana	Col-0	1	Y2H	21798943	Previous large-scale Y2H screenings
HARXLL445_A	HARXLL445_A	Hyaloperonospora arabidopsidis	Waco9	interacts with	AT2G27480.1	Arabidopsis thaliana	Col-0	1	Y2H	21798943	Previous large-scale Y2H screenings
HARXLL445_A	HARXLL445_A	Hyaloperonospora arabidopsidis	Waco9	interacts with	AT2G44010.1	Arabidopsis thaliana	Col-0	1	Y2H	21798943	Previous large-scale Y2H screenings
HARXLL445_A	HARXLL445_A	Hyaloperonospora arabidopsidis	Waco9	interacts with	AT3G19700.1	Arabidopsis thaliana	Col-0	1	Y2H	21798943	Previous large-scale Y2H screenings
HARXLL445_A	HARXLL445_A	Hyaloperonospora arabidopsidis	Waco9	interacts with	AT3G49160.1	Arabidopsis thaliana	Col-0	1	Y2H	21798943	Previous large-scale Y2H screenings
HARXLL445_A	HARXLL445_A	Hyaloperonospora arabidopsidis	Waco9	interacts with	AT4G02150.1	Arabidopsis thaliana	Col-0	1	Y2H	21798943	Previous large-scale Y2H screenings
HARXLL445_B	HARXLL445_B	Hyaloperonospora arabidopsidis	Waco9	interacts with	AT1G22920.1	Arabidopsis thaliana	Col-0	1	Y2H	21798943	Previous large-scale Y2H screenings
HARXLL445_B	HARXLL445_B	Hyaloperonospora arabidopsidis	Waco9	interacts with	AT3G48150.1	Arabidopsis thaliana	Col-0	1	Y2H	21798943	Previous large-scale Y2H screenings
HARXLL446	HARXLL446	Hyaloperonospora arabidopsidis	Emoy2	interacts with	AT5G25070.1	Arabidopsis thaliana	Col-0	1	Y2H	21798943	Previous large-scale Y2H screenings
HARXLL455	HARXLL455	Hyaloperonospora arabidopsidis	Emoy2	interacts with	AT1G54060.1	Arabidopsis thaliana	Col-0	1	Y2H	21798943	Previous large-scale Y2H screenings
HARXLL455	HARXLL455	Hyaloperonospora arabidopsidis	Emoy2	interacts with	AT2G41350.1	Arabidopsis thaliana	Col-0	1	Y2H	21798943	Previous large-scale Y2H screenings
HARXLL455	HARXLL455	Hyaloperonospora arabidopsidis	Emoy2	interacts with	AT3G47620.1	Arabidopsis thaliana	Col-0	1	Y2H	21798943	Previous large-scale Y2H screenings
HARXLL455	HARXLL455	Hyaloperonospora arabidopsidis	Emoy2	interacts with	AT4G25200.1	Arabidopsis thaliana	Col-0	1	Y2H	21798943	Previous large-scale Y2H screenings
HARXLL464	HARXLL464	Hyaloperonospora arabidopsidis	Emoy2	interacts with	AT2G46420.1	Arabidopsis thaliana	Col-0	1	Y2H	21798943	Previous large-scale Y2H screenings
HARXLL464	HARXLL464	Hyaloperonospora arabidopsidis	Emoy2	interacts with	AT3G10250.1	Arabidopsis thaliana	Col-0	1	Y2H	21798943	Previous large-scale Y2H screenings
HARXLL464	HARXLL464	Hyaloperonospora arabidopsidis	Emoy2	interacts with	AT3G47620.1	Arabidopsis thaliana	Col-0	1	Y2H	21798943	Previous large-scale Y2H screenings
HARXLL470	HARXLL470	Hyaloperonospora arabidopsidis	Waco9	interacts with	AT1G13030.1	Arabidopsis thaliana	Col-0	1	Y2H	21798943	Previous large-scale Y2H screenings
HARXLL470	HARXLL470	Hyaloperonospora arabidopsidis	Waco9	interacts with	AT1G17970.1	Arabidopsis thaliana	Col-0	1	Y2H	21798943	Previous large-scale Y2H screenings
HARXLL470	HARXLL470	Hyaloperonospora arabidopsidis	Waco9	interacts with	AT1G54060.1	Arabidopsis thaliana	Col-0	1	Y2H	21798943	Previous large-scale Y2H screenings
HARXLL470	HARXLL470	Hyaloperonospora arabidopsidis	Waco9	interacts with	AT1G67170.1	Arabidopsis thaliana	Col-0	1	Y2H	21798943	Previous large-scale Y2H screenings
HARXLL470	HARXLL470	Hyaloperonospora arabidopsidis	Waco9	interacts with	AT1G76850.1	Arabidopsis thaliana	Col-0	1	Y2H	21798943	Previous large-scale Y2H screenings
HARXLL470	HARXLL470	Hyaloperonospora arabidopsidis	Waco9	interacts with	AT1G79430.1	Arabidopsis thaliana	Col-0	1	Y2H	21798943	Previous large-scale Y2H screenings
HARXLL470	HARXLL470	Hyaloperonospora arabidopsidis	Waco9	interacts with	AT3G01500.1	Arabidopsis thaliana	Col-0	1	Y2H	21798943	Previous large-scale Y2H screenings
HARXLL470	HARXLL470	Hyaloperonospora arabidopsidis	Waco9	interacts with	AT3G09630.1	Arabidopsis thaliana	Col-0	1	Y2H	21798943	Previous large-scale Y2H screenings
HARXLL470	HARXLL470	Hyaloperonospora arabidopsidis	Waco9	interacts with	AT3G11590.1	Arabidopsis thaliana	Col-0	1	Y2H	21798943	Previous large-scale Y2H screenings
HARXLL470	HARXLL470	Hyaloperonospora arabidopsidis	Waco9	interacts with	AT3G47620.1	Arabidopsis thaliana	Col-0	1	Y2H	21798943	Previous large-scale Y2H screenings
HARXLL470	HARXLL470	Hyaloperonospora arabidopsidis	Waco9	interacts with	AT3G54390.1	Arabidopsis thaliana	Col-0	1	Y2H	21798943	Previous large-scale Y2H screenings
HARXLL470	HARXLL470	Hyaloperonospora arabidopsidis	Waco9	interacts with	AT4G15140.1	Arabidopsis thaliana	Col-0	1	Y2H	21798943	Previous large-scale Y2H screenings
HARXLL470	HARXLL470	Hyaloperonospora arabidopsidis	Waco9	interacts with	AT4G28640.1	Arabidopsis thaliana	Col-0	1	Y2H	21798943	Previous large-scale Y2H screenings
HARXLL470	HARXLL470	Hyaloperonospora arabidopsidis	Waco9	interacts with	AT4G36970.1	Arabidopsis thaliana	Col-0	1	Y2H	21798943	Previous large-scale Y2H screenings
HARXLL470	HARXLL470	Hyaloperonospora arabidopsidis	Waco9	interacts with	AT5G19480.1	Arabidopsis thaliana	Col-0	1	Y2H	21798943	Previous large-scale Y2H screenings
HARXLL470	HARXLL470	Hyaloperonospora arabidopsidis	Waco9	interacts with	AT5G22310.1	Arabidopsis thaliana	Col-0	1	Y2H	21798943	Previous large-scale Y2H screenings
HARXLL470	HARXLL470	Hyaloperonospora arabidopsidis	Waco9	interacts with	AT5G49000.1	Arabidopsis thaliana	Col-0	1	Y2H	21798943	Previous large-scale Y2H screenings
HARXLL470	HARXLL470	Hyaloperonospora arabidopsidis	Waco9	interacts with	AT5G55100.1	Arabidopsis thaliana	Col-0	1	Y2H	21798943	Previous large-scale Y2H screenings
HARXLL470	HARXLL470	Hyaloperonospora arabidopsidis	Waco9	interacts with	AT5G56250.1	Arabidopsis thaliana	Col-0	1	Y2H	21798943	Previous large-scale Y2H screenings
HARXLL470	HARXLL470	Hyaloperonospora arabidopsidis	Waco9	interacts with	AT5G57210.1	Arabidopsis thaliana	Col-0	1	Y2H	21798943	Previous large-scale Y2H screenings
HARXLL470	HARXLL470	Hyaloperonospora arabidopsidis	Waco9	interacts with	AT5G58720.1	Arabidopsis thaliana	Col-0	1	Y2H	21798943	Previous large-scale Y2H screenings
HaRxLL492	HaRxLL492	Hyaloperonospora arabidopsidis	Emoy2	interacts with	AT1G27300.1	Arabidopsis thaliana	Col-0	1	Y2H	21798943	Previous large-scale Y2H screenings
HaRxLL492	HaRxLL492	Hyaloperonospora arabidopsidis	Emoy2	interacts with	AT3G60600.1	Arabidopsis thaliana	Col-0	1	Y2H	21798943	Previous large-scale Y2H screenings
HaRxLL492	HaRxLL492	Hyaloperonospora arabidopsidis	Emoy2	interacts with	AT4G19030.1	Arabidopsis thaliana	Col-0	1	Y2H	21798943	Previous large-scale Y2H screenings
HaRxLL492	HaRxLL492	Hyaloperonospora arabidopsidis	Emoy2	interacts with	AT4G26450.1	Arabidopsis thaliana	Col-0	1	Y2H	21798943	Previous large-scale Y2H screenings
HaRxLL492	HaRxLL492	Hyaloperonospora arabidopsidis	Emoy2	interacts with	AT4G35580.1	Arabidopsis thaliana	Col-0	1	Y2H	21798943	Previous large-scale Y2H screenings
HaRxLL492	HaRxLL492	Hyaloperonospora arabidopsidis	Emoy2	interacts with	AT5G66480.1	Arabidopsis thaliana	Col-0	1	Y2H	21798943	Previous large-scale Y2H screenings
HaRxLL495	HaRxLL495	Hyaloperonospora arabidopsidis	Emoy2	interacts with	AT1G27300.1	Arabidopsis thaliana	Col-0	1	Y2H	21798943	Previous large-scale Y2H screenings
HaRxLL495	HaRxLL495	Hyaloperonospora arabidopsidis	Emoy2	interacts with	AT3G60600.1	Arabidopsis thaliana	Col-0	1	Y2H	21798943	Previous large-scale Y2H screenings
HaRxLL495	HaRxLL495	Hyaloperonospora arabidopsidis	Emoy2	interacts with	AT4G26450.1	Arabidopsis thaliana	Col-0	1	Y2H	21798943	Previous large-scale Y2H screenings
HaRxLL495	HaRxLL495	Hyaloperonospora arabidopsidis	Emoy2	interacts with	AT4G35580.1	Arabidopsis thaliana	Col-0	1	Y2H	21798943	Previous large-scale Y2H screenings
HaRxLL495	HaRxLL495	Hyaloperonospora arabidopsidis	Emoy2	interacts with	AT5G66480.1	Arabidopsis thaliana	Col-0	1	Y2H	21798943	Previous large-scale Y2H screenings
HaRxLL515	HaRxLL515	Hyaloperonospora arabidopsidis	Emoy2	interacts with	AT3G08530.1	Arabidopsis thaliana	Col-0	1	Y2H	21798943	Previous large-scale Y2H screenings
HaRxLL515	HaRxLL515	Hyaloperonospora arabidopsidis	Emoy2	interacts with	AT3G10250.1	Arabidopsis thaliana	Col-0	1	Y2H	21798943	Previous large-scale Y2H screenings
HaRxLL515	HaRxLL515	Hyaloperonospora arabidopsidis	Emoy2	interacts with	AT3G47620.1	Arabidopsis thaliana	Col-0	1	Y2H	21798943	Previous large-scale Y2H screenings
HaRxLL515	HaRxLL515	Hyaloperonospora arabidopsidis	Emoy2	interacts with	AT4G01090.1	Arabidopsis thaliana	Col-0	1	Y2H	21798943	Previous large-scale Y2H screenings
HaRxLL515	HaRxLL515	Hyaloperonospora arabidopsidis	Emoy2	interacts with	AT5G22310.1	Arabidopsis thaliana	Col-0	1	Y2H	21798943	Previous large-scale Y2H screenings
HaRxLL515	HaRxLL515	Hyaloperonospora arabidopsidis	Emoy2	interacts with	AT5G58720.1	Arabidopsis thaliana	Col-0	1	Y2H	21798943	Previous large-scale Y2H screenings
HaRxLL515	HaRxLL515	Hyaloperonospora arabidopsidis	Emoy2	interacts with	AT5G65210.1	Arabidopsis thaliana	Col-0	1	Y2H	21798943	Previous large-scale Y2H screenings
HaRxLL517	HaRxLL517	Hyaloperonospora arabidopsidis	Waco9	interacts with	AT4G04020.1	Arabidopsis thaliana	Col-0	1	Y2H	21798943	Previous large-scale Y2H screenings
HaRxLL518	HaRxLL518	Hyaloperonospora arabidopsidis	Waco9	interacts with	AT1G22920.1	Arabidopsis thaliana	Col-0	1	Y2H	21798943	Previous large-scale Y2H screenings
HaRxLL518	HaRxLL518	Hyaloperonospora arabidopsidis	Waco9	interacts with	AT1G69370.1	Arabidopsis thaliana	Col-0	1	Y2H	21798943	Previous large-scale Y2H screenings
HaRxLL518	HaRxLL518	Hyaloperonospora arabidopsidis	Waco9	interacts with	AT2G41350.1	Arabidopsis thaliana	Col-0	1	Y2H	21798943	Previous large-scale Y2H screenings
HaRxLL518	HaRxLL518	Hyaloperonospora arabidopsidis	Waco9	interacts with	AT2G44950.1	Arabidopsis thaliana	Col-0	1	Y2H	21798943	Previous large-scale Y2H screenings
HaRxLL518	HaRxLL518	Hyaloperonospora arabidopsidis	Waco9	interacts with	AT3G09980.1	Arabidopsis thaliana	Col-0	1	Y2H	21798943	Previous large-scale Y2H screenings
HaRxLL518	HaRxLL518	Hyaloperonospora arabidopsidis	Waco9	interacts with	AT3G48150.1	Arabidopsis thaliana	Col-0	1	Y2H	21798943	Previous large-scale Y2H screenings
HaRxLL518	HaRxLL518	Hyaloperonospora arabidopsidis	Waco9	interacts with	AT4G15545.1	Arabidopsis thaliana	Col-0	1	Y2H	21798943	Previous large-scale Y2H screenings
HaRxLL518	HaRxLL518	Hyaloperonospora arabidopsidis	Waco9	interacts with	AT4G24840.1	Arabidopsis thaliana	Col-0	1	Y2H	21798943	Previous large-scale Y2H screenings
HaRxLL518	HaRxLL518	Hyaloperonospora arabidopsidis	Waco9	interacts with	AT5G06780.1	Arabidopsis thaliana	Col-0	1	Y2H	21798943	Previous large-scale Y2H screenings
HaRxLL518	HaRxLL518	Hyaloperonospora arabidopsidis	Waco9	interacts with	AT5G61390.1	Arabidopsis thaliana	Col-0	1	Y2H	21798943	Previous large-scale Y2H screenings
HARXLL60	HARXLL60	Hyaloperonospora arabidopsidis	Emoy2	interacts with	AT2G23290.1	Arabidopsis thaliana	Col-0	1	Y2H	21798943	Previous large-scale Y2H screenings
HARXLL60	HARXLL60	Hyaloperonospora arabidopsidis	Emoy2	interacts with	AT2G31260.1	Arabidopsis thaliana	Col-0	1	Y2H	21798943	Previous large-scale Y2H screenings
HARXLL60	HARXLL60	Hyaloperonospora arabidopsidis	Emoy2	interacts with	AT3G27960.1	Arabidopsis thaliana	Col-0	1	Y2H	21798943	Previous large-scale Y2H screenings
HARXLL60	HARXLL60	Hyaloperonospora arabidopsidis	Emoy2	interacts with	AT3G48150.1	Arabidopsis thaliana	Col-0	1	Y2H	21798943	Previous large-scale Y2H screenings
HARXLL60	HARXLL60	Hyaloperonospora arabidopsidis	Emoy2	interacts with	AT3G56270.1	Arabidopsis thaliana	Col-0	1	Y2H	21798943	Previous large-scale Y2H screenings
HARXLL60	HARXLL60	Hyaloperonospora arabidopsidis	Emoy2	interacts with	AT4G24840.1	Arabidopsis thaliana	Col-0	1	Y2H	21798943	Previous large-scale Y2H screenings
HARXLL60	HARXLL60	Hyaloperonospora arabidopsidis	Emoy2	interacts with	AT4G35580.1	Arabidopsis thaliana	Col-0	1	Y2H	21798943	Previous large-scale Y2H screenings
HARXLL60	HARXLL60	Hyaloperonospora arabidopsidis	Emoy2	interacts with	AT5G24660.1	Arabidopsis thaliana	Col-0	1	Y2H	21798943	Previous large-scale Y2H screenings
HARXLL60	HARXLL60	Hyaloperonospora arabidopsidis	Emoy2	interacts with	AT5G50010.1	Arabidopsis thaliana	Col-0	1	Y2H	21798943	Previous large-scale Y2H screenings
HARXLL73	HARXLL73	Hyaloperonospora arabidopsidis	Emoy2	interacts with	AT3G47620.1	Arabidopsis thaliana	Col-0	1	Y2H	21798943	Previous large-scale Y2H screenings
AvrB1	AvrB1	Pseudomonas syringae	R0	interacts with	AT1G22920.1	Arabidopsis thaliana	Col-0	1	Y2H	21798943	Previous large-scale Y2H screenings
AvrB1	AvrB1	Pseudomonas syringae	R0	interacts with	AT3G25070.1	Arabidopsis thaliana	Col-0	1	Y2H	21798943	Previous large-scale Y2H screenings
AvrB1	AvrB1	Pseudomonas syringae	R0	interacts with	AT3G48150.1	Arabidopsis thaliana	Col-0	1	Y2H	21798943	Previous large-scale Y2H screenings
AvrB1	AvrB1	Pseudomonas syringae	R0	interacts with	AT3G49580.1	Arabidopsis thaliana	Col-0	1	Y2H	21798943	Previous large-scale Y2H screenings
AvrB1	AvrB1	Pseudomonas syringae	R0	interacts with	AT4G17680.1	Arabidopsis thaliana	Col-0	1	Y2H	21798943	Previous large-scale Y2H screenings
AvrB1	AvrB1	Pseudomonas syringae	R0	interacts with	AT4G17710.1	Arabidopsis thaliana	Col-0	1	Y2H	21798943	Previous large-scale Y2H screenings
AvrB2	AvrB2	Pseudomonas syringae	R0	interacts with	AT1G22920.1	Arabidopsis thaliana	Col-0	1	Y2H	21798943	Previous large-scale Y2H screenings
AvrB2	AvrB2	Pseudomonas syringae	R0	interacts with	AT3G48150.1	Arabidopsis thaliana	Col-0	1	Y2H	21798943	Previous large-scale Y2H screenings
AvrB2	AvrB2	Pseudomonas syringae	R0	interacts with	AT3G49580.1	Arabidopsis thaliana	Col-0	1	Y2H	21798943	Previous large-scale Y2H screenings
AvrB2	AvrB2	Pseudomonas syringae	R0	interacts with	AT3G51960.1	Arabidopsis thaliana	Col-0	1	Y2H	21798943	Previous large-scale Y2H screenings
AvrB2	AvrB2	Pseudomonas syringae	R0	interacts with	AT4G02550.1	Arabidopsis thaliana	Col-0	1	Y2H	21798943	Previous large-scale Y2H screenings
AvrB2	AvrB2	Pseudomonas syringae	R0	interacts with	AT4G17680.1	Arabidopsis thaliana	Col-0	1	Y2H	21798943	Previous large-scale Y2H screenings
AvrB2	AvrB2	Pseudomonas syringae	R0	interacts with	AT5G51910.1	Arabidopsis thaliana	Col-0	1	Y2H	21798943	Previous large-scale Y2H screenings
AvrB4-1	AvrB4-1	Pseudomonas syringae	1448A	interacts with	AT1G14920.1	Arabidopsis thaliana	Col-0	1	Y2H	21798943	Previous large-scale Y2H screenings
AvrB4-1	AvrB4-1	Pseudomonas syringae	1448A	interacts with	AT1G22920.1	Arabidopsis thaliana	Col-0	1	Y2H	21798943	Previous large-scale Y2H screenings
AvrB4-1	AvrB4-1	Pseudomonas syringae	1448A	interacts with	AT2G47060.1	Arabidopsis thaliana	Col-0	1	Y2H	21798943	Previous large-scale Y2H screenings
AvrB4-1	AvrB4-1	Pseudomonas syringae	1448A	interacts with	AT3G17410.1	Arabidopsis thaliana	Col-0	1	Y2H	21798943	Previous large-scale Y2H screenings
AvrB4-1	AvrB4-1	Pseudomonas syringae	1448A	interacts with	AT3G48150.1	Arabidopsis thaliana	Col-0	1	Y2H	21798943	Previous large-scale Y2H screenings
AvrB4-1	AvrB4-1	Pseudomonas syringae	1448A	interacts with	AT3G49580.1	Arabidopsis thaliana	Col-0	1	Y2H	21798943	Previous large-scale Y2H screenings
AvrB4-1	AvrB4-1	Pseudomonas syringae	1448A	interacts with	AT4G17680.1	Arabidopsis thaliana	Col-0	1	Y2H	21798943	Previous large-scale Y2H screenings
AvrPto1	AvrPto1	Pseudomonas syringae	DC3000	interacts with	AT1G22920.1	Arabidopsis thaliana	Col-0	1	Y2H	21798943	Previous large-scale Y2H screenings
AvrPto1	AvrPto1	Pseudomonas syringae	DC3000	interacts with	AT2G04800.1	Arabidopsis thaliana	Col-0	1	Y2H	21798943	Previous large-scale Y2H screenings
AvrPto1	AvrPto1	Pseudomonas syringae	DC3000	interacts with	AT2G35940.1	Arabidopsis thaliana	Col-0	1	Y2H	21798943	Previous large-scale Y2H screenings
AvrPto1	AvrPto1	Pseudomonas syringae	DC3000	interacts with	AT3G17860.1	Arabidopsis thaliana	Col-0	1	Y2H	21798943	Previous large-scale Y2H screenings
AvrPto1	AvrPto1	Pseudomonas syringae	DC3000	interacts with	AT3G48150.1	Arabidopsis thaliana	Col-0	1	Y2H	21798943	Previous large-scale Y2H screenings
AvrPto1	AvrPto1	Pseudomonas syringae	DC3000	interacts with	AT3G63210.1	Arabidopsis thaliana	Col-0	1	Y2H	21798943	Previous large-scale Y2H screenings
AvrPto1	AvrPto1	Pseudomonas syringae	DC3000	interacts with	AT4G01920.1	Arabidopsis thaliana	Col-0	1	Y2H	21798943	Previous large-scale Y2H screenings
AvrPto1	AvrPto1	Pseudomonas syringae	DC3000	interacts with	AT5G22355.1	Arabidopsis thaliana	Col-0	1	Y2H	21798943	Previous large-scale Y2H screenings
AvrPto1	AvrPto1	Pseudomonas syringae	DC3000	interacts with	AT5G60120.1	Arabidopsis thaliana	Col-0	1	Y2H	21798943	Previous large-scale Y2H screenings
AvrPto1	AvrPto1	Pseudomonas syringae	DC3000	interacts with	AT3G47620.1	Arabidopsis thaliana	Col-0	1	Y2H	21798943	Previous large-scale Y2H screenings
AvrPto1	AvrPto1	Pseudomonas syringae	107	interacts with	AT3G53410.1	Arabidopsis thaliana	Col-0	1	Y2H	21798943	Previous large-scale Y2H screenings
AvrPto1	AvrPto1	Pseudomonas syringae	107	interacts with	AT4G11890.1	Arabidopsis thaliana	Col-0	1	Y2H	21798943	Previous large-scale Y2H screenings
AvrPto1	AvrPto1	Pseudomonas syringae	B728A	interacts with	AT1G29990.1	Arabidopsis thaliana	Col-0	1	Y2H	21798943	Previous large-scale Y2H screenings
AvrPto5	AvrPto5	Pseudomonas syringae	M4a	interacts with	AT1G22920.1	Arabidopsis thaliana	Col-0	1	Y2H	21798943	Previous large-scale Y2H screenings
AvrPto5	AvrPto5	Pseudomonas syringae	M4a	interacts with	AT3G47620.1	Arabidopsis thaliana	Col-0	1	Y2H	21798943	Previous large-scale Y2H screenings
AvrRpm1	AvrRpm1	Pseudomonas syringae	M2	interacts with	AT1G22920.1	Arabidopsis thaliana	Col-0	1	Y2H	21798943	Previous large-scale Y2H screenings
AvrRpm1	AvrRpm1	Pseudomonas syringae	M2	interacts with	AT1G69690.1	Arabidopsis thaliana	Col-0	1	Y2H	21798943	Previous large-scale Y2H screenings
AvrRpm1	AvrRpm1	Pseudomonas syringae	M2	interacts with	AT3G49580.1	Arabidopsis thaliana	Col-0	1	Y2H	21798943	Previous large-scale Y2H screenings
AvrRps4	AvrRps4	Pseudomonas syringae	1448A	interacts with	AT4G11070.1	Arabidopsis thaliana	Col-0	1	Y2H	21798943	Previous large-scale Y2H screenings
AvrRpt2	AvrRpt2	Pseudomonas syringae	JL1065	interacts with	AT4G00710.1	Arabidopsis thaliana	Col-0	1	Y2H	21798943	Previous large-scale Y2H screenings
HopA1	HopA1	Pseudomonas syringae	DC3000	interacts with	AT2G28890.1	Arabidopsis thaliana	Col-0	1	Y2H	21798943	Previous large-scale Y2H screenings
HopAB1	HopAB1	Pseudomonas syringae	1448A	interacts with	AT3G46370.1	Arabidopsis thaliana	Col-0	1	Y2H	21798943	Previous large-scale Y2H screenings
HopAB1	HopAB1	Pseudomonas syringae	1448A	interacts with	AT4G08150.1	Arabidopsis thaliana	Col-0	1	Y2H	21798943	Previous large-scale Y2H screenings
HopAB1	HopAB1	Pseudomonas syringae	1448A	interacts with	AT4G11890.1	Arabidopsis thaliana	Col-0	1	Y2H	21798943	Previous large-scale Y2H screenings
HopAB1	HopAB1	Pseudomonas syringae	1448A	interacts with	AT4G17680.1	Arabidopsis thaliana	Col-0	1	Y2H	21798943	Previous large-scale Y2H screenings
HopAB1	HopAB1	Pseudomonas syringae	1448A	interacts with	AT5G59650.1	Arabidopsis thaliana	Col-0	1	Y2H	21798943	Previous large-scale Y2H screenings
HopAB1	HopAB1	Pseudomonas syringae	B728A	interacts with	AT3G27960.1	Arabidopsis thaliana	Col-0	1	Y2H	21798943	Previous large-scale Y2H screenings
HopAB1	HopAB1	Pseudomonas syringae	B728A	interacts with	AT3G57720.1	Arabidopsis thaliana	Col-0	1	Y2H	21798943	Previous large-scale Y2H screenings
HopAB1	HopAB1	Pseudomonas syringae	B728A	interacts with	AT5G06780.1	Arabidopsis thaliana	Col-0	1	Y2H	21798943	Previous large-scale Y2H screenings
HopAB1	HopAB1	Pseudomonas syringae	B728A	interacts with	AT5G59670.1	Arabidopsis thaliana	Col-0	1	Y2H	21798943	Previous large-scale Y2H screenings
HopAB2	HopAB2	Pseudomonas syringae	DC3000	interacts with	AT3G46370.1	Arabidopsis thaliana	Col-0	1	Y2H	21798943	Previous large-scale Y2H screenings
HopAF1	HopAF1	Pseudomonas syringae	DC3000	interacts with	AT4G38800.1	Arabidopsis thaliana	Col-0	1	Y2H	21798943	Previous large-scale Y2H screenings
HopAG1	HopAG1	Pseudomonas syringae	B728A	interacts with	AT3G11590.1	Arabidopsis thaliana	Col-0	1	Y2H	21798943	Previous large-scale Y2H screenings
HopAG1	HopAG1	Pseudomonas syringae	B728A	interacts with	AT3G53350.1	Arabidopsis thaliana	Col-0	1	Y2H	21798943	Previous large-scale Y2H screenings
HopAO1	HopAO1	Pseudomonas syringae	DC3000	interacts with	AT1G22920.1	Arabidopsis thaliana	Col-0	1	Y2H	21798943	Previous large-scale Y2H screenings
HopAO1	HopAO1	Pseudomonas syringae	DC3000	interacts with	AT1G24050.1	Arabidopsis thaliana	Col-0	1	Y2H	21798943	Previous large-scale Y2H screenings
HopAO1	HopAO1	Pseudomonas syringae	DC3000	interacts with	AT1G29990.1	Arabidopsis thaliana	Col-0	1	Y2H	21798943	Previous large-scale Y2H screenings
HopAR1	HopAR1	Pseudomonas syringae	1302A	interacts with	AT1G22920.1	Arabidopsis thaliana	Col-0	1	Y2H	21798943	Previous large-scale Y2H screenings
HopAT1	HopAT1	Pseudomonas syringae	1448A	interacts with	AT1G22920.1	Arabidopsis thaliana	Col-0	1	Y2H	21798943	Previous large-scale Y2H screenings
HopAT1	HopAT1	Pseudomonas syringae	1448A	interacts with	AT3G49580.1	Arabidopsis thaliana	Col-0	1	Y2H	21798943	Previous large-scale Y2H screenings
HopBB1	HopBB1	Pseudomonas syringae	Pmo M301020	interacts with	AT1G69690.1	Arabidopsis thaliana	Col-0	1	Y2H	21798943	Previous large-scale Y2H screenings
HopBB1	HopBB1	Pseudomonas syringae	Pmo M301020	interacts with	AT3G02150.1	Arabidopsis thaliana	Col-0	1	Y2H	21798943	Previous large-scale Y2H screenings
HopBB1	HopBB1	Pseudomonas syringae	Pmo M301020	interacts with	AT3G17860.1	Arabidopsis thaliana	Col-0	1	Y2H	21798943	Previous large-scale Y2H screenings
HopBB1	HopBB1	Pseudomonas syringae	Pmo M301020	interacts with	AT3G47620.1	Arabidopsis thaliana	Col-0	1	Y2H	21798943	Previous large-scale Y2H screenings
HopBB1	HopBB1	Pseudomonas syringae	Pmo M301020	interacts with	AT4G02590.1	Arabidopsis thaliana	Col-0	1	Y2H	21798943	Previous large-scale Y2H screenings
HopBB1	HopBB1	Pseudomonas syringae	Pmo M301020	interacts with	AT5G60120.1	Arabidopsis thaliana	Col-0	1	Y2H	21798943	Previous large-scale Y2H screenings
HopBF1	HopBF1	Pseudomonas syringae	107	interacts with	AT1G22920.1	Arabidopsis thaliana	Col-0	1	Y2H	21798943	Previous large-scale Y2H screenings
HopBF1	HopBF1	Pseudomonas syringae	107	interacts with	AT3G47620.1	Arabidopsis thaliana	Col-0	1	Y2H	21798943	Previous large-scale Y2H screenings
HopBF1	HopBF1	Pseudomonas syringae	107	interacts with	AT5G19990.1	Arabidopsis thaliana	Col-0	1	Y2H	21798943	Previous large-scale Y2H screenings
HopBF1	HopBF1	Pseudomonas syringae	107	interacts with	AT5G20000.1	Arabidopsis thaliana	Col-0	1	Y2H	21798943	Previous large-scale Y2H screenings
HopBF1	HopBF1	Pseudomonas syringae	107	interacts with	AT5G20030.1	Arabidopsis thaliana	Col-0	1	Y2H	21798943	Previous large-scale Y2H screenings
HopC1	HopC1	Pseudomonas syringae	DC3000	interacts with	AT2G21380.1	Arabidopsis thaliana	Col-0	1	Y2H	21798943	Previous large-scale Y2H screenings
HopC1	HopC1	Pseudomonas syringae	DC3000	interacts with	AT4G39050.1	Arabidopsis thaliana	Col-0	1	Y2H	21798943	Previous large-scale Y2H screenings
HopD1	HopD1	Pseudomonas syringae	DC3000	interacts with	AT4G19030.1	Arabidopsis thaliana	Col-0	1	Y2H	21798943	Previous large-scale Y2H screenings
HopD1	HopD1	Pseudomonas syringae	DC3000	interacts with	AT4G35580.1	Arabidopsis thaliana	Col-0	1	Y2H	21798943	Previous large-scale Y2H screenings
HopD1	HopD1	Pseudomonas syringae	DC3000	interacts with	AT5G22290.1	Arabidopsis thaliana	Col-0	1	Y2H	21798943	Previous large-scale Y2H screenings
HopF2	HopF2	Pseudomonas syringae	DC3000	interacts with	AT3G07780.1	Arabidopsis thaliana	Col-0	1	Y2H	21798943	Previous large-scale Y2H screenings
HopF3	HopF3	Pseudomonas syringae	19322	interacts with	AT1G22920.1	Arabidopsis thaliana	Col-0	1	Y2H	21798943	Previous large-scale Y2H screenings
HopF3	HopF3	Pseudomonas syringae	19322	interacts with	AT3G49580.1	Arabidopsis thaliana	Col-0	1	Y2H	21798943	Previous large-scale Y2H screenings
HopF3	HopF3	Pseudomonas syringae	1448A	interacts with	AT2G04740.1	Arabidopsis thaliana	Col-0	1	Y2H	21798943	Previous large-scale Y2H screenings
HopG1	HopG1	Pseudomonas syringae	DC3000	interacts with	AT4G39050.1	Arabidopsis thaliana	Col-0	1	Y2H	21798943	Previous large-scale Y2H screenings
HopG1	HopG1	Pseudomonas syringae	1448A	interacts with	AT3G49580.1	Arabidopsis thaliana	Col-0	1	Y2H	21798943	Previous large-scale Y2H screenings
HopH1	HopH1	Pseudomonas syringae	B728A	interacts with	AT5G43700.1	Arabidopsis thaliana	Col-0	1	Y2H	21798943	Previous large-scale Y2H screenings
HopM1	HopM1	Pseudomonas syringae	1448A	interacts with	AT3G11720.1	Arabidopsis thaliana	Col-0	1	Y2H	21798943	Previous large-scale Y2H screenings
HopO1-2	HopO1-2	Pseudomonas syringae	DC3000	interacts with	AT1G22920.1	Arabidopsis thaliana	Col-0	1	Y2H	21798943	Previous large-scale Y2H screenings
HopO1-2	HopO1-2	Pseudomonas syringae	DC3000	interacts with	AT3G07780.1	Arabidopsis thaliana	Col-0	1	Y2H	21798943	Previous large-scale Y2H screenings
HopO1-2	HopO1-2	Pseudomonas syringae	DC3000	interacts with	AT3G48150.1	Arabidopsis thaliana	Col-0	1	Y2H	21798943	Previous large-scale Y2H screenings
HopO1-2	HopO1-2	Pseudomonas syringae	DC3000	interacts with	AT5G16940.1	Arabidopsis thaliana	Col-0	1	Y2H	21798943	Previous large-scale Y2H screenings
HopP1	HopP1	Pseudomonas syringae	DC3000	interacts with	AT1G22920.1	Arabidopsis thaliana	Col-0	1	Y2H	21798943	Previous large-scale Y2H screenings
HopP1	HopP1	Pseudomonas syringae	DC3000	interacts with	AT4G36540.1	Arabidopsis thaliana	Col-0	1	Y2H	21798943	Previous large-scale Y2H screenings
HopQ1-1	HopQ1-1	Pseudomonas syringae	DC3000	interacts with	AT2G39760.1	Arabidopsis thaliana	Col-0	1	Y2H	21798943	Previous large-scale Y2H screenings
HopR1	HopR1	Pseudomonas syringae	DC3000	interacts with	AT3G02150.1	Arabidopsis thaliana	Col-0	1	Y2H	21798943	Previous large-scale Y2H screenings
HopR1	HopR1	Pseudomonas syringae	DC3000	interacts with	AT3G17860.1	Arabidopsis thaliana	Col-0	1	Y2H	21798943	Previous large-scale Y2H screenings
HopR1	HopR1	Pseudomonas syringae	DC3000	interacts with	AT3G46940.1	Arabidopsis thaliana	Col-0	1	Y2H	21798943	Previous large-scale Y2H screenings
HopR1	HopR1	Pseudomonas syringae	DC3000	interacts with	AT3G48550.1	Arabidopsis thaliana	Col-0	1	Y2H	21798943	Previous large-scale Y2H screenings
HopR1	HopR1	Pseudomonas syringae	DC3000	interacts with	AT3G49570.1	Arabidopsis thaliana	Col-0	1	Y2H	21798943	Previous large-scale Y2H screenings
HopR1	HopR1	Pseudomonas syringae	DC3000	interacts with	AT3G49580.1	Arabidopsis thaliana	Col-0	1	Y2H	21798943	Previous large-scale Y2H screenings
HopR1	HopR1	Pseudomonas syringae	DC3000	interacts with	AT4G17680.1	Arabidopsis thaliana	Col-0	1	Y2H	21798943	Previous large-scale Y2H screenings
HopR1	HopR1	Pseudomonas syringae	DC3000	interacts with	AT4G34120.1	Arabidopsis thaliana	Col-0	1	Y2H	21798943	Previous large-scale Y2H screenings
HopR1	HopR1	Pseudomonas syringae	DC3000	interacts with	AT5G60120.1	Arabidopsis thaliana	Col-0	1	Y2H	21798943	Previous large-scale Y2H screenings
HopV1	HopV1	Pseudomonas syringae	1448A	interacts with	AT3G49570.1	Arabidopsis thaliana	Col-0	1	Y2H	21798943	Previous large-scale Y2H screenings
HopV1	HopV1	Pseudomonas syringae	1448A	interacts with	AT3G49580.1	Arabidopsis thaliana	Col-0	1	Y2H	21798943	Previous large-scale Y2H screenings
HopX1	HopX1	Pseudomonas syringae	DC3000	interacts with	AT5G13810.1	Arabidopsis thaliana	Col-0	1	Y2H	21798943	Previous large-scale Y2H screenings
HopZ3	HopZ3	Pseudomonas syringae	DSM5025	interacts with	AT3G07780.1	Arabidopsis thaliana	Col-0	1	Y2H	21798943	Previous large-scale Y2H screenings
HopZ3	HopZ3	Pseudomonas syringae	DSM5025	interacts with	AT3G11590.1	Arabidopsis thaliana	Col-0	1	Y2H	21798943	Previous large-scale Y2H screenings
HopZ3	HopZ3	Pseudomonas syringae	DSM5025	interacts with	AT4G39050.1	Arabidopsis thaliana	Col-0	1	Y2H	21798943	Previous large-scale Y2H screenings
HopZ3	HopZ3	Pseudomonas syringae	DSM5025	interacts with	AT5G24660.1	Arabidopsis thaliana	Col-0	1	Y2H	21798943	Previous large-scale Y2H screenings
AvrC	AvrC	Xanthomonas campestris	ATCC 33913	interacts with	AT3G48150.1	Arabidopsis thaliana	Col-0	1	Y2H	21798943	Previous large-scale Y2H screenings
AvrC	AvrC	Xanthomonas campestris	ATCC 33913	interacts with	AT3G49570.1	Arabidopsis thaliana	Col-0	1	Y2H	21798943	Previous large-scale Y2H screenings
AvrC	AvrC	Xanthomonas campestris	ATCC 33913	interacts with	AT3G49580.1	Arabidopsis thaliana	Col-0	1	Y2H	21798943	Previous large-scale Y2H screenings
AvrC	AvrC	Xanthomonas campestris	ATCC 33913	interacts with	AT4G02550.1	Arabidopsis thaliana	Col-0	1	Y2H	21798943	Previous large-scale Y2H screenings
AvrC	AvrC	Xanthomonas campestris	ATCC 33913	interacts with	AT4G17680.1	Arabidopsis thaliana	Col-0	1	Y2H	21798943	Previous large-scale Y2H screenings
AvrBs1	XC_2081	Xanthomonas campestris	8004	interacts with	AT1G71230.1	Arabidopsis thaliana	Col-0	1	Y2H	This study	Y2H screenings performed in this study
AvrBs1	XC_2081	Xanthomonas campestris	8004	interacts with	AT1G58100.1	Arabidopsis thaliana	Col-0	1	Y2H	This study	Y2H screenings performed in this study
AvrXccA1	XC_4318	Xanthomonas campestris	8004	interacts with	AT1G11090.1	Arabidopsis thaliana	Col-0	1	Y2H	This study	Y2H screenings performed in this study
AvrXccA1	XC_4318	Xanthomonas campestris	8004	interacts with	AT1G54060.1	Arabidopsis thaliana	Col-0	1	Y2H	This study	Y2H screenings performed in this study
AvrXccA1	XC_4318	Xanthomonas campestris	8004	interacts with	AT1G58100.1	Arabidopsis thaliana	Col-0	1	Y2H	This study	Y2H screenings performed in this study
XopA	XC_3002	Xanthomonas campestris	8004	interacts with	AT2G24020.1	Arabidopsis thaliana	Col-0	1	Y2H	This study	Y2H screenings performed in this study
XopA	XC_3002	Xanthomonas campestris	8004	interacts with	AT1G58100.1	Arabidopsis thaliana	Col-0	1	Y2H	This study	Y2H screenings performed in this study
XopAC	XC_1553	Xanthomonas campestris	8004	interacts with	AT3G02870.1	Arabidopsis thaliana	Col-0	1	Y2H	This study	Y2H screenings performed in this study
XopAC	XC_1553	Xanthomonas campestris	8004	interacts with	AT1G71230.1	Arabidopsis thaliana	Col-0	1	Y2H	This study	Y2H screenings performed in this study
XopAC	XC_1553	Xanthomonas campestris	8004	interacts with	AT3G12920.1	Arabidopsis thaliana	Col-0	1	Y2H	This study	Y2H screenings performed in this study
XopAC	XC_1553	Xanthomonas campestris	8004	interacts with	AT3G25800.1	Arabidopsis thaliana	Col-0	1	Y2H	This study	Y2H screenings performed in this study
XopAC	XC_1553	Xanthomonas campestris	8004	interacts with	AT3G27960.1	Arabidopsis thaliana	Col-0	1	Y2H	This study	Y2H screenings performed in this study
XopAC	XC_1553	Xanthomonas campestris	8004	interacts with	AT4G17680.1	Arabidopsis thaliana	Col-0	1	Y2H	This study	Y2H screenings performed in this study
XopAC	XC_1553	Xanthomonas campestris	8004	interacts with	AT5G26720.1	Arabidopsis thaliana	Col-0	1	Y2H	This study	Y2H screenings performed in this study
XopAC	XC_1553	Xanthomonas campestris	8004	interacts with	AT5G51440.1	Arabidopsis thaliana	Col-0	1	Y2H	This study	Y2H screenings performed in this study
XopAC	XC_1553	Xanthomonas campestris	8004	interacts with	AT5G08070.1	Arabidopsis thaliana	Col-0	1	Y2H	This study	Y2H screenings performed in this study
XopAC	XC_1553	Xanthomonas campestris	8004	interacts with	AT1G22920.1	Arabidopsis thaliana	Col-0	1	Y2H	This study	Y2H screenings performed in this study
XopAC	XC_1553	Xanthomonas campestris	8004	interacts with	AT3G51090.1	Arabidopsis thaliana	Col-0	1	Y2H	This study	Y2H screenings performed in this study
XopAC	XC_1553	Xanthomonas campestris	8004	interacts with	AT1G25490.1	Arabidopsis thaliana	Col-0	1	Y2H	This study	Y2H screenings performed in this study
XopAC	XC_1553	Xanthomonas campestris	8004	interacts with	AT2G19650.1	Arabidopsis thaliana	Col-0	1	Y2H	This study	Y2H screenings performed in this study
XopAC	XC_1553	Xanthomonas campestris	8004	interacts with	AT2G17290.1	Arabidopsis thaliana	Col-0	1	Y2H	This study	Y2H screenings performed in this study
XopAC	XC_1553	Xanthomonas campestris	8004	interacts with	AT1G13320.1	Arabidopsis thaliana	Col-0	1	Y2H	This study	Y2H screenings performed in this study
XopAC	XC_1553	Xanthomonas campestris	8004	interacts with	AT3G58040.1	Arabidopsis thaliana	Col-0	1	Y2H	This study	Y2H screenings performed in this study
XopAC	XC_1553	Xanthomonas campestris	8004	interacts with	AT5G13890.1	Arabidopsis thaliana	Col-0	1	Y2H	This study	Y2H screenings performed in this study
XopAC	XC_1553	Xanthomonas campestris	8004	interacts with	AT1G58100.1	Arabidopsis thaliana	Col-0	1	Y2H	This study	Y2H screenings performed in this study
XopAC	XC_1553	Xanthomonas campestris	8004	interacts with	AT3G53990.1	Arabidopsis thaliana	Col-0	1	Y2H (XopAC-H469A screened)	This study	Y2H screenings performed in this study
XopAC	XC_1553	Xanthomonas campestris	8004	interacts with	AT5G42270.1	Arabidopsis thaliana	Col-0	1	Y2H (XopAC-H469A screened)	This study	Y2H screenings performed in this study
XopAC	XC_1553	Xanthomonas campestris	8004	interacts with	AT5G63790.1	Arabidopsis thaliana	Col-0	1	Y2H (XopAC-H469A screened)	This study	Y2H screenings performed in this study
XopAC	XC_1553	Xanthomonas campestris	8004	interacts with	AT1G60990.1	Arabidopsis thaliana	Col-0	1	Y2H (XopAC-H469A screened)	This study	Y2H screenings performed in this study
XopAC	XC_1553	Xanthomonas campestris	8004	interacts with	AT5G42050.1	Arabidopsis thaliana	Col-0	1	Y2H (XopAC-H469A screened)	This study	Y2H screenings performed in this study
XopAC	XC_1553	Xanthomonas campestris	8004	interacts with	AT1G78040.1	Arabidopsis thaliana	Col-0	1	Y2H (XopAC-H469A screened)	This study	Y2H screenings performed in this study
XopAC	XC_1553	Xanthomonas campestris	8004	interacts with	AT3G15950.1	Arabidopsis thaliana	Col-0	1	Y2H (XopAC-H469A screened)	This study	Y2H screenings performed in this study
XopAC	XC_1553	Xanthomonas campestris	8004	interacts with	AT1G52200.1	Arabidopsis thaliana	Col-0	1	Y2H (XopAC-H469A screened)	This study	Y2H screenings performed in this study
XopAG	XC_0563	Xanthomonas campestris	8004	interacts with	AT4G01090.1	Arabidopsis thaliana	Col-0	1	Y2H	This study	Y2H screenings performed in this study
XopAG	XC_0563	Xanthomonas campestris	8004	interacts with	AT3G12920.1	Arabidopsis thaliana	Col-0	1	Y2H	This study	Y2H screenings performed in this study
XopAG	XC_0563	Xanthomonas campestris	8004	interacts with	AT3G27960.1	Arabidopsis thaliana	Col-0	1	Y2H	This study	Y2H screenings performed in this study
XopAG	XC_0563	Xanthomonas campestris	8004	interacts with	AT4G17680.1	Arabidopsis thaliana	Col-0	1	Y2H	This study	Y2H screenings performed in this study
XopAG	XC_0563	Xanthomonas campestris	8004	interacts with	AT1G58100.1	Arabidopsis thaliana	Col-0	1	Y2H	This study	Y2H screenings performed in this study
XopAL1	XC_2995	Xanthomonas campestris	8004	interacts with	AT3G12920.1	Arabidopsis thaliana	Col-0	1	Y2H	This study	Y2H screenings performed in this study
XopAL1	XC_2995	Xanthomonas campestris	8004	interacts with	AT4G17680.1	Arabidopsis thaliana	Col-0	1	Y2H	This study	Y2H screenings performed in this study
XopAL1	XC_2995	Xanthomonas campestris	8004	interacts with	AT3G54000.1	Arabidopsis thaliana	Col-0	1	Y2H	This study	Y2H screenings performed in this study
XopAL1	XC_2995	Xanthomonas campestris	8004	interacts with	AT5G51440.1	Arabidopsis thaliana	Col-0	1	Y2H	This study	Y2H screenings performed in this study
XopAL1	XC_2995	Xanthomonas campestris	8004	interacts with	AT1G58100.1	Arabidopsis thaliana	Col-0	1	Y2H	This study	Y2H screenings performed in this study
XopAL1	XC_2995	Xanthomonas campestris	8004	interacts with	AT2G45680.1	Arabidopsis thaliana	Col-0	1	Y2H	This study	Y2H screenings performed in this study
XopAL2	XC_3915	Xanthomonas campestris	8004	interacts with	AT1G10850.1	Arabidopsis thaliana	Col-0	1	Y2H	This study	Y2H screenings performed in this study
XopAM	XC_3160	Xanthomonas campestris	8004	interacts with	AT5G37890.1	Arabidopsis thaliana	Col-0	1	Y2H	This study	Y2H screenings performed in this study
XopAM	XC_3160	Xanthomonas campestris	8004	interacts with	AT1G58100.1	Arabidopsis thaliana	Col-0	1	Y2H	This study	Y2H screenings performed in this study
XopF	XC_3024	Xanthomonas campestris	8004	interacts with	AT3G27960.1	Arabidopsis thaliana	Col-0	1	Y2H	This study	Y2H screenings performed in this study
XopG	XC_0967	Xanthomonas campestris	8004	interacts with	AT1G71230.1	Arabidopsis thaliana	Col-0	1	Y2H	This study	Y2H screenings performed in this study
XopG	XC_0967	Xanthomonas campestris	8004	interacts with	AT1G58100.1	Arabidopsis thaliana	Col-0	1	Y2H	This study	Y2H screenings performed in this study
XopH	XC_2082	Xanthomonas campestris	8004	interacts with	AT1G52870.1	Arabidopsis thaliana	Col-0	1	Y2H	This study	Y2H screenings performed in this study
XopJ	XC_3802	Xanthomonas campestris	8004	interacts with	AT1G11090.1	Arabidopsis thaliana	Col-0	1	Y2H	This study	Y2H screenings performed in this study
XopJ	XC_3802	Xanthomonas campestris	8004	interacts with	AT3G28670.1	Arabidopsis thaliana	Col-0	1	Y2H	This study	Y2H screenings performed in this study
XopJ	XC_3802	Xanthomonas campestris	8004	interacts with	AT1G54060.1	Arabidopsis thaliana	Col-0	1	Y2H	This study	Y2H screenings performed in this study
XopJ	XC_3802	Xanthomonas campestris	8004	interacts with	AT5G26720.1	Arabidopsis thaliana	Col-0	1	Y2H	This study	Y2H screenings performed in this study
XopJ	XC_3802	Xanthomonas campestris	8004	interacts with	AT2G17290.1	Arabidopsis thaliana	Col-0	1	Y2H	This study	Y2H screenings performed in this study
XopJ	XC_3802	Xanthomonas campestris	8004	interacts with	AT1G13320.1	Arabidopsis thaliana	Col-0	1	Y2H	This study	Y2H screenings performed in this study
XopJ	XC_3802	Xanthomonas campestris	8004	interacts with	AT5G13890.1	Arabidopsis thaliana	Col-0	1	Y2H	This study	Y2H screenings performed in this study
XopK	XC_1210	Xanthomonas campestris	8004	interacts with	AT3G02870.1	Arabidopsis thaliana	Col-0	1	Y2H	This study	Y2H screenings performed in this study
XopK	XC_1210	Xanthomonas campestris	8004	interacts with	AT4G09060.1	Arabidopsis thaliana	Col-0	1	Y2H	This study	Y2H screenings performed in this study
XopK	XC_1210	Xanthomonas campestris	8004	interacts with	AT3G09250.1	Arabidopsis thaliana	Col-0	1	Y2H	This study	Y2H screenings performed in this study
XopK	XC_1210	Xanthomonas campestris	8004	interacts with	AT3G10260.1	Arabidopsis thaliana	Col-0	1	Y2H	This study	Y2H screenings performed in this study
XopK	XC_1210	Xanthomonas campestris	8004	interacts with	AT1G27090.1	Arabidopsis thaliana	Col-0	1	Y2H	This study	Y2H screenings performed in this study
XopK	XC_1210	Xanthomonas campestris	8004	interacts with	AT3G46670.1	Arabidopsis thaliana	Col-0	1	Y2H	This study	Y2H screenings performed in this study
XopK	XC_1210	Xanthomonas campestris	8004	interacts with	AT3G14180.1	Arabidopsis thaliana	Col-0	1	Y2H	This study	Y2H screenings performed in this study
XopK	XC_1210	Xanthomonas campestris	8004	interacts with	AT2G18230.1	Arabidopsis thaliana	Col-0	1	Y2H	This study	Y2H screenings performed in this study
XopK	XC_1210	Xanthomonas campestris	8004	interacts with	AT1G71230.1	Arabidopsis thaliana	Col-0	1	Y2H	This study	Y2H screenings performed in this study
XopK	XC_1210	Xanthomonas campestris	8004	interacts with	AT5G51110.1	Arabidopsis thaliana	Col-0	1	Y2H	This study	Y2H screenings performed in this study
XopK	XC_1210	Xanthomonas campestris	8004	interacts with	AT1G76850.1	Arabidopsis thaliana	Col-0	1	Y2H	This study	Y2H screenings performed in this study
XopK	XC_1210	Xanthomonas campestris	8004	interacts with	AT5G15790.1	Arabidopsis thaliana	Col-0	1	Y2H	This study	Y2H screenings performed in this study
XopK	XC_1210	Xanthomonas campestris	8004	interacts with	AT1G11090.1	Arabidopsis thaliana	Col-0	1	Y2H	This study	Y2H screenings performed in this study
XopK	XC_1210	Xanthomonas campestris	8004	interacts with	AT3G28670.1	Arabidopsis thaliana	Col-0	1	Y2H	This study	Y2H screenings performed in this study
XopK	XC_1210	Xanthomonas campestris	8004	interacts with	AT5G26720.1	Arabidopsis thaliana	Col-0	1	Y2H	This study	Y2H screenings performed in this study
XopK	XC_1210	Xanthomonas campestris	8004	interacts with	AT5G08070.1	Arabidopsis thaliana	Col-0	1	Y2H	This study	Y2H screenings performed in this study
XopK	XC_1210	Xanthomonas campestris	8004	interacts with	AT3G51090.1	Arabidopsis thaliana	Col-0	1	Y2H	This study	Y2H screenings performed in this study
XopK	XC_1210	Xanthomonas campestris	8004	interacts with	AT2G17290.1	Arabidopsis thaliana	Col-0	1	Y2H	This study	Y2H screenings performed in this study
XopK	XC_1210	Xanthomonas campestris	8004	interacts with	AT4G38580.1	Arabidopsis thaliana	Col-0	1	Y2H	This study	Y2H screenings performed in this study
XopK	XC_1210	Xanthomonas campestris	8004	interacts with	AT1G25550.1	Arabidopsis thaliana	Col-0	1	Y2H	This study	Y2H screenings performed in this study
XopK	XC_1210	Xanthomonas campestris	8004	interacts with	AT1G58100.1	Arabidopsis thaliana	Col-0	1	Y2H	This study	Y2H screenings performed in this study
XopK	XC_1210	Xanthomonas campestris	8004	interacts with	AT2G45680.1	Arabidopsis thaliana	Col-0	1	Y2H	This study	Y2H screenings performed in this study
XopL	XC_4273	Xanthomonas campestris	8004	interacts with	AT3G08530.1	Arabidopsis thaliana	Col-0	1	Y2H	This study	Y2H screenings performed in this study
XopP	XC_2994	Xanthomonas campestris	8004	interacts with	AT3G46670.1	Arabidopsis thaliana	Col-0	1	Y2H	This study	Y2H screenings performed in this study
XopP	XC_2994	Xanthomonas campestris	8004	interacts with	AT4G17680.1	Arabidopsis thaliana	Col-0	1	Y2H	This study	Y2H screenings performed in this study
XopP	XC_2994	Xanthomonas campestris	8004	interacts with	AT1G58100.1	Arabidopsis thaliana	Col-0	1	Y2H	This study	Y2H screenings performed in this study
XopR	XC_0268	Xanthomonas campestris	8004	interacts with	AT3G14180.1	Arabidopsis thaliana	Col-0	1	Y2H	This study	Y2H screenings performed in this study
XopR	XC_0268	Xanthomonas campestris	8004	interacts with	AT3G08530.1	Arabidopsis thaliana	Col-0	1	Y2H	This study	Y2H screenings performed in this study
XopR	XC_0268	Xanthomonas campestris	8004	interacts with	AT4G01090.1	Arabidopsis thaliana	Col-0	1	Y2H	This study	Y2H screenings performed in this study
XopR	XC_0268	Xanthomonas campestris	8004	interacts with	AT1G52870.1	Arabidopsis thaliana	Col-0	1	Y2H	This study	Y2H screenings performed in this study
XopR	XC_0268	Xanthomonas campestris	8004	interacts with	AT1G11090.1	Arabidopsis thaliana	Col-0	1	Y2H	This study	Y2H screenings performed in this study
XopR	XC_0268	Xanthomonas campestris	8004	interacts with	AT3G28670.1	Arabidopsis thaliana	Col-0	1	Y2H	This study	Y2H screenings performed in this study
XopR	XC_0268	Xanthomonas campestris	8004	interacts with	AT5G02020.1	Arabidopsis thaliana	Col-0	1	Y2H	This study	Y2H screenings performed in this study
XopR	XC_0268	Xanthomonas campestris	8004	interacts with	AT5G08070.1	Arabidopsis thaliana	Col-0	1	Y2H	This study	Y2H screenings performed in this study
XopR	XC_0268	Xanthomonas campestris	8004	interacts with	AT3G51090.1	Arabidopsis thaliana	Col-0	1	Y2H	This study	Y2H screenings performed in this study
XopR	XC_0268	Xanthomonas campestris	8004	interacts with	AT1G58100.1	Arabidopsis thaliana	Col-0	1	Y2H	This study	Y2H screenings performed in this study
XopR	XC_0268	Xanthomonas campestris	8004	interacts with	AT4G26660.1	Arabidopsis thaliana	Col-0	1	Y2H	This study	Y2H screenings performed in this study
XopR	XC_0268	Xanthomonas campestris	8004	interacts with	AT1G55170.1	Arabidopsis thaliana	Col-0	1	Y2H	This study	Y2H screenings performed in this study
XopX1	XC_0541	Xanthomonas campestris	8004	interacts with	AT1G58100.1	Arabidopsis thaliana	Col-0	1	Y2H	This study	Y2H screenings performed in this study
XopX2	XC_0542	Xanthomonas campestris	8004	interacts with	AT3G46670.1	Arabidopsis thaliana	Col-0	1	Y2H	This study	Y2H screenings performed in this study
XopX2	XC_0542	Xanthomonas campestris	8004	interacts with	AT3G28670.1	Arabidopsis thaliana	Col-0	1	Y2H	This study	Y2H screenings performed in this study
XopX2	XC_0542	Xanthomonas campestris	8004	interacts with	AT1G58100.1	Arabidopsis thaliana	Col-0	1	Y2H	This study	Y2H screenings performed in this study
XopZ	XC_2210	Xanthomonas campestris	8004	interacts with	AT3G27960.1	Arabidopsis thaliana	Col-0	1	Y2H	This study	Y2H screenings performed in this study
RipA1	RSc2139	Ralstonia pseudosolanacearum	GMI1000	interacts with	AT1G04260.1	Arabidopsis thaliana	Col-0	1	Y2H	This study	Y2H screenings performed in this study
RipA1	RSc2139	Ralstonia pseudosolanacearum	GMI1000	interacts with	AT3G50910.1	Arabidopsis thaliana	Col-0	1	Y2H	This study	Y2H screenings performed in this study
RipA1	RSc2139	Ralstonia pseudosolanacearum	GMI1000	interacts with	AT4G19030.1	Arabidopsis thaliana	Col-0	1	Y2H	This study	Y2H screenings performed in this study
RipA1	RSc2139	Ralstonia pseudosolanacearum	GMI1000	interacts with	AT5G66480.1	Arabidopsis thaliana	Col-0	1	Y2H	This study	Y2H screenings performed in this study
RipA1	RSc2139	Ralstonia pseudosolanacearum	GMI1000	interacts with	AT5G28900.1	Arabidopsis thaliana	Col-0	1	Y2H	This study	Y2H screenings performed in this study
RipA1	RSc2139	Ralstonia pseudosolanacearum	GMI1000	interacts with	AT1G14340.1	Arabidopsis thaliana	Col-0	1	Y2H	This study	Y2H screenings performed in this study
RipA1	RSc2139	Ralstonia pseudosolanacearum	GMI1000	interacts with	AT4G26455.1	Arabidopsis thaliana	Col-0	1	Y2H	This study	Y2H screenings performed in this study
RipA1	RSc2139	Ralstonia pseudosolanacearum	GMI1000	interacts with	AT3G07780.1	Arabidopsis thaliana	Col-0	1	Y2H	This study	Y2H screenings performed in this study
RipA1	RSc2139	Ralstonia pseudosolanacearum	GMI1000	interacts with	AT5G24170.1	Arabidopsis thaliana	Col-0	1	Y2H	This study	Y2H screenings performed in this study
RipA1	RSc2139	Ralstonia pseudosolanacearum	GMI1000	interacts with	AT3G50940.1	Arabidopsis thaliana	Col-0	1	Y2H	This study	Y2H screenings performed in this study
RipA1	RSc2139	Ralstonia pseudosolanacearum	GMI1000	interacts with	AT3G12920.1	Arabidopsis thaliana	Col-0	1	Y2H	This study	Y2H screenings performed in this study
RipA1	RSc2139	Ralstonia pseudosolanacearum	GMI1000	interacts with	AT4G31430.1	Arabidopsis thaliana	Col-0	1	Y2H	This study	Y2H screenings performed in this study
RipA1	RSc2139	Ralstonia pseudosolanacearum	GMI1000	interacts with	AT5G42480.1	Arabidopsis thaliana	Col-0	1	Y2H	This study	Y2H screenings performed in this study
RipA1	RSc2139	Ralstonia pseudosolanacearum	GMI1000	interacts with	AT5G06560.1	Arabidopsis thaliana	Col-0	1	Y2H	This study	Y2H screenings performed in this study
RipA1	RSc2139	Ralstonia pseudosolanacearum	GMI1000	interacts with	AT2G39450.1	Arabidopsis thaliana	Col-0	1	Y2H	This study	Y2H screenings performed in this study
RipA1	RSc2139	Ralstonia pseudosolanacearum	GMI1000	interacts with	AT1G55190.1	Arabidopsis thaliana	Col-0	1	Y2H	This study	Y2H screenings performed in this study
RipA1	RSc2139	Ralstonia pseudosolanacearum	GMI1000	interacts with	AT3G49580.1	Arabidopsis thaliana	Col-0	1	Y2H	This study	Y2H screenings performed in this study
RipA1	RSc2139	Ralstonia pseudosolanacearum	GMI1000	interacts with	AT1G27300.1	Arabidopsis thaliana	Col-0	1	Y2H	This study	Y2H screenings performed in this study
RipA1	RSc2139	Ralstonia pseudosolanacearum	GMI1000	interacts with	AT3G13720.1	Arabidopsis thaliana	Col-0	1	Y2H	This study	Y2H screenings performed in this study
RipA1	RSc2139	Ralstonia pseudosolanacearum	GMI1000	interacts with	AT3G27960.1	Arabidopsis thaliana	Col-0	1	Y2H	This study	Y2H screenings performed in this study
RipA1	RSc2139	Ralstonia pseudosolanacearum	GMI1000	interacts with	AT4G25660.1	Arabidopsis thaliana	Col-0	1	Y2H	This study	Y2H screenings performed in this study
RipA1	RSc2139	Ralstonia pseudosolanacearum	GMI1000	interacts with	AT3G16310.1	Arabidopsis thaliana	Col-0	1	Y2H	This study	Y2H screenings performed in this study
RipA1	RSc2139	Ralstonia pseudosolanacearum	GMI1000	interacts with	AT5G16550.1	Arabidopsis thaliana	Col-0	1	Y2H	This study	Y2H screenings performed in this study
RipA2	RSp0099	Ralstonia pseudosolanacearum	GMI1000	interacts with	AT2G46550.1	Arabidopsis thaliana	Col-0	1	Y2H	This study	Y2H screenings performed in this study
RipA2	RSp0099	Ralstonia pseudosolanacearum	GMI1000	interacts with	AT4G00270.1	Arabidopsis thaliana	Col-0	1	Y2H	This study	Y2H screenings performed in this study
RipA2	RSp0099	Ralstonia pseudosolanacearum	GMI1000	interacts with	AT5G26751.1	Arabidopsis thaliana	Col-0	1	Y2H	This study	Y2H screenings performed in this study
RipA2	RSp0099	Ralstonia pseudosolanacearum	GMI1000	interacts with	AT3G49580.1	Arabidopsis thaliana	Col-0	1	Y2H	This study	Y2H screenings performed in this study
RipA2	RSp0099	Ralstonia pseudosolanacearum	GMI1000	interacts with	AT3G27960.1	Arabidopsis thaliana	Col-0	1	Y2H	This study	Y2H screenings performed in this study
RipA2	RSp0099	Ralstonia pseudosolanacearum	GMI1000	interacts with	AT1G07350.1	Arabidopsis thaliana	Col-0	1	Y2H	This study	Y2H screenings performed in this study
RipA2	RSp0099	Ralstonia pseudosolanacearum	GMI1000	interacts with	AT4G01090.1	Arabidopsis thaliana	Col-0	1	Y2H	This study	Y2H screenings performed in this study
RipA3	RSp0846	Ralstonia pseudosolanacearum	GMI1000	interacts with	AT1G06390.1	Arabidopsis thaliana	Col-0	1	Y2H	This study	Y2H screenings performed in this study
RipA3	RSp0846	Ralstonia pseudosolanacearum	GMI1000	interacts with	AT5G28900.1	Arabidopsis thaliana	Col-0	1	Y2H	This study	Y2H screenings performed in this study
RipA3	RSp0846	Ralstonia pseudosolanacearum	GMI1000	interacts with	AT3G07780.1	Arabidopsis thaliana	Col-0	1	Y2H	This study	Y2H screenings performed in this study
RipA3	RSp0846	Ralstonia pseudosolanacearum	GMI1000	interacts with	AT5G53060.1	Arabidopsis thaliana	Col-0	1	Y2H	This study	Y2H screenings performed in this study
RipA3	RSp0846	Ralstonia pseudosolanacearum	GMI1000	interacts with	AT4G26750.1	Arabidopsis thaliana	Col-0	1	Y2H	This study	Y2H screenings performed in this study
RipA3	RSp0846	Ralstonia pseudosolanacearum	GMI1000	interacts with	AT1G07350.1	Arabidopsis thaliana	Col-0	1	Y2H	This study	Y2H screenings performed in this study
RipA3	RSp0846	Ralstonia pseudosolanacearum	GMI1000	interacts with	AT3G43590.1	Arabidopsis thaliana	Col-0	1	Y2H	This study	Y2H screenings performed in this study
RipA4	RSp0847	Ralstonia pseudosolanacearum	GMI1000	interacts with	AT5G44090.1	Arabidopsis thaliana	Col-0	1	Y2H	This study	Y2H screenings performed in this study
RipA4	RSp0847	Ralstonia pseudosolanacearum	GMI1000	interacts with	AT1G04260.1	Arabidopsis thaliana	Col-0	1	Y2H	This study	Y2H screenings performed in this study
RipA4	RSp0847	Ralstonia pseudosolanacearum	GMI1000	interacts with	AT3G07780.1	Arabidopsis thaliana	Col-0	1	Y2H	This study	Y2H screenings performed in this study
RipA4	RSp0847	Ralstonia pseudosolanacearum	GMI1000	interacts with	AT1G55190.1	Arabidopsis thaliana	Col-0	1	Y2H	This study	Y2H screenings performed in this study
RipA4	RSp0847	Ralstonia pseudosolanacearum	GMI1000	interacts with	AT3G49580.1	Arabidopsis thaliana	Col-0	1	Y2H	This study	Y2H screenings performed in this study
RipA4	RSp0847	Ralstonia pseudosolanacearum	GMI1000	interacts with	AT3G13720.1	Arabidopsis thaliana	Col-0	1	Y2H	This study	Y2H screenings performed in this study
RipA4	RSp0847	Ralstonia pseudosolanacearum	GMI1000	interacts with	AT3G27960.1	Arabidopsis thaliana	Col-0	1	Y2H	This study	Y2H screenings performed in this study
RipA5	RSp1042	Ralstonia pseudosolanacearum	GMI1000	interacts with	AT5G16550.1	Arabidopsis thaliana	Col-0	1	Y2H	This study	Y2H screenings performed in this study
RipA5	RSp1042	Ralstonia pseudosolanacearum	GMI1000	interacts with	AT3G07780.1	Arabidopsis thaliana	Col-0	1	Y2H	This study	Y2H screenings performed in this study
RipA5	RSp1042	Ralstonia pseudosolanacearum	GMI1000	interacts with	AT4G08150.1	Arabidopsis thaliana	Col-0	1	Y2H	This study	Y2H screenings performed in this study
RipA5	RSp1042	Ralstonia pseudosolanacearum	GMI1000	interacts with	AT3G27960.1	Arabidopsis thaliana	Col-0	1	Y2H	This study	Y2H screenings performed in this study
RipA5	RSp1042	Ralstonia pseudosolanacearum	GMI1000	interacts with	AT2G17990.1	Arabidopsis thaliana	Col-0	1	Y2H	This study	Y2H screenings performed in this study
RipAD	RSp1601	Ralstonia pseudosolanacearum	GMI1000	interacts with	AT3G08530.1	Arabidopsis thaliana	Col-0	1	Y2H	This study	Y2H screenings performed in this study
RipAD	RSp1601	Ralstonia pseudosolanacearum	GMI1000	interacts with	AT3G02520.1	Arabidopsis thaliana	Col-0	1	Y2H	This study	Y2H screenings performed in this study
RipAD	RSp1601	Ralstonia pseudosolanacearum	GMI1000	interacts with	AT1G72210.1	Arabidopsis thaliana	Col-0	1	Y2H	This study	Y2H screenings performed in this study
RipAD	RSp1601	Ralstonia pseudosolanacearum	GMI1000	interacts with	AT4G15930.1	Arabidopsis thaliana	Col-0	1	Y2H	This study	Y2H screenings performed in this study
RipAD	RSp1601	Ralstonia pseudosolanacearum	GMI1000	interacts with	AT3G07780.1	Arabidopsis thaliana	Col-0	1	Y2H	This study	Y2H screenings performed in this study
RipAD	RSp1601	Ralstonia pseudosolanacearum	GMI1000	interacts with	AT2G23290.1	Arabidopsis thaliana	Col-0	1	Y2H	This study	Y2H screenings performed in this study
RipAD	RSp1601	Ralstonia pseudosolanacearum	GMI1000	interacts with	AT5G53330.1	Arabidopsis thaliana	Col-0	1	Y2H	This study	Y2H screenings performed in this study
RipAD	RSp1601	Ralstonia pseudosolanacearum	GMI1000	interacts with	AT3G49580.1	Arabidopsis thaliana	Col-0	1	Y2H	This study	Y2H screenings performed in this study
RipAD	RSp1601	Ralstonia pseudosolanacearum	GMI1000	interacts with	AT1G05410.1	Arabidopsis thaliana	Col-0	1	Y2H	This study	Y2H screenings performed in this study
RipAD	RSp1601	Ralstonia pseudosolanacearum	GMI1000	interacts with	AT3G27960.1	Arabidopsis thaliana	Col-0	1	Y2H	This study	Y2H screenings performed in this study
RipAD	RSp1601	Ralstonia pseudosolanacearum	GMI1000	interacts with	AT5G61010.1	Arabidopsis thaliana	Col-0	1	Y2H	This study	Y2H screenings performed in this study
RipAD	RSp1601	Ralstonia pseudosolanacearum	GMI1000	interacts with	AT4G17680.1	Arabidopsis thaliana	Col-0	1	Y2H	This study	Y2H screenings performed in this study
RipAD	RSp1601	Ralstonia pseudosolanacearum	GMI1000	interacts with	AT4G39050.1	Arabidopsis thaliana	Col-0	1	Y2H	This study	Y2H screenings performed in this study
RipAD	RSp1601	Ralstonia pseudosolanacearum	GMI1000	interacts with	AT2G17990.1	Arabidopsis thaliana	Col-0	1	Y2H	This study	Y2H screenings performed in this study
RipAE	RSc0321	Ralstonia pseudosolanacearum	GMI1000	interacts with	AT5G48370.1	Arabidopsis thaliana	Col-0	1	Y2H	This study	Y2H screenings performed in this study
RipAE	RSc0321	Ralstonia pseudosolanacearum	GMI1000	interacts with	AT5G57210.1	Arabidopsis thaliana	Col-0	1	Y2H	This study	Y2H screenings performed in this study
RipAE	RSc0321	Ralstonia pseudosolanacearum	GMI1000	interacts with	AT3G11590.1	Arabidopsis thaliana	Col-0	1	Y2H	This study	Y2H screenings performed in this study
RipAE	RSc0321	Ralstonia pseudosolanacearum	GMI1000	interacts with	AT4G09060.1	Arabidopsis thaliana	Col-0	1	Y2H	This study	Y2H screenings performed in this study
RipAE	RSc0321	Ralstonia pseudosolanacearum	GMI1000	interacts with	AT5G44160.1	Arabidopsis thaliana	Col-0	1	Y2H	This study	Y2H screenings performed in this study
RipAE	RSc0321	Ralstonia pseudosolanacearum	GMI1000	interacts with	AT3G54230.1	Arabidopsis thaliana	Col-0	1	Y2H	This study	Y2H screenings performed in this study
RipAE	RSc0321	Ralstonia pseudosolanacearum	GMI1000	interacts with	AT1G68810.1	Arabidopsis thaliana	Col-0	1	Y2H	This study	Y2H screenings performed in this study
RipAE	RSc0321	Ralstonia pseudosolanacearum	GMI1000	interacts with	AT4G10750.1	Arabidopsis thaliana	Col-0	1	Y2H	This study	Y2H screenings performed in this study
RipAE	RSc0321	Ralstonia pseudosolanacearum	GMI1000	interacts with	AT4G26455.1	Arabidopsis thaliana	Col-0	1	Y2H	This study	Y2H screenings performed in this study
RipAE	RSc0321	Ralstonia pseudosolanacearum	GMI1000	interacts with	AT3G07780.1	Arabidopsis thaliana	Col-0	1	Y2H	This study	Y2H screenings performed in this study
RipAE	RSc0321	Ralstonia pseudosolanacearum	GMI1000	interacts with	AT4G08150.1	Arabidopsis thaliana	Col-0	1	Y2H	This study	Y2H screenings performed in this study
RipAE	RSc0321	Ralstonia pseudosolanacearum	GMI1000	interacts with	AT5G51440.1	Arabidopsis thaliana	Col-0	1	Y2H	This study	Y2H screenings performed in this study
RipAE	RSc0321	Ralstonia pseudosolanacearum	GMI1000	interacts with	AT2G34090.1	Arabidopsis thaliana	Col-0	1	Y2H	This study	Y2H screenings performed in this study
RipAE	RSc0321	Ralstonia pseudosolanacearum	GMI1000	interacts with	AT3G12920.1	Arabidopsis thaliana	Col-0	1	Y2H	This study	Y2H screenings performed in this study
RipAE	RSc0321	Ralstonia pseudosolanacearum	GMI1000	interacts with	AT4G17220.1	Arabidopsis thaliana	Col-0	1	Y2H	This study	Y2H screenings performed in this study
RipAE	RSc0321	Ralstonia pseudosolanacearum	GMI1000	interacts with	AT2G23290.1	Arabidopsis thaliana	Col-0	1	Y2H	This study	Y2H screenings performed in this study
RipAE	RSc0321	Ralstonia pseudosolanacearum	GMI1000	interacts with	AT3G01670.1	Arabidopsis thaliana	Col-0	1	Y2H	This study	Y2H screenings performed in this study
RipAE	RSc0321	Ralstonia pseudosolanacearum	GMI1000	interacts with	AT5G42480.1	Arabidopsis thaliana	Col-0	1	Y2H	This study	Y2H screenings performed in this study
RipAE	RSc0321	Ralstonia pseudosolanacearum	GMI1000	interacts with	AT3G48550.1	Arabidopsis thaliana	Col-0	1	Y2H	This study	Y2H screenings performed in this study
RipAE	RSc0321	Ralstonia pseudosolanacearum	GMI1000	interacts with	AT1G24590.1	Arabidopsis thaliana	Col-0	1	Y2H	This study	Y2H screenings performed in this study
RipAE	RSc0321	Ralstonia pseudosolanacearum	GMI1000	interacts with	AT5G08070.1	Arabidopsis thaliana	Col-0	1	Y2H	This study	Y2H screenings performed in this study
RipAE	RSc0321	Ralstonia pseudosolanacearum	GMI1000	interacts with	AT2G27820.1	Arabidopsis thaliana	Col-0	1	Y2H	This study	Y2H screenings performed in this study
RipAE	RSc0321	Ralstonia pseudosolanacearum	GMI1000	interacts with	AT2G37630.1	Arabidopsis thaliana	Col-0	1	Y2H	This study	Y2H screenings performed in this study
RipAE	RSc0321	Ralstonia pseudosolanacearum	GMI1000	interacts with	AT4G00270.1	Arabidopsis thaliana	Col-0	1	Y2H	This study	Y2H screenings performed in this study
RipAE	RSc0321	Ralstonia pseudosolanacearum	GMI1000	interacts with	AT1G06510.1	Arabidopsis thaliana	Col-0	1	Y2H	This study	Y2H screenings performed in this study
RipAE	RSc0321	Ralstonia pseudosolanacearum	GMI1000	interacts with	AT2G21380.1	Arabidopsis thaliana	Col-0	1	Y2H	This study	Y2H screenings performed in this study
RipAE	RSc0321	Ralstonia pseudosolanacearum	GMI1000	interacts with	AT5G53330.1	Arabidopsis thaliana	Col-0	1	Y2H	This study	Y2H screenings performed in this study
RipAE	RSc0321	Ralstonia pseudosolanacearum	GMI1000	interacts with	AT5G22570.1	Arabidopsis thaliana	Col-0	1	Y2H	This study	Y2H screenings performed in this study
RipAE	RSc0321	Ralstonia pseudosolanacearum	GMI1000	interacts with	AT4G32570.1	Arabidopsis thaliana	Col-0	1	Y2H	This study	Y2H screenings performed in this study
RipAE	RSc0321	Ralstonia pseudosolanacearum	GMI1000	interacts with	AT3G49580.1	Arabidopsis thaliana	Col-0	1	Y2H	This study	Y2H screenings performed in this study
RipAE	RSc0321	Ralstonia pseudosolanacearum	GMI1000	interacts with	AT1G80940.1	Arabidopsis thaliana	Col-0	1	Y2H	This study	Y2H screenings performed in this study
RipAE	RSc0321	Ralstonia pseudosolanacearum	GMI1000	interacts with	AT3G11410.1	Arabidopsis thaliana	Col-0	1	Y2H	This study	Y2H screenings performed in this study
RipAE	RSc0321	Ralstonia pseudosolanacearum	GMI1000	interacts with	AT1G22300.1	Arabidopsis thaliana	Col-0	1	Y2H	This study	Y2H screenings performed in this study
RipAE	RSc0321	Ralstonia pseudosolanacearum	GMI1000	interacts with	AT1G05410.1	Arabidopsis thaliana	Col-0	1	Y2H	This study	Y2H screenings performed in this study
RipAE	RSc0321	Ralstonia pseudosolanacearum	GMI1000	interacts with	AT2G23760.1	Arabidopsis thaliana	Col-0	1	Y2H	This study	Y2H screenings performed in this study
RipAE	RSc0321	Ralstonia pseudosolanacearum	GMI1000	interacts with	AT5G02150.1	Arabidopsis thaliana	Col-0	1	Y2H	This study	Y2H screenings performed in this study
RipAE	RSc0321	Ralstonia pseudosolanacearum	GMI1000	interacts with	AT4G29780.1	Arabidopsis thaliana	Col-0	1	Y2H	This study	Y2H screenings performed in this study
RipAE	RSc0321	Ralstonia pseudosolanacearum	GMI1000	interacts with	AT3G27960.1	Arabidopsis thaliana	Col-0	1	Y2H	This study	Y2H screenings performed in this study
RipAE	RSc0321	Ralstonia pseudosolanacearum	GMI1000	interacts with	AT5G13810.1	Arabidopsis thaliana	Col-0	1	Y2H	This study	Y2H screenings performed in this study
RipAE	RSc0321	Ralstonia pseudosolanacearum	GMI1000	interacts with	AT2G44950.1	Arabidopsis thaliana	Col-0	1	Y2H	This study	Y2H screenings performed in this study
RipAE	RSc0321	Ralstonia pseudosolanacearum	GMI1000	interacts with	AT3G25710.1	Arabidopsis thaliana	Col-0	1	Y2H	This study	Y2H screenings performed in this study
RipAE	RSc0321	Ralstonia pseudosolanacearum	GMI1000	interacts with	AT4G19700.1	Arabidopsis thaliana	Col-0	1	Y2H	This study	Y2H screenings performed in this study
RipAE	RSc0321	Ralstonia pseudosolanacearum	GMI1000	interacts with	AT5G19390.1	Arabidopsis thaliana	Col-0	1	Y2H	This study	Y2H screenings performed in this study
RipAE	RSc0321	Ralstonia pseudosolanacearum	GMI1000	interacts with	AT3G21810.1	Arabidopsis thaliana	Col-0	1	Y2H	This study	Y2H screenings performed in this study
RipAE	RSc0321	Ralstonia pseudosolanacearum	GMI1000	interacts with	AT5G58720.1	Arabidopsis thaliana	Col-0	1	Y2H	This study	Y2H screenings performed in this study
RipAE	RSc0321	Ralstonia pseudosolanacearum	GMI1000	interacts with	AT5G41410.1	Arabidopsis thaliana	Col-0	1	Y2H	This study	Y2H screenings performed in this study
RipAE	RSc0321	Ralstonia pseudosolanacearum	GMI1000	interacts with	AT5G28300.1	Arabidopsis thaliana	Col-0	1	Y2H	This study	Y2H screenings performed in this study
RipAE	RSc0321	Ralstonia pseudosolanacearum	GMI1000	interacts with	AT4G23050.1	Arabidopsis thaliana	Col-0	1	Y2H	This study	Y2H screenings performed in this study
RipAE	RSc0321	Ralstonia pseudosolanacearum	GMI1000	interacts with	AT5G61010.1	Arabidopsis thaliana	Col-0	1	Y2H	This study	Y2H screenings performed in this study
RipAE	RSc0321	Ralstonia pseudosolanacearum	GMI1000	interacts with	AT4G17680.1	Arabidopsis thaliana	Col-0	1	Y2H	This study	Y2H screenings performed in this study
RipAE	RSc0321	Ralstonia pseudosolanacearum	GMI1000	interacts with	AT1G09660.1	Arabidopsis thaliana	Col-0	1	Y2H	This study	Y2H screenings performed in this study
RipAE	RSc0321	Ralstonia pseudosolanacearum	GMI1000	interacts with	AT3G44720.1	Arabidopsis thaliana	Col-0	1	Y2H	This study	Y2H screenings performed in this study
RipAE	RSc0321	Ralstonia pseudosolanacearum	GMI1000	interacts with	AT4G01090.1	Arabidopsis thaliana	Col-0	1	Y2H	This study	Y2H screenings performed in this study
RipAE	RSc0321	Ralstonia pseudosolanacearum	GMI1000	interacts with	AT3G48150.1	Arabidopsis thaliana	Col-0	1	Y2H	This study	Y2H screenings performed in this study
RipAE	RSc0321	Ralstonia pseudosolanacearum	GMI1000	interacts with	AT2G36410.1	Arabidopsis thaliana	Col-0	1	Y2H	This study	Y2H screenings performed in this study
RipAE	RSc0321	Ralstonia pseudosolanacearum	GMI1000	interacts with	AT1G07350.1	Arabidopsis thaliana	Col-0	1	Y2H	This study	Y2H screenings performed in this study
RipAE	RSc0321	Ralstonia pseudosolanacearum	GMI1000	interacts with	AT3G05545.1	Arabidopsis thaliana	Col-0	1	Y2H	This study	Y2H screenings performed in this study
RipAE	RSc0321	Ralstonia pseudosolanacearum	GMI1000	interacts with	AT1G72340.1	Arabidopsis thaliana	Col-0	1	Y2H	This study	Y2H screenings performed in this study
RipAE	RSc0321	Ralstonia pseudosolanacearum	GMI1000	interacts with	AT4G26660.1	Arabidopsis thaliana	Col-0	1	Y2H	This study	Y2H screenings performed in this study
RipAE	RSc0321	Ralstonia pseudosolanacearum	GMI1000	interacts with	AT2G17990.1	Arabidopsis thaliana	Col-0	1	Y2H	This study	Y2H screenings performed in this study
RipAE	RSc0321	Ralstonia pseudosolanacearum	GMI1000	interacts with	AT5G06780.1	Arabidopsis thaliana	Col-0	1	Y2H	This study	Y2H screenings performed in this study
RipAE	RSc0321	Ralstonia pseudosolanacearum	GMI1000	interacts with	AT3G17310.1	Arabidopsis thaliana	Col-0	1	Y2H	This study	Y2H screenings performed in this study
RipAE	RSc0321	Ralstonia pseudosolanacearum	GMI1000	interacts with	AT3G08530.1	Arabidopsis thaliana	Col-0	1	Y2H	This study	Y2H screenings performed in this study
RipAE	RSc0321	Ralstonia pseudosolanacearum	GMI1000	interacts with	AT3G22960.1	Arabidopsis thaliana	Col-0	1	Y2H	This study	Y2H screenings performed in this study
RipAE	RSc0321	Ralstonia pseudosolanacearum	GMI1000	interacts with	AT4G25920.1	Arabidopsis thaliana	Col-0	1	Y2H	This study	Y2H screenings performed in this study
RipAE	RSc0321	Ralstonia pseudosolanacearum	GMI1000	interacts with	AT4G24840.1	Arabidopsis thaliana	Col-0	1	Y2H	This study	Y2H screenings performed in this study
RipAE	RSc0321	Ralstonia pseudosolanacearum	GMI1000	interacts with	AT3G52890.1	Arabidopsis thaliana	Col-0	1	Y2H	This study	Y2H screenings performed in this study
RipAE	RSc0321	Ralstonia pseudosolanacearum	GMI1000	interacts with	AT1G30860.1	Arabidopsis thaliana	Col-0	1	Y2H	This study	Y2H screenings performed in this study
RipAE	RSc0321	Ralstonia pseudosolanacearum	GMI1000	interacts with	AT5G59210.1	Arabidopsis thaliana	Col-0	1	Y2H	This study	Y2H screenings performed in this study
RipAE	RSc0321	Ralstonia pseudosolanacearum	GMI1000	interacts with	AT5G22310.1	Arabidopsis thaliana	Col-0	1	Y2H	This study	Y2H screenings performed in this study
RipAE	RSc0321	Ralstonia pseudosolanacearum	GMI1000	interacts with	AT4G32190.1	Arabidopsis thaliana	Col-0	1	Y2H	This study	Y2H screenings performed in this study
RipAE	RSc0321	Ralstonia pseudosolanacearum	GMI1000	interacts with	AT2G45680.1	Arabidopsis thaliana	Col-0	1	Y2H	This study	Y2H screenings performed in this study
RipAE	RSc0321	Ralstonia pseudosolanacearum	GMI1000	interacts with	AT5G56140.1	Arabidopsis thaliana	Col-0	1	Y2H	This study	Y2H screenings performed in this study
RipAE	RSc0321	Ralstonia pseudosolanacearum	GMI1000	interacts with	AT3G12140.1	Arabidopsis thaliana	Col-0	1	Y2H	This study	Y2H screenings performed in this study
RipAE	RSc0321	Ralstonia pseudosolanacearum	GMI1000	interacts with	AT3G43590.1	Arabidopsis thaliana	Col-0	1	Y2H	This study	Y2H screenings performed in this study
RipAE	RSc0321	Ralstonia pseudosolanacearum	GMI1000	interacts with	AT5G58960.1	Arabidopsis thaliana	Col-0	1	Y2H	This study	Y2H screenings performed in this study
RipAE	RSc0321	Ralstonia pseudosolanacearum	GMI1000	interacts with	AT2G41350.1	Arabidopsis thaliana	Col-0	1	Y2H	This study	Y2H screenings performed in this study
RipAE	RSc0321	Ralstonia pseudosolanacearum	GMI1000	interacts with	AT2G42790.1	Arabidopsis thaliana	Col-0	1	Y2H	This study	Y2H screenings performed in this study
RipAE	RSc0321	Ralstonia pseudosolanacearum	GMI1000	interacts with	AT4G28640.1	Arabidopsis thaliana	Col-0	1	Y2H	This study	Y2H screenings performed in this study
RipAE	RSc0321	Ralstonia pseudosolanacearum	GMI1000	interacts with	AT3G21140.1	Arabidopsis thaliana	Col-0	1	Y2H	This study	Y2H screenings performed in this study
RipAJ	RSc2101	Ralstonia pseudosolanacearum	GMI1000	interacts with	AT4G04020.1	Arabidopsis thaliana	Col-0	1	Y2H	This study	Y2H screenings performed in this study
RipAJ	RSc2101	Ralstonia pseudosolanacearum	GMI1000	interacts with	AT5G06530.1	Arabidopsis thaliana	Col-0	1	Y2H	This study	Y2H screenings performed in this study
RipAJ	RSc2101	Ralstonia pseudosolanacearum	GMI1000	interacts with	AT3G02520.1	Arabidopsis thaliana	Col-0	1	Y2H	This study	Y2H screenings performed in this study
RipAJ	RSc2101	Ralstonia pseudosolanacearum	GMI1000	interacts with	AT4G03415.1	Arabidopsis thaliana	Col-0	1	Y2H	This study	Y2H screenings performed in this study
RipAJ	RSc2101	Ralstonia pseudosolanacearum	GMI1000	interacts with	AT5G65410.1	Arabidopsis thaliana	Col-0	1	Y2H	This study	Y2H screenings performed in this study
RipAJ	RSc2101	Ralstonia pseudosolanacearum	GMI1000	interacts with	AT5G26720.1	Arabidopsis thaliana	Col-0	1	Y2H	This study	Y2H screenings performed in this study
RipAJ	RSc2101	Ralstonia pseudosolanacearum	GMI1000	interacts with	AT4G09000.1	Arabidopsis thaliana	Col-0	1	Y2H	This study	Y2H screenings performed in this study
RipAJ	RSc2101	Ralstonia pseudosolanacearum	GMI1000	interacts with	AT2G34090.1	Arabidopsis thaliana	Col-0	1	Y2H	This study	Y2H screenings performed in this study
RipAJ	RSc2101	Ralstonia pseudosolanacearum	GMI1000	interacts with	AT3G25800.1	Arabidopsis thaliana	Col-0	1	Y2H	This study	Y2H screenings performed in this study
RipAJ	RSc2101	Ralstonia pseudosolanacearum	GMI1000	interacts with	AT5G08070.1	Arabidopsis thaliana	Col-0	1	Y2H	This study	Y2H screenings performed in this study
RipAJ	RSc2101	Ralstonia pseudosolanacearum	GMI1000	interacts with	AT1G22920.1	Arabidopsis thaliana	Col-0	1	Y2H	This study	Y2H screenings performed in this study
RipAJ	RSc2101	Ralstonia pseudosolanacearum	GMI1000	interacts with	AT5G20130.1	Arabidopsis thaliana	Col-0	1	Y2H	This study	Y2H screenings performed in this study
RipAJ	RSc2101	Ralstonia pseudosolanacearum	GMI1000	interacts with	AT1G22550.1	Arabidopsis thaliana	Col-0	1	Y2H	This study	Y2H screenings performed in this study
RipAJ	RSc2101	Ralstonia pseudosolanacearum	GMI1000	interacts with	AT3G21175.1	Arabidopsis thaliana	Col-0	1	Y2H	This study	Y2H screenings performed in this study
RipAJ	RSc2101	Ralstonia pseudosolanacearum	GMI1000	interacts with	AT3G11410.1	Arabidopsis thaliana	Col-0	1	Y2H	This study	Y2H screenings performed in this study
RipAJ	RSc2101	Ralstonia pseudosolanacearum	GMI1000	interacts with	AT1G22300.1	Arabidopsis thaliana	Col-0	1	Y2H	This study	Y2H screenings performed in this study
RipAJ	RSc2101	Ralstonia pseudosolanacearum	GMI1000	interacts with	AT5G47790.1	Arabidopsis thaliana	Col-0	1	Y2H	This study	Y2H screenings performed in this study
RipAJ	RSc2101	Ralstonia pseudosolanacearum	GMI1000	interacts with	AT5G38110.1	Arabidopsis thaliana	Col-0	1	Y2H	This study	Y2H screenings performed in this study
RipAJ	RSc2101	Ralstonia pseudosolanacearum	GMI1000	interacts with	AT5G58690.1	Arabidopsis thaliana	Col-0	1	Y2H	This study	Y2H screenings performed in this study
RipAJ	RSc2101	Ralstonia pseudosolanacearum	GMI1000	interacts with	AT5G08330.1	Arabidopsis thaliana	Col-0	1	Y2H	This study	Y2H screenings performed in this study
RipAJ	RSc2101	Ralstonia pseudosolanacearum	GMI1000	interacts with	AT1G78300.1	Arabidopsis thaliana	Col-0	1	Y2H	This study	Y2H screenings performed in this study
RipAJ	RSc2101	Ralstonia pseudosolanacearum	GMI1000	interacts with	AT4G18910.1	Arabidopsis thaliana	Col-0	1	Y2H	This study	Y2H screenings performed in this study
RipAJ	RSc2101	Ralstonia pseudosolanacearum	GMI1000	interacts with	AT2G35330.1	Arabidopsis thaliana	Col-0	1	Y2H	This study	Y2H screenings performed in this study
RipAJ	RSc2101	Ralstonia pseudosolanacearum	GMI1000	interacts with	AT1G25490.1	Arabidopsis thaliana	Col-0	1	Y2H	This study	Y2H screenings performed in this study
RipAJ	RSc2101	Ralstonia pseudosolanacearum	GMI1000	interacts with	AT3G18490.1	Arabidopsis thaliana	Col-0	1	Y2H	This study	Y2H screenings performed in this study
RipAJ	RSc2101	Ralstonia pseudosolanacearum	GMI1000	interacts with	AT5G38480.1	Arabidopsis thaliana	Col-0	1	Y2H	This study	Y2H screenings performed in this study
RipAJ	RSc2101	Ralstonia pseudosolanacearum	GMI1000	interacts with	AT2G45680.1	Arabidopsis thaliana	Col-0	1	Y2H	This study	Y2H screenings performed in this study
RipAJ	RSc2101	Ralstonia pseudosolanacearum	GMI1000	interacts with	AT1G17720.1	Arabidopsis thaliana	Col-0	1	Y2H	This study	Y2H screenings performed in this study
RipAJ	RSc2101	Ralstonia pseudosolanacearum	GMI1000	interacts with	AT2G31070.1	Arabidopsis thaliana	Col-0	1	Y2H	This study	Y2H screenings performed in this study
RipAJ	RSc2101	Ralstonia pseudosolanacearum	GMI1000	interacts with	AT4G23870.1	Arabidopsis thaliana	Col-0	1	Y2H	This study	Y2H screenings performed in this study
RipAJ	RSc2101	Ralstonia pseudosolanacearum	GMI1000	interacts with	AT1G71230.1	Arabidopsis thaliana	Col-0	1	Y2H	This study	Y2H screenings performed in this study
RipAJ	RSc2101	Ralstonia pseudosolanacearum	GMI1000	interacts with	AT1G05960.1	Arabidopsis thaliana	Col-0	1	Y2H	This study	Y2H screenings performed in this study
RipAJ	RSc2101	Ralstonia pseudosolanacearum	GMI1000	interacts with	AT1G13320.1	Arabidopsis thaliana	Col-0	1	Y2H	This study	Y2H screenings performed in this study
RipAK	RSc2359	Ralstonia pseudosolanacearum	GMI1000	interacts with	AT3G54000.1	Arabidopsis thaliana	Col-0	1	Y2H	This study	Y2H screenings performed in this study
RipAK	RSc2359	Ralstonia pseudosolanacearum	GMI1000	interacts with	AT5G28900.1	Arabidopsis thaliana	Col-0	1	Y2H	This study	Y2H screenings performed in this study
RipAK	RSc2359	Ralstonia pseudosolanacearum	GMI1000	interacts with	AT5G51440.1	Arabidopsis thaliana	Col-0	1	Y2H	This study	Y2H screenings performed in this study
RipAK	RSc2359	Ralstonia pseudosolanacearum	GMI1000	interacts with	AT3G49760.1	Arabidopsis thaliana	Col-0	1	Y2H	This study	Y2H screenings performed in this study
RipAK	RSc2359	Ralstonia pseudosolanacearum	GMI1000	interacts with	AT5G08070.1	Arabidopsis thaliana	Col-0	1	Y2H	This study	Y2H screenings performed in this study
RipAK	RSc2359	Ralstonia pseudosolanacearum	GMI1000	interacts with	AT1G79070.1	Arabidopsis thaliana	Col-0	1	Y2H	This study	Y2H screenings performed in this study
RipAK	RSc2359	Ralstonia pseudosolanacearum	GMI1000	interacts with	AT4G35090.1	Arabidopsis thaliana	Col-0	1	Y2H	This study	Y2H screenings performed in this study
RipAK	RSc2359	Ralstonia pseudosolanacearum	GMI1000	interacts with	AT2G23760.1	Arabidopsis thaliana	Col-0	1	Y2H	This study	Y2H screenings performed in this study
RipAK	RSc2359	Ralstonia pseudosolanacearum	GMI1000	interacts with	AT4G19700.1	Arabidopsis thaliana	Col-0	1	Y2H	This study	Y2H screenings performed in this study
RipAK	RSc2359	Ralstonia pseudosolanacearum	GMI1000	interacts with	AT5G41410.1	Arabidopsis thaliana	Col-0	1	Y2H	This study	Y2H screenings performed in this study
RipAK	RSc2359	Ralstonia pseudosolanacearum	GMI1000	interacts with	AT4G17680.1	Arabidopsis thaliana	Col-0	1	Y2H	This study	Y2H screenings performed in this study
RipAK	RSc2359	Ralstonia pseudosolanacearum	GMI1000	interacts with	AT3G48150.1	Arabidopsis thaliana	Col-0	1	Y2H	This study	Y2H screenings performed in this study
RipAK	RSc2359	Ralstonia pseudosolanacearum	GMI1000	interacts with	AT5G17490.1	Arabidopsis thaliana	Col-0	1	Y2H	This study	Y2H screenings performed in this study
RipAK	RSc2359	Ralstonia pseudosolanacearum	GMI1000	interacts with	AT2G45680.1	Arabidopsis thaliana	Col-0	1	Y2H	This study	Y2H screenings performed in this study
RipAK	RSc2359	Ralstonia pseudosolanacearum	GMI1000	interacts with	AT3G21140.1	Arabidopsis thaliana	Col-0	1	Y2H	This study	Y2H screenings performed in this study
RipAM	RSc3272	Ralstonia pseudosolanacearum	GMI1000	interacts with	AT1G71230.1	Arabidopsis thaliana	Col-0	1	Y2H	This study	Y2H screenings performed in this study
RipAO	RSp0879	Ralstonia pseudosolanacearum	GMI1000	interacts with	AT3G54230.1	Arabidopsis thaliana	Col-0	1	Y2H	This study	Y2H screenings performed in this study
RipAO	RSp0879	Ralstonia pseudosolanacearum	GMI1000	interacts with	AT4G26750.1	Arabidopsis thaliana	Col-0	1	Y2H	This study	Y2H screenings performed in this study
RipAV	RSp0732	Ralstonia pseudosolanacearum	GMI1000	interacts with	AT3G49580.1	Arabidopsis thaliana	Col-0	1	Y2H	This study	Y2H screenings performed in this study
RipAW	RSp1475	Ralstonia pseudosolanacearum	GMI1000	interacts with	AT5G51440.1	Arabidopsis thaliana	Col-0	1	Y2H	This study	Y2H screenings performed in this study
RipAW	RSp1475	Ralstonia pseudosolanacearum	GMI1000	interacts with	AT5G42480.1	Arabidopsis thaliana	Col-0	1	Y2H	This study	Y2H screenings performed in this study
RipAW	RSp1475	Ralstonia pseudosolanacearum	GMI1000	interacts with	AT3G49580.1	Arabidopsis thaliana	Col-0	1	Y2H	This study	Y2H screenings performed in this study
RipAW	RSp1475	Ralstonia pseudosolanacearum	GMI1000	interacts with	AT2G45680.1	Arabidopsis thaliana	Col-0	1	Y2H	This study	Y2H screenings performed in this study
RipAW	RSp1475	Ralstonia pseudosolanacearum	GMI1000	interacts with	AT4G29790.1	Arabidopsis thaliana	Col-0	1	Y2H	This study	Y2H screenings performed in this study
RipAX2	RSp0572	Ralstonia pseudosolanacearum	GMI1000	interacts with	AT4G00270.1	Arabidopsis thaliana	Col-0	1	Y2H	This study	Y2H screenings performed in this study
RipAX2	RSp0572	Ralstonia pseudosolanacearum	GMI1000	interacts with	AT5G48370.1	Arabidopsis thaliana	Col-0	1	Y2H	This study	Y2H screenings performed in this study
RipB	RSc0245	Ralstonia pseudosolanacearum	GMI1000	interacts with	AT5G42480.1	Arabidopsis thaliana	Col-0	1	Y2H	This study	Y2H screenings performed in this study
RipD	RSp0304	Ralstonia pseudosolanacearum	GMI1000	interacts with	AT1G04260.1	Arabidopsis thaliana	Col-0	1	Y2H	This study	Y2H screenings performed in this study
RipD	RSp0304	Ralstonia pseudosolanacearum	GMI1000	interacts with	AT3G13720.1	Arabidopsis thaliana	Col-0	1	Y2H	This study	Y2H screenings performed in this study
RipG1	RSp0914	Ralstonia pseudosolanacearum	GMI1000	interacts with	AT5G42190.1	Arabidopsis thaliana	Col-0	1	Y2H	This study	Y2H screenings performed in this study
RipG1	RSp0914	Ralstonia pseudosolanacearum	GMI1000	interacts with	AT1G26660.1	Arabidopsis thaliana	Col-0	1	Y2H	This study	Y2H screenings performed in this study
RipG1	RSp0914	Ralstonia pseudosolanacearum	GMI1000	interacts with	AT2G03190.1	Arabidopsis thaliana	Col-0	1	Y2H	This study	Y2H screenings performed in this study
RipG1	RSp0914	Ralstonia pseudosolanacearum	GMI1000	interacts with	AT1G75950.1	Arabidopsis thaliana	Col-0	1	Y2H	This study	Y2H screenings performed in this study
RipG1	RSp0914	Ralstonia pseudosolanacearum	GMI1000	interacts with	AT4G39050.1	Arabidopsis thaliana	Col-0	1	Y2H	This study	Y2H screenings performed in this study
RipG1	RSp0914	Ralstonia pseudosolanacearum	GMI1000	interacts with	AT1G20140.1	Arabidopsis thaliana	Col-0	1	Y2H	This study	Y2H screenings performed in this study
RipG1	RSp0914	Ralstonia pseudosolanacearum	GMI1000	interacts with	AT4G32190.1	Arabidopsis thaliana	Col-0	1	Y2H	This study	Y2H screenings performed in this study
RipG1	RSp0914	Ralstonia pseudosolanacearum	GMI1000	interacts with	AT2G25700.1	Arabidopsis thaliana	Col-0	1	Y2H	This study	Y2H screenings performed in this study
RipG3	RSp0028	Ralstonia pseudosolanacearum	GMI1000	interacts with	AT2G26560.1	Arabidopsis thaliana	Col-0	1	Y2H	This study	Y2H screenings performed in this study
[truncated: 296 more rows]
