# Supplementary material for: EffectorK, a comprehensive resource to mine for Ralstonia, Xanthomonas, and other published effector interactors in the Arabidopsis proteome
Source: Mol Plant Pathol. 2020 Aug 15;21(10):1257–70. doi: 10.1111/mpp.12965 (PMC7488465; doi:10.1111/mpp.12965)
Supplement: Supplementary file 12 — TABLE S5 List of pENTRY for T3E genes from Rps and Xcc [file MPP-21-1257-s012.xlsx]

## Sheet: Table S5
Table S5. List of pENTRY for T3E genes from Rps and Xcc.
Worksheet	Details
pENTRY	List of accessions, strains, pENTRY, primers and other information about the cloning of T3E genes from Rps and Xcc
RipS3	RipS3 gene synthesis performed by Sangon Biotech upon instructions by Alberto Macho

## Sheet: pENTRY
S5 Table. List of pENTRY for T3E genes from Rps and Xcc.
Gene Name	Accession number	Strain of origin	pENTRY vector Name	Forward oligonucleotide (5'->3')	Reverse oligonucleotide (5'->3')	Cloning vector	Antibiotic resistance	Reference
Xanthomonas campestris pv. campestris
avrBs1	XC_2081	8004	LN1198	caccATGTCCGACATGAAAGTTAATTTC	TTACGCTTCTCCTGCATTTGTAAC	pENTR/D-Topo	Kan	This study
avrBs2	XC_0052	8004	LN1200	caccATGCGTATTGCTCTCTTGCAACC	TCACTCGCCCGGCTCGATCTGTC	pENTR/D-Topo	Kan	This study
avrXccA1	XC_4318	8004	LN1201	caccATGCCCAACGCATCGCCTGCATTG	TTACCAGCCCGCCGGCCGCGCAGTG	pENTR/D-Topo	Kan	This study
avrXccA2	XC_1716	8004	LN1196	caccATGACGCAACATCTCATCCCCGTCAC	TCATCGGCAGGGTTGTGGCTCGAAC	pENTR/D-Topo	Kan	This study
hpaA	XC_3018	8004	LN1186	caccATGATCCGGCGCATTTCGCCAGG	TCATGCGCGAATCTCCTGAGC	pENTR/D-Topo	Kan	This study
hrpW	XC_3023	8004	LN1189	caccATGAATCTTGCGATCCCCTCACAG	TCAGCCGCTGTAGGGCTGATGCCCGA	pENTR/D-Topo	Kan	This study
xopA	XC_3002	8004	LN1181	caccATGCATCCAGTTCAACCACATGAG	TCAGGCTTGGCCGGTGATGCTCGAC	pENTR/D-Topo	Kan	This study
xopAC	XC_1553	8004	MC6	aaaaagcaggctcgATGGATAAAAATCTTAATTT	agaaagctgggtaGCATTGAGGCGTGTAGGT	pDONR207	Gent	[48]
xopAG	XC_0563	8004	LN1184	caccATGCGAACAAAAACCTCACTGC	CTAGGCGTTTCTGGTCATGGACCTTC	pENTR/D-Topo	Kan	This study
xopAH	XC_2004	8004	LN1194	caccATGGGTCTATGCGCTTCAAAAC	TTAAATTGGGGGGCGCTCAAAAAAATTAG	pENTR/D-Topo	Kan	This study
xopAL1	XC_2995	8004	LN1173	caccATGCCAAAGATCCATCGTTCCAATGG	CTACCACCTAAACCCGTTGCCAC	pENTR/D-Topo	Kan	This study
xopAL2	XC_3915-6 interval	8004	LN1193	caccATGCCCGTCAATCGATCTGGCTC	TTAGATGCTTTTTAAGAAATCCTTTG	pENTR/D-Topo	Kan	This study
xopAM	XC_3160	8004	LN1135	aaaaagcaggctcgATGAAAATAAAGGTTCGCTCTTCG	agaaagctgggtcCCACCTAAACCCGTTGCCAC	pDONR207	Gent	This study
xopAN	XC_3176	8004	LN1165	caccATGGGTTCCTTCCCAGTGACTTC	TCAACCATCGGACGATGCAGACG	pENTR/D-Topo	Kan	This study
xopD	XC_1213	8004	LN1170	caccATGGAATCCCAAGACCCGGCG	CTAGAACTTTTTCCACCACTTGC	pENTR/D-Topo	Kan	This study
xopE2	XC_2602	8004	LN1168	caccATGGGTCTATGCGTTTCGAAG	TCACCAACTCAAGGGCGGGCGAC	pENTR/D-Topo	Kan	This study
xopF	XC_3024	8004	LN1167	caccATGATCGGACTGGGACAGCTCCGCAG	TCACGGCCGGCCATTCTCCCACTGAC	pENTR/D-Topo	Kan	This study
xopG	XC_0967	8004	LN1164	caccaTGAACTGGAGCCCTGGTGTTG	TTAACCGGCATAATGCTTTCTTATCG	pENTR/D-Topo	Kan	This study
xopH	XC_2082	8004	LN1191	caccATGCCGAACAAAATCTCCGGCTC	TTATGCATTGTGGTCGAGCCATTCGGAC	pENTR/D-Topo	Kan	This study
xopJ	XC_3802	8004	LN1187	caccATGGGACTATGCAATTCAAAGAG	TTAGCTCCAGTACTCGGCGTCGG	pENTR/D-Topo	Kan	This study
xopK	XC_1210	8004	LN1214	caccATGCGCATTCAAGAGCACGCAAAC	ACGCCACTGTTGCTGATC	pENTR/D-Topo	Kan	This study
xopL	XC_4273	8004	LN1175	caccATGCCTCGGATCACAAGCTTTTTCAC	CTAACTCTCAGAAGCGTCAGTCGCTTG	pENTR/D-Topo	Kan	This study
xopN	XC_0241	8004	LN1199	caccATGAAACCTGCTGCATCTGCCAATC	TCATGCCGGTTGCGGCGCCTGATC	pENTR/D-Topo	Kan	This study
xopP	XC_2994	8004	LN1206	caccATGCATCGTGTCGAAATGATC	TTACGGGAGGCTGATACAGGCGCCAC	pENTR/D-Topo	Kan	This study
xopQ	XC_3177	8004	LN1172	caccATGGATTCCATCAGGCATCG	TCATTGTTTCGTGGCAAGCGCCGCTTTTG	pENTR/D-Topo	Kan	This study
xopR	XC_0268	8004	LN1183	caccATGCGCCTGAGTCAGTTGTTTAAC	TCAGTAGTAGCCGTTGTCGATTGCCTC	pENTR/D-Topo	Kan	This study
xopX1	XC_0541	8004	LN1204	caccATGGAGATCAAGAAAGCGCAGTT	TCAGGGCGAACCCGCTGTGCGCAG	pENTR/D-Topo	Kan	This study
xopX2	XC_0542	8004	LN1213	caccATGCGCAGCCGGCGGCACAGGAATC	GCGATTGCCGGGACCGGA	pENTR/D-Topo	Kan	This study
xopZ	XC_2210	8004	LN1207	caccATGCCTCGCATTCCGCTTCGTCCCTC	CTAGGGGACTGGCTCGTACGGGATC	pENTR/D-Topo	Kan	This study
Rasltonia pseudosolanacearum
ripA1	RSc2139	GMI1000	pMS457	ggagatagaaccATGTCGATTGGCAGATCAAAG	caagaaagctgggtcTTCGGGAGACAGTCCCGCAAG	pDONR207 (a)	Gent	[62]
ripA2	RSp0099	GMI1000	pMS130	ggagatagaaccATGAAATTCTTCTCATTCAGA	caagaaagctgggtcTCAGAGCACCTCGCCGGCCGC	pDONR207 (a)	Gent	[62]
ripA3	RSp0846	GMI1000	pMS456	ggagatagaaccATGCCCAATCTCCCCCGCGTT	caagaaagctgggtcACCGAATTTGAGACTATTCAA	pDONR207 (a)	Gent	[62]
ripA4	RSp0847	GMI1000	pMS459	ggagatagaaccATGACGAACCCGTTCCGTGTC	caagaaagctgggtcCCCGAACTTCAGGTTGTGCAG	pDONR207 (a)	Gent	[62]
ripA5	RSp1024	GMI1000	pMS132	ggagatagaaccATGAGAGGAGGGACAGCCTTG	caagaaagctgggtcCGCGGTCGGGTCGGCTTGGTC	pDONR207 (a)	Gent	[62]
ripAA	RSc0608	GMI1000	GRS659	ggagatagaaccATGAGAAGAATCGGCAACTTT	caagaaagctgggtcGCCGTCGCTATCGCTATCGCT	pDONR207 (a)	Gent	This study
ripAB	RSp0876	GMI1000	pACC704	caccATGAGCCACAGCAAAATCAAG	TCAGTCGTCGTCGTCCTTGATC	pENTR SD/D-Topo	Kan	This study
ripAC	RSp0875	GMI1000	pACC839	caccATGCCTATCCTTCCACGCC	TCCACGCTGCCTCGACGGAC	pENTR SD/D-Topo	Kan	This study
ripAD	RSp1601	GMI1000	pACC648	ggagatagaaccATGTTGAAAATAGGCCGTATC	caagaaagctgggtcTCACCAGTCGAGCTGCGGATC	pDONR207 (a)	Gent	[63]
ripAE	RSc0321	GMI1000	pACC631	ggagatagaaccATGCTGAAAACGCGTATCACGCCG	caagaaagctgggtcTCAGTGCCTTTCCGGTGCCGG	pDONR207 (a)	Gent	This study
ripAG	RSc0824	GMI1000	GRS608	ggagatagaacc ATGGGATGCGTTAATGTCACG	caagaaagctgggtcGTCAGAACGGCCGATCTTGTG	pDONR207 (a)	Gent	This study
ripAI	RSp0838	GMI1000	pACC874	caccATGATTCCCAAACGGATCGGCGGGAAC	TCAGCGCGGCGCCACAAACG	pENTR/D-Topo	Kan	This study
ripAJ	RSc2101	GMI1000	pACC652	ggagatagaaccATGCAGATACGCAACGTCCC	caagaaagctgggtcTCACGCTGCGCGGGGCTCGC	pDONR207 (a)	Gent	[63]
ripAK	RSc2359	GMI1000	pACC113	ggagatagaaccATGCGCCCTACCGCCCC	caagaaagctgggtcTCACAGGTGCGCGATGGCTC	pDONR207 (a)	Gent	[63]
ripAM	RSc3272	GMI1000	pACC93	ggagatagaaccATGAAACGAATCGACGTCCAC	caagaaagctgggtcTCAGGCCGGCCGCGTCGTTG	pDONR207 (a)	Gent	[63]
ripAN	RSp0845	GMI1000	pACC221	ggagatagaaccATGCGCCCCCTCTCTTTTC	caagaaagctgggtcTCAGGCTTCCGGGGCGCCG	pDONR207 (a)	Gent	[63]
ripAO	RSp0879	GMI1000	pACC868	caccATGGCGGGTTCCCACTGCTCAC	TCAGCGGTACCCGTTCTGCTGCTTG	pENTR/D-Topo	Kan	This study
ripAQ	RSp0885	GMI1000	GRS739	caccATGAGGTGCATCGCCATGCCC	TCAAGGAACCGCATCCGCCGG	pENTR/D-Topo	Kan	This study
ripAR	RSp1236	GMI1000	pRM1032	caccATGCCGCCTCCCATCCGGAACGCAC	GCCGTGGTCCGTCGGCGCGC	pENTR SD/D-TOPO	Kan	This study
ripAV	RSp0732	GMI1000	pLBy13	ggagatagaaccATGATCCCGAAAACACTC	caagaaagctgggtcTCACCCCACCGCCTC	pDONR207 (a)	Gent	[63]
ripAW	RSp1475	GMI1000	pACC271	ggagatagaaccATGGTTTTCCTTGTCCGGAGC	caagaaagctgggtcTCATCCGCCGCGCGCGGCGAC	pDONR207 (a)	Gent	[63]
ripAX1	RSc3290	GMI1000	pACC668	caccATGCCGATTGAAACCCGATA	TCAATAGTATTTGCGTCGC	pENTR SD/D-Topo	Kan	This study
ripAX2	RSp0572	GMI1000	pACC713	caccATGCTTATACAGACACAGTAC	TCATGCGTTGCGTGGCTTGTAC	pENTR SD/D-Topo	Kan	This study
ripAY	RSp1022	GMI1000	pACC385	ggagatagaaccATGGAAAGAATCTCGACAA	caagaaagctgggtcTCAGTCGGGTTTGGGC	pDONR207 (a)	Gent	[63]
ripAZ1	RSp1582	GMI1000	GRS613	ggagatagaaccATGCCCCCATCGATCCGCGGC	caagaaagctgggtcCACCGGGAATGCTTTCCGCCT	pDONR207 (a)	Gent	This study
ripB	RSc0245	GMI1000	pACC749	caccATGAAGGCCGTCACCCGATC	TCAGCGCGTACCCGGCGTGTTC	pENTR SD/D-Topo	Kan	This study
ripBJ	RSp0213	GMI1000	pRM1014	caccATGGGATGTTTTAATGTCACTGGCA	ACGGCCGGGGCGGTAGCTCA	pENTR SD/D-TOPO	Kan	This study
ripBM	RSp0216	GMI1000	pFL103	ggagatagaaccATGCCAACATCCTATGTAAA	caagaaagctgggtctccTGATTGATGTATCAAAGACA	pDONR207 (a)	Gent	[47]
ripBO	RSc3174	GMI1000	GRS671	caccATGAAAGTCGGCAACCAATCC	TCAACGTGATAAGTTGTAGCG	pENTR SD/D-Topo	Kan	This study
ripC1	RSp1239	GMI1000	pACC638	caccATGGGTCGCATTACTTCAAC	TCAGCCGTGGCTGCCAGGG	pENTR SD/D-Topo	Kan	This study
ripD	RSp0304	GMI1000	pACC625	ggagatagaaccATGGGAAATTTACAGATTAAAG	caagaaagctgggtcTCAGACGCGGTCGTAGTCG	pDONR207 (a)	Gent	This study
ripE1	RSc3369	GMI1000	pACC720	ggagatagaaccATGCCGCCCGTCCTGCC	caagaaagctgggtcTCAGCTTTCCGTGGCG	pDONR207 (a)	Gent	This study
ripG1	RSp0914	GMI1000	pPR181	caccATGGGAAACCAGTTTTCGAT	CAGGGAATGGAACGTCATGC	pENTR/D-Topo	Kan	[64]
ripG2	RSp0672	GMI1000	pRM1058	caccATGCGGCTGGGGCCCGCCGCGACGA	CTCCGGAACGTCTTGCGCCA	pENTR D-TOPO	Kan	This study
ripG3	RSp0028	GMI1000	pPR156	caccATGGGAAATGGTTTTTCAGT	AATCCGCAGCGTCACGCCGA	pENTR/D-Topo	Kan	[64]
ripG4	RSc1800	GMI1000	pPR126	ggagatagaaccATGGGATACCACTTCTGGGC	caagaaagctgggtctccCGTCTTGAGCACGGCCAGCG	pDONR207 (a)	Gent	[64]
ripG5	RSc1801	GMI1000	pPR134	ggagatagaaccATGAAACCTGTCGCTCCGGT	caagaaagctgggtctccGTGCCGCATCGTCACGCCAT	pDONR207 (a)	Gent	[64]
ripG6ΔF-box	RSc1356	GMI1000	pPR135	ggagatagaaccATGGTGTCGCGCATTCCCAC	caagaaagctgggtctccGTCCCTCCACCGCACATCCG	pDONR207 (a)	Gent	[64]
ripG7	RSc1357	GMI1000	pNP200	ggagatagaaccATGATGTTCAAGCGCATCGA	caagaaagctgggtctccACCCCGGTACGAGTCTCGGA	pDONR207 (a)	Gent	[65]
ripG7ΔF-box	RSc1357	GMI1000	pNP204	ggagatagaaccATGATGTTCAAGCGCATCGA	caagaaagctgggtctccACCCCGGTACGAGTCTCGGA	pDONR207 (a)	Gent	[65]
ripH1	RSc1386	GMI1000	pACC386	ggagatagaaccATGGCAGGAGGACGAGTCG	caagaaagctgggtcTCATCCGGCCGGGCGCACGC	pDONR207 (a)	Gent	[63]
ripH2	RSp0215	GMI1000	pACC98	ggagatagaaccATGCTTGGCGGAAACATCACGGA	caagaaagctgggtcTCAATGCGCCCCCGGCGCGC	pDONR207 (a)	Gent	[63]
ripH3	RSp0160	GMI1000	pACC588	ggagatagaaccATGTTGAAAGGACGTATCGACG	caagaaagctgggtcTCACCCGGAAGCCGGCAGCTTGA	pDONR207 (a)	Gent	[63]
ripI	RSc0041	GMI1000	GRS600	ggagatagaaccATGCCTCTTACCAAGATCAAT	caagaaagctgggtcCTCGGTCGTCCGGATCAAGGA	pDONR207 (a)	Gent	This study
ripM	RSc1475	GMI1000	pACC717	ggagatagaaccATGAAAATAGGTGGAACCCAATCCGG	caagaaagctgggtcTCCGACTTCCGGCTGCT	pDONR207 (a)	Gent	This study
ripN	RSp1130	GMI1000	pACC637	caccATGGATGCAGGCCGACTCC	TCAAGCAGCCTGTCGGATCGC	pENTR SD/D-Topo	Kan	This study
ripO1	RSp0323	GMI1000	pACC75	ggagatagaaccATGCCAAAAATCCCAAAAAACC	caagaaagctgggtcTCAGGCGGCGGGGCTGGCC	pDONR207 (a)	Gent	[63]
ripP1	RSc0826	GMI1000	GRS672	ggggacaagtttgtacaaaaaagcaggctgATGAAAAGACTATTCAGAGC	ggggaccactttgtacaagaaagctgggtcCGACTCCAGGGCATGTCGAA	pDONR207 (b)	Gent	[66]
ripP2	RSc0868	GMI1000	GRS673	ggggacaagtttgtacaaaaaagcaggctgATGAAGGTCAGTAGCGCAAA	ggggaccactttgtacaagaaagctgggtcGTTGGTATCCAATAGGGAAT	pDONR207 (b)	Gent	[66]
ripR	RSp1281	GMI1000	pACC426	ggagatagaaccATGAACATAAGAAAATACTTACC	caagaaagctgggtcTCATTCCAGCGACTTGCTACG	pDONR207 (a)	Gent	[63]
ripS2	RSp1374	GMI1000	pRM1064	caccATGACACGTATTACCCACGCTTCATCG	CGATTCTGGCGCTGCGGTG	pENTR SD/D-TOPO	Kan	This study
ripS3	RSp0930	GMI1000	pRipS3	Complete gene synthesis (c)		pENTR/D-Topo	Kan	This study
ripS4	RSc1839	GMI1000	pMV6	ggagatagaaccATGGGTTACTCCCGAATCTC	caagaaagctgggtcTGGCCGATGGCCGGCACG	pENTR SD/D-Topo	Kan	This study
ripS6	RSc2130	GMI1000	pACC643	caccATGAAGGCAACTCGTCGTGC	TCAAAGATCGATTTCCAGGCGATG	pENTR SD/D-Topo	Kan	This study
ripTPS	RSp0731	GMI1000	GRS658	ggagatagaaccATGCGCCCGATTATTTCCACG	caagaaagctgggtcCGCCTGCGTGAGACCCCCATC	pDONR207 (a)	Gent	This study
ripU	RSp1212	GMI1000	pLBy7	ggagatagaaccATGTCACGCATCTTCAGGTC	caagaaagctgggtcTCAGCGCGCCTCGTGCG	pDONR207 (a)	Gent	[63]
ripV1	RSc1349	GMI1000	pACC546	ggagatagaaccATGCCAACCCGCGTTCCGTCCCC	caagaaagctgggtcCTAGCGGCTGCCTTGCGAA	pDONR207 (a)	Gent	[63]
ripW	RSc2775	GMI1000	pACC429	ggagatagaaccATGTCCATCCAGATTGATCGC	caagaaagctgggtcTCAGCCCGAGTAGGCCTTGTAG	pDONR207 (a)	Gent	[63]
ripX	RSp0877	GMI1000	pACC690	caccATGTCAGTCGGAAACATCCAG	TCACATCGGCTGCGTCGAGGTG	pENTR SD/D-Topo	Kan	This study
ripY	RSc0257	GMI1000	pACC757	caccATGCCGGTGGCCGGCTCCGAAAG	TCACGGCCCGGCATGGACGTCGG	pENTR SD/D-Topo	Kan	This study
ripZ	RSp1031	GMI1000	pACC82	ggagatagaaccATGCCGCGTTTTTCAAACTG	caagaaagctgggtcTCATCGGCGCATCGACGGCG	pDONR207 (a)	Gent	[63]
(a) PCR cloning in 2 steps, second PCR with universel primers forward (GGGGACAAGTTTGTACAAAAAAGCAGGCTTCGAAGGAGATAGAACCATG) reverse (GGGGACCACTTTGTACAAGAAAGCTGGGTC)
(b) PCR cloning in 1 step with primers listed in the table
(c) complete RipS3 ORF cloning by gene synthesis. Sequence is provided in second tab of this spreadsheet, add a supplementary material?

## Sheet: RipS3
RipS3 gene synthesis performed by Sangon Biotech upon instructions by Alberto Macho
ATGGGTCTGGCTAGATTGCCATCTGGCTCTCATAGATGGCACGCTGTATCTCCAGAAAGTGGAAACGACCCATCACAACATAGTCATTCCAACCAGCAAACCC
CAAGCCTGACTAGACGAGCTAGAGCTTCTGGACATCTTGAACCTCTGGCTCGTAGTCCTGGTCATAGAGCACATGCTAGTGCTAGAGCACTTGCCGTTGAAGC
TGCCGGTACAGATAGAAGTAGTACTCAAGGTAGTGGTAGTGGAATGGCTTGCGCTGGACCTAGGGAGGATGGTGCTGATCCTCTTGAACGTGTTAGTCACAGT
AGACAAGCTAGTAGAATCCCACTTAAACGTAAGCGAGAAGCAGGAGATGATACCGATGTTCGACCAACATCACTCCCAAGAAGAGGTGAAATCGCAGCTTTTC
ACACCGCTGCATGTGACGCTGATGCACCAACTACTCCTCCAACTACACCAAGAGCAGAATCAAGACGTGAACCTACTGCTGAACAGCTTACAGACTACGGTAG
ATGGTTGGGTCATACTGAGTTCGGTAGACTGGCAGCTTTACGAGAACAGCAATGTGCTCGACTCTGGAAACTGGTTGCTAGCGCAAGGAGAGGTAAAGTAGAC
CCAGATTTCTGTCTCCATGTAGCTCGAGATAACACCCTGGCTCAGAGAAACGGTTACGGTCTTGCTCTGATGTTTCTGGATGGTTCCGTTCCTCCTGAAGAGA
ACGCTAGACGACTGGATGGATATCTGTTCGCTTTGGGTGCTGCATCTGCACCTACACATGCTGAACCTCATAGGCAAGTTAGAGGACTCGAACAATGCGTTGA
AATGGCTGCATGCTACCTGTTCAAGACCCGATGGTTTATGGACGCACCACTTGAGAAACTTGCTGAACTCGGTAACCTGCTGTCTAAGTACCCTAGGCAGCCT
GCAAGTATGGCTGCTATCGCATGGATAGCTGGTCAAGCTCTTAAGCCAGGACCTTTGCCTAGATTAGGCGCTAAAGAATTGACACTCCTGGCTAATGCTTTCA
GTAAGAACGGCGATAGCGGAAGGTGTGAACAGGCAACTGCTAGAATCGGACGACACCTTCTGCATGATGGCGGTGAACAAACATTCGAGGCTAGACAAATCGG
TCTTCTGTTAAACGCTTTCTCTAAGTGGCCAGGTGACACAGACTGCAGAGCCGCAGCAGAATACCTTGCAGCTAGACTTGAACGAAGTCCTGGATTGAGACAG
GCAATGGACGCCCAGGCTGTTGCTACCGCTATTAACGGACTTTCAAAGTGGCCTGAAACTGCTGTTTGTAGAAACGTAGCTGAACATCTCGCAGCTCGTTTAG
TTCATGAAGCAGCTCTCCTGGAGAGAATGACAGCTACAGCTGTTGCCGCTAGTCTTAACGGTCTTTCCAAGTGGCCCAAAGCAGAGATCTGCGGGGCTGCAGT
AGAATGTGTGGCTGAACAATTGGTTAAAGCTCCTGGTTTAAGACAAGCAATGTCCGCACAAGAAATCGCTAACGCATTCAACGCTCTGTCTAAATGGCCAGAC
TCTGCCGCATGTCGTGCTGCCGCTGAATGCTTGGCAGTTAGATTAGCTGATGATCCTAGACTTCAGGCTTCAATGAACGCTCAAGAAGTTGCATCTACACTGA
ACGCACTCTGTAAGTGGCCTAGAACCACAGCTTGTCGTGAGGCCGCTCTTGGATTGGCTGCCAGAATCAGAAGCGAAGCTGATCTTAGAGATGCACTTGATGC
TCAACAACTAGCTAACACACTCAATGCACTCGGCAAATGGCCTGATGCAGACGTTTGTCGTGCCGCTGCTGAAAGACTTGCTATCAGACTTGGTAGAGACGCT
GCTTTAAGGGATGGTCTGAACGGTCAACATATCGGGAATGTGTTCAACGCCCTGGGGAAATGGCCCGAATCAGCTGCTTGCCTTGCTGCTGCAGCTTGCTTGA
CAGCAAGATTGACAGATGAAGTAGCTCTTTTACTCTCCATGGACGCTCAGGGTGTCGCTGCTGCCCTAAATGGTTTGTCAAAGTGGCCGGAATCTGCTGCTTG
TAGAACAGCTGCTGAGAGACTTATCGCTAGATTATCATCAGATGCTGATTTGCGACAAGGCATGGATGCACAAGCAGTAGCAAACGTTTTAAATGCTCTGAGC
AAATGGTCCAGGGAAGACCACTGTAGGGCACTAGCCGAACAATTAGCTATGCGTCTGGTAGACGACGCTGAACTTAGGCAAGCTATGAATGCACAGGAAGTCG
CTAATGCAATCAATGGGCTCAGCCGATGGCTGGAACAGCCTCACTGCAGAAGATCATTGTTACTCCTTACCGCCAGAATGGGAGAGGCTGACCTTCCTTGGAG
GAATGCCGAAATGTCAGCATTGGCTCAGGCTGCTAACGCTTTTGCTAGGCTTTTCCTTTCAGCCCCTGATGATGCTGAGTTACAAGCACCTGCAAGAATCAAA
TTACAGGCTCTCGCTGCACACCTTGATTTGTACAGAGAAAGATTCGAGACCTGTTCCGCAAGGGAAATCGCCATCGTTCTCAAAGCAATGGCTTCAGTCCAAT
TGCAGCATGACATGCGTCCTCTTGCACGTCCAGCACTAGAGAGGCTAGCTGCCTTATGTCCTACAACAGGACTTAGGAATGAGAATCTTGAGACCATGGGTAC
ACTCTGCCTTGGTCTTTTGCCTCTCGCTAGGTCTAGAGTACTCATCGCATACAGAAGGAGGGCTCTTTGTGTTCTGGGAACACTCCAACCTATCGTAGCTAGG
AAGATCGAGAGGTTTGTCCAACCACGACTTGGAACCGCTGAGAAAGCTCTTGCAGCAGACACAGCCATGCGAGAAGAATCTCACGCAACAAGGCGTGCTGCTC
TTACATTCTATCAGGTTCTAAAGACATACTCCGTTGTGTCAGACATGTGGAAGACAAGGTACATCGAGGGTTCAAGGCGATCCGTTAGAGACCAAAGGGATAG
GCTAGCCGCATGGGTTAAACAGACACTGGAAAGGAGCCGTGAGGCTATTGAAGCAGATCTTGGTGAAGATTCCTGGAACATCATCGCAAGGATCGAAGCAGAC
GCTGACGTTCTTAACGCCCTAGATCTCAGAATACAGCATCAGACAGCTCTTATCACACAGAACCACCCTCCAAGCCGTTTCGATCTTGGAGCTGCTCACAGGA
GGATGAGAACATTGAAACCTGGTGCACCTGTACCACCAGCAAGAGGCGCAGGAGACACACATTATGTAGTAGTTGATATGGCTGGTAAAGAGCTCAAGCACAA
CAGAGACGAACCGTCTAAGCCTTACTCACTCTACGCTAGGCTCACTGGACTTCCTCTTGTTGAGGTTAAGCTACCTGGTGAACTATCCGCATTCATGCTCGCT
AGAACATTCAGGTACCAGGGAGAACCATGGAGGTTCGACCTTTTCGGTGGATCTAGACTCTCCAGAGGTGGAGGTCTAAGACCACACGATATACTTTCCAATC
ATGCCGCACCTGCCGCAATGTTGCCAGCTGTAAGATATGCAGATACCGCACCAGGATCTTCTTTAATGCAGCTCGCAGCCAAACTTGCACCATTGAGAGAAGA
TTGGGCTAGAATGCAAAGGGCATTGCTAGAGATGGTCCCTAGTGATCACGTTGTCGAAGGAACTCTGAGACTCGGTTTCTTCGACGATGTTGACGGTCCTGAG
CATCCTTTCAAGCTACAGTCTCCTGATGGACAAAGGATACAACTCTGTCCTAACGACGGTTGTGGTTTCCTCAAGTTCGAGGTTGCTATGTGTATTCCTGTGT
TCAGGGACCACGTCATGGCTTGGAACGCAATGAGGGCAGGTAGAGCAACACCTGCACAGCAGAAACTACTAGAGACTTCTAATGACAGGAAGAGGATAGCCCC
TCAGGCTCTACAACATTTTCCGAGAGACGAGGCAGCTCTGGAAGAAGCAAGAAGGGCAATAGAAAGAAAGCTTGCCCAGCTCGCTCCTAAACCTGCCTCTGGT
CAGGCACCTTCAAGAGTTGATCCACTAACACTATACCATCTCACAGTTAGTGGTGGTTACGAAGGAGAACAAATTAGGGCTGTCCCTTCCGCAGATGACAATG
TGCATCTTCCTGCCCAAAGATCTGGTGCATTCGACTTGCATGGAGGAGCTCTACTAATAGGGAAGGCTCCTTATGACAAAGAGAACCTCCTCCCTTTCCCCGA
CGAGCAGGTCGGAACTGTTGAGAGAGGAGATGCCACTGCTTCTTTTCTATCTAGATGTTTCGCAATACAGTATAGCTTTACCGGGTTCAACGACGACGCCGGT
GAAGGAGCTGAAATGCTACACAGCAAAGGAATGCTCATAGTGCCGCCTCCTCAGTATTGGTCTCCAGATCACGCTGGAATGGATATGGCATGTTCACGAGAGG
ATCTCAAGACCTTGTCCAGATGGATAACCGGTAGAAATAGGGCAACCCTCCCACCAGAGATGCGATCTACTGGATCTTTGAGAGTTAAAGAGGTGGTTGTGCC
GGGAAGGTTGGGAGCATTACCAATAACTGAGTTGAGGAAGCGAGACATGGATACTGATGGGGATGATGCATTCGTCTATGCCGGCTACCCGAAATTGGCAGCT
CATATTTCCCGTGTTATGGATGATCGTAAGAAGCGTCGTGGACAGCAACGTTCCTTTAAGCCGAGAAAGACTGCTGCACCAGCACAAGATCCGAAGGATGGAC
AGTATCAGCCCGGAAGAGCTGCAGAAATTTTGGCCGAACAGAGAGGACGTAGATTGAGAGGAACTGCAAGTGTTTTCGCTAAACGATTTTTGGCTCAATCCGA
TGATATGCGTGAAGCTATGGCCCGTGATATGATGTTTGGGGTCTATGATGGGATAGAGCGTCCGTTGCGAAATGGGCTTCTAGAGCAGTTTGAGGCTGAGCAG
GCAGATCCACAGGCATTGGATGCATTGCGTAATCATGCTTTTGAGGATATAGCCAATACCCACTTGCCCGAGGCCGAAGAGGCAGCACAATTGCTCCATGATG
AGGTTTTTCGTCTCCAGTCAGTGCCAGCCGCTAAAGCCGCAGGGATGCCCGCAGGGTTGGCTGATAGATTTCCATTATTGGCCCAAGCTTACGAACAAGCAGG
CGATACTAGAGCTCGTGTTCAAGCAATATTGGAGAATTATCCAGTTTGCAGATTGTCATGCGAACAGTTTCCGGAGGGCCAACCGGGATTGGTTCGAGGATCA
CCAGAGTTAACCCTTAGAAACCTTTGTACCATAGCAATTAAGGTGGGCACCGATGCTTTGAAGAGCGATACCGGAACCGAATTGTTTAGCAAAGTCATTGAGA
CCTGCCTTCGTAGCGAGCGTACCTTTCGTGAGAGAATTGGAAGCGTGCCTTACGGCAAAGAGACTGCATATGCCATGCACGATGGAAGATTTGATCCGGAGCA
GGCTAAAGCTGAATTGAGGCACAATCCGACTATGGCCGCTGGCGTTATGATTCATTCTGTGGAGGCATTGCAACAGTGGGGACTACTCGCTCCAGCTCCCACT
CCCCAGGCACGTTTTGCTAATACTCCAGCCCTTGATGTGTCTCAAGCTATTCGTTTGCTTGCAGATCGTGCTTCTAGGATGGATGCTGCTATTACCCCAACTC
TTCGTAATATTGCCCAGGCAGCCGGAGCTCAATTAGCCGGCTTACGTCATAGGTTGAAATCATCTGGATCACTTAAGGAGAAGTTGAAACAAATGGTGGCTCA
CAAGCACATGACTCTCGAGGACGCTGTACCGCAAGTTAATGATGCCCTACGATATTCTGTCGTGTTACCCAGCCAAGATTTTGCCGCAGGCTGTCGTCGTATT
CAGGCCGCTTTAGATGAACAAGGCCACGCTCGTGTGAAATTAGTCAATCACTTTGTGAAGAGGTATGAGCCCTTTTCTGCCATTAATGTCACTTTGCGTGATC
CCGAGGGGCACCTATGGGAGATTCAGTTTCACACTCCGCAAACTTTTGATTTGAAAGAGCACTATCACGATCTTTACAAACGATCACATCATTTGCGTCTACA
AGGGGTCCCGGCCGCCCGTCTTCAAGAACTTACTCGTCCGGCCCGAGATGCCTTTCGAGCCGTCCCAATGCCACCAGGGTGCGAAGATATTATTGATTGGGAG
GCCGAGCAAACTTCTGTCGCCTTACCGGCTGTGAGAGCCCAATTAGTGCCAGAACCAGTGTATGCCGAACTAGTCAATAGGTTACATCAAGCCGCCAAAGCCA
TGGAACCGGAGATTACTCCAGTCTTGCGAGCTTTGTTACAACATGTGCAAGGGCATCTTCATGGCGATGGACCGGAATTACATCGTCATGTGTTTAAGAAACC
AGCTAGCACTCATCGAAAGATTGAGTTGCTTCGTCACCAACATGCTCTCCCGCCGGAACAAGCTGCTGCTAGGGTTCGAGATGCTCTTAGGTACGAGGTTGTG
CTCCAACATGAGGGCTTTGTGGCCTCTGTGCAATGGGTGTCAAGGCAATTACAAAGCGAGGGGTTAGAGGTAATGCGAATTAATAATACTTTTGCAACTGCCG
ATACTACTTATGCCGGGTTGAATATGAATCTTCGTTCTGGCGCCCATCATTTTGAGATTCAATTTCATACTCCCGATAGCTTACGTATTAAGCAGAAGACACA
TAGGTTATATGAGAAGTTAAGGCGTATTGCCCGACCGGAGGCCATGCCGCCCCATAATGGGCAGAATCCGCCCGCCAGTGAACGAGAGAGTTTAGAGCATGGA
TTGCGAAGTGCAGCCGCCACTGTGCGACGACCCGAAGGGATTGAGGCCATTGGGTCAATTGATCGATATGAGGGC
